# Supplementary material for: Cultivation-independent genomes greatly expand taxonomic-profiling capabilities of mOTUs across various environments
Source: Microbiome. 2022 Dec 5;10:212. doi: 10.1186/s40168-022-01410-z (PMC9721005; doi:10.1186/s40168-022-01410-z)
Supplement: Supplementary file 2 — Additional file 1: Supplementary Figure 1. Environment-specific membership of genomes in ref-, meta- and ext-mOTUs. A total of 499,512 genomes derived from 23 environments (environments with few genomes are grouped as ‘Other’, see Supplementary Tables 1 and 3) were used for the extension. The number of genomes was normalized by environments. The proportions of genomes per environment that are either associated with ref- and meta-mOTUs or were used to build ex-mOTUs are shown in the colors blue, green or orange, respectively. For example, the majority of genomes from the human gut match ref-mOTUs, whereas the vast majority of genomes from the fish environment are used to build ext-mOTUs. Supplementary Figure 2. Comparison of Shannon index from profiling using mOTUs and 16S rRNA gene OTUs. In order to improve our understanding, we compared the Shannon index evaluated with mOTUs (y-axis) and 16S rRNA OTUs (x-axis) reconstructed from the cattle and soil samples. Pearson correlation of indices generated from cattle profiles show a high agreement between mOTUs and 16S rRNA based methods whereas mOTUs underestimates species diversity for soil samples. The mOTUs profiles were generated using default parameters. For the 16S RNA profiles we extracted the first 100 bp from reads containing the V4 primer sequence and clustered at 97% identity using vsearch (--derep_fulllength, --cluster_size --id 0.97, --usearch_global --id 0.97). Supplementary Figure 3. OPAL score broken down to individual metrics for the 63 mouse gut metagenomic samples. The evaluation was performed using the OPAL tool [1] on 63 simulated mouse gut metagenomes [2], which also provided taxonomic profiles for seven different taxonomic profiling tools, and to which we have added mOTUs3 profiling results. The OPAL tool ranks the tools for each sample and for each taxonomic level. The measures considered are completeness, purity, L1 norm error and weighted UniFrac error, shown individually in the bottom 4 plots. T [file 40168_2022_1410_MOESM1_ESM.zip]

Archive with 2 entries (2 files):
- Supplementary Information_embedded_figs.pdf
- Supplementary_tables.xlsx
