# Supplementary material for: Cultivation-independent genomes greatly expand taxonomic-profiling capabilities of mOTUs across various environments
Source: Microbiome. 2022 Dec 5;10:212. doi: 10.1186/s40168-022-01410-z (PMC9721005; doi:10.1186/s40168-022-01410-z)
Supplement: Supplementary file 2 — Additional file 1: Supplementary Figure 1. Environment-specific membership of genomes in ref-, meta- and ext-mOTUs. A total of 499,512 genomes derived from 23 environments (environments with few genomes are grouped as ‘Other’, see Supplementary Tables 1 and 3) were used for the extension. The number of genomes was normalized by environments. The proportions of genomes per environment that are either associated with ref- and meta-mOTUs or were used to build ex-mOTUs are shown in the colors blue, green or orange, respectively. For example, the majority of genomes from the human gut match ref-mOTUs, whereas the vast majority of genomes from the fish environment are used to build ext-mOTUs. Supplementary Figure 2. Comparison of Shannon index from profiling using mOTUs and 16S rRNA gene OTUs. In order to improve our understanding, we compared the Shannon index evaluated with mOTUs (y-axis) and 16S rRNA OTUs (x-axis) reconstructed from the cattle and soil samples. Pearson correlation of indices generated from cattle profiles show a high agreement between mOTUs and 16S rRNA based methods whereas mOTUs underestimates species diversity for soil samples. The mOTUs profiles were generated using default parameters. For the 16S RNA profiles we extracted the first 100 bp from reads containing the V4 primer sequence and clustered at 97% identity using vsearch (--derep_fulllength, --cluster_size --id 0.97, --usearch_global --id 0.97). Supplementary Figure 3. OPAL score broken down to individual metrics for the 63 mouse gut metagenomic samples. The evaluation was performed using the OPAL tool [1] on 63 simulated mouse gut metagenomes [2], which also provided taxonomic profiles for seven different taxonomic profiling tools, and to which we have added mOTUs3 profiling results. The OPAL tool ranks the tools for each sample and for each taxonomic level. The measures considered are completeness, purity, L1 norm error and weighted UniFrac error, shown individually in the bottom 4 plots. T [file 40168_2022_1410_MOESM1_ESM.zip › Supplementary_tables.xlsx]

## Sheet: Supplementary Table 1
PROJECTNAME	Bioproject	# Samples	Environment	MAGPipe Built	Used public MAGs/SAGs/REFs	Profiled	Publication
SUM	-	11164	-	39	23	67	-
HUAN17-1	PRJNA321753	9	Human Gut	N	N	Y	https://aem.asm.org/content/83/3/e02577-16
WILL15-1	PRJEB10391	9	Human Gut	N	N	Y	https://aac.asm.org/content/59/12/7335
GLEN20-2	PRJEB34458	12	Cattle	Y	N	Y	https://www.nature.com/articles/s41598-021-81668-9
ZENG19-1	PRJNA408155	12	Fish	Y	N	Y	https://microbiomejournal.biomedcentral.com/articles/10.1186/s40168-019-0773-8
OHSE17-1	PRJNA272371	12	Human Gut	N	N	Y	https://journals.plos.org/plosone/article?id=10.1371/journal.pone.0184955
GUOW18-1	PRJNA407583	14	Giant panda, Asiatic black bears, Bamboo rats	Y	N	Y	https://www.frontiersin.org/articles/10.3389/fmicb.2018.00229/full
ROSE17-1	PRJEB15257	14	Human Gut	N	N	Y	https://peerj.com/articles/2928/
KANT15-1	PRJNA279279	19	Bioreactor	N	N	Y	https://sfamjournals.onlinelibrary.wiley.com/doi/abs/10.1111/1462-2920.12936
RIIS19-1	PRJEB29346	19	Fish	Y	N	Y	https://sfamjournals.onlinelibrary.wiley.com/doi/10.1111/1462-2920.14652
ZHOU16-1	PRJEB12669	19	Human Gut	N	N	Y	https://journals.plos.org/plosone/article?id=10.1371/journal.pone.0161627
WILK20-1	PRJEB39057	24	Cattle	Y	N	Y	https://genomebiology.biomedcentral.com/articles/10.1186/s13059-020-02144-7
GLEN20-1	PRJEB33338	24	Chicken	Y	N	Y	https://genomebiology.biomedcentral.com/articles/10.1186/s13059-020-1947-1
GOPA18-1	PRJEB22893	25	Human Gut	Y	N	Y	https://science.sciencemag.org/content/359/6371/97
WAID19-1	PRJNA509211	28	Termite	Y	N	Y	https://animalmicrobiome.biomedcentral.com/articles/10.1186/s42523-019-0014-2
RIIS20-1	PRJEB31095	34	Fish	Y	N	Y	https://aem.asm.org/content/86/6/e02788-19
GYAR16-1	PRJNA177660	34	Human Blood	Y	N	Y	https://www.nature.com/articles/srep23532
LIMM14-1	PRJEB1690	36	Human Gut	N	N	Y	https://www.nature.com/articles/srep07348
MATS18-1	PRJNA399742	39	Human Gut	Y	N	Y	https://science.sciencemag.org/content/359/6371/104
ELLE20-1	PRJNA598094	40	Bee	Y	N	Y	https://www.sciencedirect.com/science/article/pii/S0960982220305868
ANAN16-1	PRJNA268031,PRJNA288027	42	Freshwater	Y	N	Y	https://www.nature.com/articles/ncomms13219
STEW18-1	PRJEB21624	43	Cattle	Y	N	Y	https://www.nature.com/articles/s41467-018-03317-6
FRAN17-1	PRJNA397906	44	Human Gut	Y	N	Y	https://www.sciencedirect.com/science/article/pii/S1476558617302385
WOLF17-1	PRJNA214227	48	Sheep	Y	N	Y	https://microbiomejournal.biomedcentral.com/articles/10.1186/s40168-017-0274-6
ELLE19-1	PRJNA473901	54	Bee	Y	N	Y	https://www.nature.com/articles/s41467-019-08303-0
DAMP20-1	PRJNA497294	56	Freshwater	Y	N	Y	https://www.nature.com/articles/s41598-020-58769-y
PEHR16-1	PRJNA268964	58	Human Gut	N	N	Y	https://www.nature.com/articles/nature17672
MALA	PRJNA330076,PRJNA330127,PRJNA330135,PRJNA330017,PRJNA329987,PRJNA330139,PRJNA330153,PRJNA330005,PRJNA330089,PRJNA330161,PRJNA330083,PRJNA330007,PRJNA330154,PRJNA330097,PRJNA330095,PRJNA330027,PRJNA329990,PRJNA330150,PRJNA330002,PRJNA330094,PRJNA330019,PRJNA330079,PRJNA330081,PRJNA330006,PRJNA330093,PRJNA330128,PRJNA330091,PRJNA330020,PRJNA329993,PRJNA329989,PRJNA330138,PRJNA330001,PRJNA330140,PRJ…	58	Ocean Water	Y	N	Y	https://www.biorxiv.org/content/10.1101/635680v1.abstract
CRIT18-1	PRJNA449266	60	Soil	Y	N	Y	https://www.nature.com/articles/s41586-018-0207-y
BATS	PRJNA385855	62	Ocean Water	Y	N	Y	https://www.nature.com/articles/sdata2018176
HOTS	PRJNA385855	68	Ocean Water	Y	N	Y	https://www.nature.com/articles/sdata2018176
WIRB19-1	PRJEB27928	82	Human Gut	Y	N	Y	https://www.nature.com/articles/s41591-019-0406-6
DEUS15-1	PRJEB9357	88	Cat	Y	N	Y	https://europepmc.org/article/PMC/4682054
LOUI16-1	PRJNA290729	92	Human Gut	N	N	Y	https://journals.plos.org/plosone/article?id=10.1371/journal.pone.0149564
LESK20-1	PRJEB32890	105	Mouse	Y	N	Y	https://www.sciencedirect.com/science/article/pii/S2211124720301972?via%3Dihub
BAND20-1	PRJNA593573	107	Soil	Y	N	Y	https://www.nature.com/articles/s41597-020-00617-9
VOGT16-1	PRJEB12449	110	Human Gut	N	N	Y	https://journals.plos.org/plosone/article?id=10.1371/journal.pone.0155362
LIAN20-1	PRJNA542960	114	Wastewater	Y	N	Y	https://www.sciencedirect.com/science/article/pii/S0043135419309340
KOST15-1	PRJNA231909	124	Human Gut	N	N	Y	https://www.cell.com/cell-host-microbe/fulltext/S1931-3128(15)00021-9
YUJU15-1	PRJEB10878	128	Human Gut	N	N	Y	https://gut.bmj.com/content/66/1/70.long
COEL18-1	PRJEB20308	129	Dog	Y	N	Y	https://microbiomejournal.biomedcentral.com/articles/10.1186/s40168-018-0450-3
WILH17-1	PRJEB8420	135	Soil	Y	N	Y	https://www.nature.com/articles/ismej2017109
KARL13-1	PRJEB1786	145	Human Gut	N	N	Y	https://www.nature.com/articles/nature12198
FENG15-1	PRJEB7774	156	Human Gut	N	N	Y	https://www.nature.com/articles/ncomms7528
XIAO15-1	PRJEB7759	184	Mouse	Y	N	Y	https://www.nature.com/articles/nbt.3353
TARA	PRJEB6608,PRJEB9741	187	Ocean Water	N	N	Y	https://www.sciencedirect.com/science/article/pii/S009286741931164X
BAHR18-1	PRJEB18701	187	Soil	Y	N	Y	https://www.nature.com/articles/s41586-018-0386-6
ZELL14-1	PRJEB6070	194	Human Gut	Y	N	Y	https://www.embopress.org/doi/full/10.15252/msb.20145645
WOOD18-1	PRJNA386568	214	Soil	N	N	Y	https://www.nature.com/articles/s41586-018-0338-1/
ZHAN15-1	PRJEB6997	232	Human Gut	N	N	Y	https://www.nature.com/articles/nm.3914
HEND19-1	PRJEB13831	234	Wastewater	Y	N	Y	https://www.nature.com/articles/s41467-019-08853-3
QINN14-1	PRJEB6337	237	Human Gut	N	N	Y	https://www.nature.com/articles/nature13568
STEW19-1	PRJEB31266	240	Cattle	Y	N	Y	https://www.nature.com/articles/s41587-019-0202-3
XIEH16-1	PRJEB9576	250	Human Gut	N	N	Y	https://www.sciencedirect.com/science/article/pii/S2405471216303234
LIJU14-1	PRJEB5224	255	Human Gut	N	N	Y	https://www.nature.com/articles/nbt.2942
XIAO16-1	PRJEB11755	287	Pig	Y	N	Y	https://www.nature.com/articles/nmicrobiol2016161
CHAT13-1	PRJEB4336	292	Human Gut	N	N	Y	https://www.nature.com/articles/nature12506
BOIF20-1	PRJNA561080	294	Air	Y	N	Y	https://environmentalmicrobiome.biomedcentral.com/articles/10.1186/s40793-020-00362-x
MUNK18-1	PRJEB22062	363	Pig, Chicken	N	N	Y	https://www.nature.com/articles/s41564-018-0192-9#Sec11
QINJ12-1	PRJNA422434	370	Human Gut	N	N	Y	https://www.nature.com/articles/nature11450
TARA	PRJEB1787,PRJEB1788,PRJEB4352,PRJEB4419,PRJEB9740	370	Ocean Water	Y	N	Y	https://www.sciencedirect.com/science/article/pii/S009286741931164X
NIEL14-1	PRJEB1220	396	Human Gut	N	N	Y	https://www.nature.com/articles/nbt.2939
GIBS16-1	PRJNA301903	399	Human Gut	N	N	Y	https://www.nature.com/articles/nmicrobiol201624
TARA	PRJEB6609	436	Ocean Water	N	N	Y	https://www.nature.com/articles/s41467-017-02342-1
KERN20-1	PRJEB31632	461	Human	Y	N	Y	https://www.nature.com/articles/s41591-020-0894-4
BGEO	PRJNA385854	480	Ocean Water	Y	N	Y	https://www.nature.com/articles/sdata2018176
TARA	PRJEB4352	633	Ocean Water	N	N	Y	https://www.nature.com/articles/s41467-017-02342-1
LLOY17-1	PRJNA48479	1438	Human Various - Gut, Oral, Vaginal, Skin	N	N	Y	https://www.nature.com/articles/nature23889
ELLE	PRJNA392822	NA	Bee	N	Y	N	https://onlinelibrary.wiley.com/doi/abs/10.1111/mec.15075
ENGE	PRJNA240911	NA	Bee	N	Y	N	https://journals.plos.org/plosgenetics/article?id=10.1371/journal.pgen.1004596
HEOJ	NA	NA	Bee	N	Y	N	https://link.springer.com/article/10.1007/s12275-020-9596-3
KIRK	PRJNA160807	NA	Bee	N	Y	N	https://gutpathogens.biomedcentral.com/articles/10.1186/1757-4749-5-42
LUDV	PRJNA254159	NA	Bee	N	Y	N	https://link.springer.com/article/10.1007/s00248-018-1171-7
MOTT	PRJNA480015	NA	Bee	N	Y	N	https://www.pnas.org/content/115/41/10305
ROSSO	PRJNA589199	NA	Bee	N	Y	N	https://www.biorxiv.org/content/10.1101/861260v1.full
SEGE	PRJNA361526	NA	Bee	N	Y	N	https://www.nature.com/articles/ismej2016201
ZHEN	PRJNA323464	NA	Bee	N	Y	N	https://mbio.asm.org/content/7/6/e01326-16
CARN	PRJNA630765	NA	Freshwater	N	Y	N	https://www.biorxiv.org/content/10.1101/2020.05.14.086363v1.full
KRUS	PRJNA66209	NA	Freshwater	N	Y	N	http://standardsingenomics.org/content/8/3/375/
GUT	NA	NA	Human Gut	N	Y	N	https://www.nature.com/articles/s41587-020-0603-3
PASO	NA	NA	Human Various - Gut, Oral, Vaginal, Skin	N	Y	N	https://www.cell.com/cell/fulltext/S0092-8674(19)30001-7
GARZ	PRJNA317592	NA	Mouse	N	Y	N	https://mra.asm.org/content/4/5/e00951-16
GORG	NA	NA	Ocean Water	N	Y	N	https://www.sciencedirect.com/science/article/pii/S0092867419312735
KASH	PRJNA239833	NA	Ocean Water	N	Y	N	https://science.sciencemag.org/content/344/6182/416/tab-pdf
MARD	NA	NA	Ocean Water	N	Y	N	https://academic.oup.com/nar/article/46/D1/D692/4584637
TARA	PRJEB1787	NA	Ocean Water	N	Y	N	https://www.nature.com/articles/s41564-018-0176-9
BAIY	PRJEB11584	NA	Plants	N	Y	N	https://www.nature.com/articles/nature16192
JOUS	PRJNA78307	NA	Plants	N	Y	N	https://mra.asm.org/content/2/2/e00322-14
KUPF	PRJNA78307	NA	Soil	N	Y	N	https://www.frontiersin.org/articles/10.3389/fpls.2013.00287/full
SHAR-1	PRJNA297196	NA	Soil	N	Y	N	https://mbio.asm.org/content/11/3/e00416-20/article-info
JAFF	PRJEB29721	NA	Various environments	N	Y	N	https://academic.oup.com/mbe/article/36/3/435/5244326
SHI14-1	PRJNA202380	40	Sheep Rumen	N	N	Y	https://genome.cshlp.org/content/24/9/1517

## Sheet: Supplementary Table 2
SAMPLENAME	PROJECTNAME	BIOSAMPLES	RUNS
ANAN16-1_SAMN03202994-S001_METAG	ANAN16-1	SAMN03202994	SRR1658343
ANAN16-1_SAMN03202995-S001_METAG	ANAN16-1	SAMN03202995	SRR1658344
ANAN16-1_SAMN03202996-S001_METAG	ANAN16-1	SAMN03202996	SRR1658462
ANAN16-1_SAMN03202997-S001_METAG	ANAN16-1	SAMN03202997	SRR1658463
ANAN16-1_SAMN03202998-S001_METAG	ANAN16-1	SAMN03202998	SRR1658465
ANAN16-1_SAMN03202999-S001_METAG	ANAN16-1	SAMN03202999	SRR1658466
ANAN16-1_SAMN03203000-S001_METAG	ANAN16-1	SAMN03203000	SRR1658467
ANAN16-1_SAMN03203001-S001_METAG	ANAN16-1	SAMN03203001	SRR1658468
ANAN16-1_SAMN03203002-S001_METAG	ANAN16-1	SAMN03203002	SRR1658469
ANAN16-1_SAMN03203003-S001_METAG	ANAN16-1	SAMN03203003	SRR1658471
ANAN16-1_SAMN03203004-S001_METAG	ANAN16-1	SAMN03203004	SRR1658472
ANAN16-1_SAMN03203005-S001_METAG	ANAN16-1	SAMN03203005	SRR1658473
ANAN16-1_SAMN03842427-S001_METAG	ANAN16-1	SAMN03842427	SRR2090149
ANAN16-1_SAMN03842428-S001_METAG	ANAN16-1	SAMN03842428	SRR2090150
ANAN16-1_SAMN03842429-S001_METAG	ANAN16-1	SAMN03842429	SRR2090151
ANAN16-1_SAMN03842430-S001_METAG	ANAN16-1	SAMN03842430	SRR2090152
ANAN16-1_SAMN03842431-S001_METAG	ANAN16-1	SAMN03842431	SRR2090153
ANAN16-1_SAMN03842432-S001_METAG	ANAN16-1	SAMN03842432	SRR2090154
ANAN16-1_SAMN03842433-S001_METAG	ANAN16-1	SAMN03842433	SRR2090155
ANAN16-1_SAMN03842434-S001_METAG	ANAN16-1	SAMN03842434	SRR2090156
ANAN16-1_SAMN03842435-S001_METAG	ANAN16-1	SAMN03842435	SRR2090157
ANAN16-1_SAMN03842436-S001_METAG	ANAN16-1	SAMN03842436	SRR2090158
ANAN16-1_SAMN03842437-S001_METAG	ANAN16-1	SAMN03842437	SRR2090159
ANAN16-1_SAMN03842438-S001_METAG	ANAN16-1	SAMN03842438	SRR2090160
ANAN16-1_SAMN03842439-S001_METAG	ANAN16-1	SAMN03842439	SRR2090161
ANAN16-1_SAMN03842440-S001_METAG	ANAN16-1	SAMN03842440	SRR2090162
ANAN16-1_SAMN03842441-S001_METAG	ANAN16-1	SAMN03842441	SRR2090163
ANAN16-1_SAMN03842442-S001_METAG	ANAN16-1	SAMN03842442	SRR2090164
ANAN16-1_SAMN03842443-S001_METAG	ANAN16-1	SAMN03842443	SRR2090165
ANAN16-1_SAMN03842444-S001_METAG	ANAN16-1	SAMN03842444	SRR2090166
ANAN16-1_SAMN03842445-S001_METAG	ANAN16-1	SAMN03842445	SRR2090167
ANAN16-1_SAMN03842446-S001_METAG	ANAN16-1	SAMN03842446	SRR2090168
ANAN16-1_SAMN03842447-S001_METAG	ANAN16-1	SAMN03842447	SRR2090169
ANAN16-1_SAMN03842448-S001_METAG	ANAN16-1	SAMN03842448	SRR2090170
ANAN16-1_SAMN03842449-S001_METAG	ANAN16-1	SAMN03842449	SRR2090171
ANAN16-1_SAMN03842450-S001_METAG	ANAN16-1	SAMN03842450	SRR2090172
ANAN16-1_SAMN03842451-S001_METAG	ANAN16-1	SAMN03842451	SRR2090173
ANAN16-1_SAMN03842451-S002_METAG	ANAN16-1	SAMN03842451	SRR4388699
ANAN16-1_SAMN03842452-S001_METAG	ANAN16-1	SAMN03842452	SRR2090174
ANAN16-1_SAMN03842452-S002_METAG	ANAN16-1	SAMN03842452	SRR4389122
ANAN16-1_SAMN03842453-S001_METAG	ANAN16-1	SAMN03842453	SRR2090175
ANAN16-1_SAMN03842453-S002_METAG	ANAN16-1	SAMN03842453	SRR4389352
BAHR18-1_SAMEA103892539-S001_METAG	BAHR18-1	SAMEA103892539	ERR1877650
BAHR18-1_SAMEA103892619-S001_METAG	BAHR18-1	SAMEA103892619	ERR1877651,ERR1877785
BAHR18-1_SAMEA103892571-S001_METAG	BAHR18-1	SAMEA103892571	ERR1877652
BAHR18-1_SAMEA103892590-S001_METAG	BAHR18-1	SAMEA103892590	ERR1877653
BAHR18-1_SAMEA103892440-S001_METAG	BAHR18-1	SAMEA103892440	ERR1877654,ERR1877655
BAHR18-1_SAMEA103892597-S001_METAG	BAHR18-1	SAMEA103892597	ERR1877656
BAHR18-1_SAMEA103892550-S001_METAG	BAHR18-1	SAMEA103892550	ERR1877657
BAHR18-1_SAMEA103892449-S001_METAG	BAHR18-1	SAMEA103892449	ERR1877658
BAHR18-1_SAMEA103892501-S001_METAG	BAHR18-1	SAMEA103892501	ERR1877659
BAHR18-1_SAMEA103892435-S001_METAG	BAHR18-1	SAMEA103892435	ERR1877660,ERR1877661
BAHR18-1_SAMEA103892576-S001_METAG	BAHR18-1	SAMEA103892576	ERR1877662
BAHR18-1_SAMEA103892546-S001_METAG	BAHR18-1	SAMEA103892546	ERR1877663
BAHR18-1_SAMEA103892534-S001_METAG	BAHR18-1	SAMEA103892534	ERR1877664,ERR1877665
BAHR18-1_SAMEA103892620-S001_METAG	BAHR18-1	SAMEA103892620	ERR1877666,ERR1877667
BAHR18-1_SAMEA103892461-S001_METAG	BAHR18-1	SAMEA103892461	ERR1877668,ERR1877669,ERR1877670,ERR1877671,ERR1877672
BAHR18-1_SAMEA103892610-S001_METAG	BAHR18-1	SAMEA103892610	ERR1877673,ERR1877674
BAHR18-1_SAMEA103892564-S001_METAG	BAHR18-1	SAMEA103892564	ERR1877675
BAHR18-1_SAMEA103892548-S001_METAG	BAHR18-1	SAMEA103892548	ERR1877676
BAHR18-1_SAMEA103892598-S001_METAG	BAHR18-1	SAMEA103892598	ERR1877677
BAHR18-1_SAMEA103892462-S001_METAG	BAHR18-1	SAMEA103892462	ERR1877678,ERR1877679,ERR1877680,ERR1877681,ERR1877682,ERR1877683,ERR1877684
BAHR18-1_SAMEA103892458-S001_METAG	BAHR18-1	SAMEA103892458	ERR1877685,ERR1877686,ERR1877687,ERR1877688,ERR1877689
BAHR18-1_SAMEA103892602-S001_METAG	BAHR18-1	SAMEA103892602	ERR1877690,ERR1877691
BAHR18-1_SAMEA103892538-S001_METAG	BAHR18-1	SAMEA103892538	ERR1877692
BAHR18-1_SAMEA103892608-S001_METAG	BAHR18-1	SAMEA103892608	ERR1877693,ERR1877694
BAHR18-1_SAMEA103892557-S001_METAG	BAHR18-1	SAMEA103892557	ERR1877695
BAHR18-1_SAMEA103892528-S001_METAG	BAHR18-1	SAMEA103892528	ERR1877696
BAHR18-1_SAMEA103892502-S001_METAG	BAHR18-1	SAMEA103892502	ERR1877697
BAHR18-1_SAMEA103892447-S001_METAG	BAHR18-1	SAMEA103892447	ERR1877698
BAHR18-1_SAMEA103892581-S001_METAG	BAHR18-1	SAMEA103892581	ERR1877699
BAHR18-1_SAMEA103892443-S001_METAG	BAHR18-1	SAMEA103892443	ERR1877700
BAHR18-1_SAMEA103892432-S001_METAG	BAHR18-1	SAMEA103892432	ERR1877701,ERR1877702
BAHR18-1_SAMEA103892437-S001_METAG	BAHR18-1	SAMEA103892437	ERR1877703,ERR1877704
BAHR18-1_SAMEA103892616-S001_METAG	BAHR18-1	SAMEA103892616	ERR1877705
BAHR18-1_SAMEA103892583-S001_METAG	BAHR18-1	SAMEA103892583	ERR1877706
BAHR18-1_SAMEA103892438-S001_METAG	BAHR18-1	SAMEA103892438	ERR1877707,ERR1877708
BAHR18-1_SAMEA103892570-S001_METAG	BAHR18-1	SAMEA103892570	ERR1877709
BAHR18-1_SAMEA103892485-S001_METAG	BAHR18-1	SAMEA103892485	ERR1877710
BAHR18-1_SAMEA103892442-S001_METAG	BAHR18-1	SAMEA103892442	ERR1877711
BAHR18-1_SAMEA103892585-S001_METAG	BAHR18-1	SAMEA103892585	ERR1877712
BAHR18-1_SAMEA103892512-S001_METAG	BAHR18-1	SAMEA103892512	ERR1877713,ERR1877714
BAHR18-1_SAMEA103892482-S001_METAG	BAHR18-1	SAMEA103892482	ERR1877715
BAHR18-1_SAMEA103892612-S001_METAG	BAHR18-1	SAMEA103892612	ERR1877716
BAHR18-1_SAMEA103892493-S001_METAG	BAHR18-1	SAMEA103892493	ERR1877717
BAHR18-1_SAMEA103892600-S001_METAG	BAHR18-1	SAMEA103892600	ERR1877718
BAHR18-1_SAMEA103892522-S001_METAG	BAHR18-1	SAMEA103892522	ERR1877719,ERR1877720
BAHR18-1_SAMEA103892490-S001_METAG	BAHR18-1	SAMEA103892490	ERR1877721
BAHR18-1_SAMEA103892551-S001_METAG	BAHR18-1	SAMEA103892551	ERR1877722
BAHR18-1_SAMEA103892520-S001_METAG	BAHR18-1	SAMEA103892520	ERR1877723
BAHR18-1_SAMEA103892587-S001_METAG	BAHR18-1	SAMEA103892587	ERR1877724
BAHR18-1_SAMEA103892547-S001_METAG	BAHR18-1	SAMEA103892547	ERR1877725
BAHR18-1_SAMEA103892486-S001_METAG	BAHR18-1	SAMEA103892486	ERR1877727
BAHR18-1_SAMEA103892477-S001_METAG	BAHR18-1	SAMEA103892477	ERR1877728,ERR1877729
BAHR18-1_SAMEA103892558-S001_METAG	BAHR18-1	SAMEA103892558	ERR1877730
BAHR18-1_SAMEA103892517-S001_METAG	BAHR18-1	SAMEA103892517	ERR1877731,ERR1877732
BAHR18-1_SAMEA103892519-S001_METAG	BAHR18-1	SAMEA103892519	ERR1877733
BAHR18-1_SAMEA103892499-S001_METAG	BAHR18-1	SAMEA103892499	ERR1877734
BAHR18-1_SAMEA103892560-S001_METAG	BAHR18-1	SAMEA103892560	ERR1877735
BAHR18-1_SAMEA103892481-S001_METAG	BAHR18-1	SAMEA103892481	ERR1877736
BAHR18-1_SAMEA103892445-S001_METAG	BAHR18-1	SAMEA103892445	ERR1877737
BAHR18-1_SAMEA103892504-S001_METAG	BAHR18-1	SAMEA103892504	ERR1877738
BAHR18-1_SAMEA103892567-S001_METAG	BAHR18-1	SAMEA103892567	ERR1877739
BAHR18-1_SAMEA103892525-S001_METAG	BAHR18-1	SAMEA103892525	ERR1877740
BAHR18-1_SAMEA103892543-S001_METAG	BAHR18-1	SAMEA103892543	ERR1877741
BAHR18-1_SAMEA103892613-S001_METAG	BAHR18-1	SAMEA103892613	ERR1877742
BAHR18-1_SAMEA103892574-S001_METAG	BAHR18-1	SAMEA103892574	ERR1877743
BAHR18-1_SAMEA103892555-S001_METAG	BAHR18-1	SAMEA103892555	ERR1877744
BAHR18-1_SAMEA103892553-S001_METAG	BAHR18-1	SAMEA103892553	ERR1877745
BAHR18-1_SAMEA103892573-S001_METAG	BAHR18-1	SAMEA103892573	ERR1877746
BAHR18-1_SAMEA103892529-S001_METAG	BAHR18-1	SAMEA103892529	ERR1877747,ERR1877748
BAHR18-1_SAMEA103892566-S001_METAG	BAHR18-1	SAMEA103892566	ERR1877749
BAHR18-1_SAMEA103892618-S001_METAG	BAHR18-1	SAMEA103892618	ERR1877750
BAHR18-1_SAMEA103892444-S001_METAG	BAHR18-1	SAMEA103892444	ERR1877751
BAHR18-1_SAMEA103892433-S001_METAG	BAHR18-1	SAMEA103892433	ERR1877752
BAHR18-1_SAMEA103892579-S001_METAG	BAHR18-1	SAMEA103892579	ERR1877753
BAHR18-1_SAMEA103892599-S001_METAG	BAHR18-1	SAMEA103892599	ERR1877754
BAHR18-1_SAMEA103892584-S001_METAG	BAHR18-1	SAMEA103892584	ERR1877755
BAHR18-1_SAMEA103892594-S001_METAG	BAHR18-1	SAMEA103892594	ERR1877756
BAHR18-1_SAMEA103892495-S001_METAG	BAHR18-1	SAMEA103892495	ERR1877757,ERR1877758
BAHR18-1_SAMEA103892533-S001_METAG	BAHR18-1	SAMEA103892533	ERR1877759
BAHR18-1_SAMEA103892527-S001_METAG	BAHR18-1	SAMEA103892527	ERR1877760
BAHR18-1_SAMEA103892473-S001_METAG	BAHR18-1	SAMEA103892473	ERR1877761
BAHR18-1_SAMEA103892611-S001_METAG	BAHR18-1	SAMEA103892611	ERR1877762,ERR1877763
BAHR18-1_SAMEA103892593-S001_METAG	BAHR18-1	SAMEA103892593	ERR1877764
BAHR18-1_SAMEA103892508-S001_METAG	BAHR18-1	SAMEA103892508	ERR1877765
BAHR18-1_SAMEA103892615-S001_METAG	BAHR18-1	SAMEA103892615	ERR1877766
BAHR18-1_SAMEA103892541-S001_METAG	BAHR18-1	SAMEA103892541	ERR1877767
BAHR18-1_SAMEA103892470-S001_METAG	BAHR18-1	SAMEA103892470	ERR1877768
BAHR18-1_SAMEA103892466-S001_METAG	BAHR18-1	SAMEA103892466	ERR1877769,ERR1877770,ERR1877771,ERR1877772,ERR1877773,ERR1877774
BAHR18-1_SAMEA103892591-S001_METAG	BAHR18-1	SAMEA103892591	ERR1877775
BAHR18-1_SAMEA103892554-S001_METAG	BAHR18-1	SAMEA103892554	ERR1877776
BAHR18-1_SAMEA103892439-S001_METAG	BAHR18-1	SAMEA103892439	ERR1877777,ERR1877778
BAHR18-1_SAMEA103892463-S001_METAG	BAHR18-1	SAMEA103892463	ERR1877779,ERR1877780,ERR1877781,ERR1877782
BAHR18-1_SAMEA103892614-S001_METAG	BAHR18-1	SAMEA103892614	ERR1877783
BAHR18-1_SAMEA103892451-S001_METAG	BAHR18-1	SAMEA103892451	ERR1877784
BAHR18-1_SAMEA103892497-S001_METAG	BAHR18-1	SAMEA103892497	ERR1877786
BAHR18-1_SAMEA103892516-S001_METAG	BAHR18-1	SAMEA103892516	ERR1877787,ERR1877788
BAHR18-1_SAMEA103892483-S001_METAG	BAHR18-1	SAMEA103892483	ERR1877789
BAHR18-1_SAMEA103892509-S001_METAG	BAHR18-1	SAMEA103892509	ERR1877790,ERR1877791
BAHR18-1_SAMEA103892450-S001_METAG	BAHR18-1	SAMEA103892450	ERR1877792
BAHR18-1_SAMEA103892552-S001_METAG	BAHR18-1	SAMEA103892552	ERR1877793
BAHR18-1_SAMEA103892563-S001_METAG	BAHR18-1	SAMEA103892563	ERR1877794
BAHR18-1_SAMEA103892471-S001_METAG	BAHR18-1	SAMEA103892471	ERR1877795,ERR1877796
BAHR18-1_SAMEA103892448-S001_METAG	BAHR18-1	SAMEA103892448	ERR1877797
BAHR18-1_SAMEA103892456-S001_METAG	BAHR18-1	SAMEA103892456	ERR1877798,ERR1877799,ERR1877800,ERR1877801,ERR1877802
BAHR18-1_SAMEA103892467-S001_METAG	BAHR18-1	SAMEA103892467	ERR1877803,ERR1877804,ERR1877805,ERR1877806,ERR1877807
BAHR18-1_SAMEA103892575-S001_METAG	BAHR18-1	SAMEA103892575	ERR1877808
BAHR18-1_SAMEA103892446-S001_METAG	BAHR18-1	SAMEA103892446	ERR1877809
BAHR18-1_SAMEA103892601-S001_METAG	BAHR18-1	SAMEA103892601	ERR1877810
BAHR18-1_SAMEA103892452-S001_METAG	BAHR18-1	SAMEA103892452	ERR1877811,ERR1877812
BAHR18-1_SAMEA103892514-S001_METAG	BAHR18-1	SAMEA103892514	ERR1877813
BAHR18-1_SAMEA103892556-S001_METAG	BAHR18-1	SAMEA103892556	ERR1877814
BAHR18-1_SAMEA103892588-S001_METAG	BAHR18-1	SAMEA103892588	ERR1877815
BAHR18-1_SAMEA103892465-S001_METAG	BAHR18-1	SAMEA103892465	ERR1877816,ERR1877817,ERR1877818,ERR1877819,ERR1877820
BAHR18-1_SAMEA103892455-S001_METAG	BAHR18-1	SAMEA103892455	ERR1877821,ERR1877822,ERR1877823,ERR1877824,ERR1877825
BAHR18-1_SAMEA103892604-S001_METAG	BAHR18-1	SAMEA103892604	ERR1877826
BAHR18-1_SAMEA103892469-S001_METAG	BAHR18-1	SAMEA103892469	ERR1877827
BAHR18-1_SAMEA103892561-S001_METAG	BAHR18-1	SAMEA103892561	ERR1877828
BAHR18-1_SAMEA103892503-S001_METAG	BAHR18-1	SAMEA103892503	ERR1877829
BAHR18-1_SAMEA103892460-S001_METAG	BAHR18-1	SAMEA103892460	ERR1877830,ERR1877831,ERR1877832,ERR1877833,ERR1877834,ERR1877835
BAHR18-1_SAMEA103892498-S001_METAG	BAHR18-1	SAMEA103892498	ERR1877836
BAHR18-1_SAMEA103892457-S001_METAG	BAHR18-1	SAMEA103892457	ERR1877837,ERR1877838,ERR1877839,ERR1877840
BAHR18-1_SAMEA103892603-S001_METAG	BAHR18-1	SAMEA103892603	ERR1877841
BAHR18-1_SAMEA103892510-S001_METAG	BAHR18-1	SAMEA103892510	ERR1877842
BAHR18-1_SAMEA103892530-S001_METAG	BAHR18-1	SAMEA103892530	ERR1877843,ERR1877844
BAHR18-1_SAMEA103892568-S001_METAG	BAHR18-1	SAMEA103892568	ERR1877845
BAHR18-1_SAMEA103892607-S001_METAG	BAHR18-1	SAMEA103892607	ERR1877846,ERR1877847
BAHR18-1_SAMEA103892549-S001_METAG	BAHR18-1	SAMEA103892549	ERR1877848
BAHR18-1_SAMEA103892511-S001_METAG	BAHR18-1	SAMEA103892511	ERR1877849,ERR1877850
BAHR18-1_SAMEA103892434-S001_METAG	BAHR18-1	SAMEA103892434	ERR1877851,ERR1877852
BAHR18-1_SAMEA103892453-S001_METAG	BAHR18-1	SAMEA103892453	ERR1877853
BAHR18-1_SAMEA103892487-S001_METAG	BAHR18-1	SAMEA103892487	ERR1877854
BAHR18-1_SAMEA103892535-S001_METAG	BAHR18-1	SAMEA103892535	ERR1877855
BAHR18-1_SAMEA103892484-S001_METAG	BAHR18-1	SAMEA103892484	ERR1877856
BAHR18-1_SAMEA103892544-S001_METAG	BAHR18-1	SAMEA103892544	ERR1877857,ERR1877858
BAHR18-1_SAMEA103892578-S001_METAG	BAHR18-1	SAMEA103892578	ERR1877859
BAHR18-1_SAMEA103892475-S001_METAG	BAHR18-1	SAMEA103892475	ERR1877860
BAHR18-1_SAMEA103892488-S001_METAG	BAHR18-1	SAMEA103892488	ERR1877862
BAHR18-1_SAMEA103892565-S001_METAG	BAHR18-1	SAMEA103892565	ERR1877863
BAHR18-1_SAMEA103892617-S001_METAG	BAHR18-1	SAMEA103892617	ERR1877864
BAHR18-1_SAMEA103892515-S001_METAG	BAHR18-1	SAMEA103892515	ERR1877865,ERR1877866
BAHR18-1_SAMEA103892595-S001_METAG	BAHR18-1	SAMEA103892595	ERR1877867
BAHR18-1_SAMEA103892596-S001_METAG	BAHR18-1	SAMEA103892596	ERR1877868
BAHR18-1_SAMEA103892521-S001_METAG	BAHR18-1	SAMEA103892521	ERR1877869
BAHR18-1_SAMEA103892505-S001_METAG	BAHR18-1	SAMEA103892505	ERR1877870
BAHR18-1_SAMEA103892468-S001_METAG	BAHR18-1	SAMEA103892468	ERR1877871,ERR1877872,ERR1877873,ERR1877874
BAHR18-1_SAMEA103892536-S001_METAG	BAHR18-1	SAMEA103892536	ERR1877875
BAHR18-1_SAMEA103892506-S001_METAG	BAHR18-1	SAMEA103892506	ERR1877876,ERR1877877
BAHR18-1_SAMEA103892545-S001_METAG	BAHR18-1	SAMEA103892545	ERR1877878
BAHR18-1_SAMEA103892478-S001_METAG	BAHR18-1	SAMEA103892478	ERR1877879,ERR1877880
BAHR18-1_SAMEA103892537-S001_METAG	BAHR18-1	SAMEA103892537	ERR1877881
BAHR18-1_SAMEA103892572-S001_METAG	BAHR18-1	SAMEA103892572	ERR1877882
BAHR18-1_SAMEA103892474-S001_METAG	BAHR18-1	SAMEA103892474	ERR1877883,ERR1877884
BAHR18-1_SAMEA103892492-S001_METAG	BAHR18-1	SAMEA103892492	ERR1877885
BAHR18-1_SAMEA103892500-S001_METAG	BAHR18-1	SAMEA103892500	ERR1877886,ERR1877887
BAHR18-1_SAMEA103892589-S001_METAG	BAHR18-1	SAMEA103892589	ERR1877888
BAHR18-1_SAMEA103892562-S001_METAG	BAHR18-1	SAMEA103892562	ERR1877889
BAHR18-1_SAMEA103892513-S001_METAG	BAHR18-1	SAMEA103892513	ERR1877890,ERR1877891
BAHR18-1_SAMEA103892606-S001_METAG	BAHR18-1	SAMEA103892606	ERR1877892
BAHR18-1_SAMEA103892542-S001_METAG	BAHR18-1	SAMEA103892542	ERR1877893
BAHR18-1_SAMEA103892479-S001_METAG	BAHR18-1	SAMEA103892479	ERR1877894
BAHR18-1_SAMEA103892464-S001_METAG	BAHR18-1	SAMEA103892464	ERR1877895,ERR1877896,ERR1877897,ERR1877898
BAHR18-1_SAMEA103892459-S001_METAG	BAHR18-1	SAMEA103892459	ERR1877899,ERR1877900,ERR1877901,ERR1877902
BAHR18-1_SAMEA103892540-S001_METAG	BAHR18-1	SAMEA103892540	ERR1877903
BAHR18-1_SAMEA103892577-S001_METAG	BAHR18-1	SAMEA103892577	ERR1877904
BAHR18-1_SAMEA103892476-S001_METAG	BAHR18-1	SAMEA103892476	ERR1877905,ERR1877906
BAHR18-1_SAMEA103892496-S001_METAG	BAHR18-1	SAMEA103892496	ERR1877907
BAHR18-1_SAMEA103892531-S001_METAG	BAHR18-1	SAMEA103892531	ERR1877908
BAHR18-1_SAMEA103892580-S001_METAG	BAHR18-1	SAMEA103892580	ERR1877909
BAHR18-1_SAMEA103892586-S001_METAG	BAHR18-1	SAMEA103892586	ERR1877910
BAHR18-1_SAMEA103892609-S001_METAG	BAHR18-1	SAMEA103892609	ERR1877911,ERR1877912
BAHR18-1_SAMEA103892480-S001_METAG	BAHR18-1	SAMEA103892480	ERR1877913
BAHR18-1_SAMEA103892592-S001_METAG	BAHR18-1	SAMEA103892592	ERR1877914
BAHR18-1_SAMEA103892441-S001_METAG	BAHR18-1	SAMEA103892441	ERR1877915
BAHR18-1_SAMEA103892454-S001_METAG	BAHR18-1	SAMEA103892454	ERR1877916,ERR1877917,ERR1877918,ERR1877919,ERR1877920
BAHR18-1_SAMEA103892605-S001_METAG	BAHR18-1	SAMEA103892605	ERR1877921
BAHR18-1_SAMEA103892489-S001_METAG	BAHR18-1	SAMEA103892489	ERR1877922
BAHR18-1_SAMEA103892507-S001_METAG	BAHR18-1	SAMEA103892507	ERR1877923
BAHR18-1_SAMEA103892559-S001_METAG	BAHR18-1	SAMEA103892559	ERR1877924
BAHR18-1_SAMEA103892472-S001_METAG	BAHR18-1	SAMEA103892472	ERR1877925,ERR1877926
BAHR18-1_SAMEA103892524-S001_METAG	BAHR18-1	SAMEA103892524	ERR1877927
BAHR18-1_SAMEA103892569-S001_METAG	BAHR18-1	SAMEA103892569	ERR1877928
BAHR18-1_SAMEA103892494-S001_METAG	BAHR18-1	SAMEA103892494	ERR1877929
BAHR18-1_SAMEA103892518-S001_METAG	BAHR18-1	SAMEA103892518	ERR1877931,ERR1877932
BAHR18-1_SAMEA103892523-S001_METAG	BAHR18-1	SAMEA103892523	ERR1877933
BAHR18-1_SAMEA103892491-S001_METAG	BAHR18-1	SAMEA103892491	ERR1877934
BAHR18-1_SAMEA103892436-S001_METAG	BAHR18-1	SAMEA103892436	ERR1877935,ERR1877936
BAHR18-1_SAMEA103892582-S001_METAG	BAHR18-1	SAMEA103892582	ERR1877937
BAND20-1_SAMN13481365-S001_METAG	BAND20-1	SAMN13481365	SRR10585486
BAND20-1_SAMN13481444-S001_METAG	BAND20-1	SAMN13481444	SRR10585487
BAND20-1_SAMN13481443-S001_METAG	BAND20-1	SAMN13481443	SRR10585488
BAND20-1_SAMN13481442-S001_METAG	BAND20-1	SAMN13481442	SRR10585489
BAND20-1_SAMN13481441-S001_METAG	BAND20-1	SAMN13481441	SRR10585490
BAND20-1_SAMN13481440-S001_METAG	BAND20-1	SAMN13481440	SRR10585491
BAND20-1_SAMN13481439-S001_METAG	BAND20-1	SAMN13481439	SRR10585492
BAND20-1_SAMN13481438-S001_METAG	BAND20-1	SAMN13481438	SRR10585493
BAND20-1_SAMN13481437-S001_METAG	BAND20-1	SAMN13481437	SRR10585494
BAND20-1_SAMN13481436-S001_METAG	BAND20-1	SAMN13481436	SRR10585495
BAND20-1_SAMN13481364-S001_METAG	BAND20-1	SAMN13481364	SRR10585496
BAND20-1_SAMN13481435-S001_METAG	BAND20-1	SAMN13481435	SRR10585497
BAND20-1_SAMN13481434-S001_METAG	BAND20-1	SAMN13481434	SRR10585498
BAND20-1_SAMN13481433-S001_METAG	BAND20-1	SAMN13481433	SRR10585499
BAND20-1_SAMN13481432-S001_METAG	BAND20-1	SAMN13481432	SRR10585500
BAND20-1_SAMN13481431-S001_METAG	BAND20-1	SAMN13481431	SRR10585501
BAND20-1_SAMN13481430-S001_METAG	BAND20-1	SAMN13481430	SRR10585502
BAND20-1_SAMN13481429-S001_METAG	BAND20-1	SAMN13481429	SRR10585503
BAND20-1_SAMN13481428-S001_METAG	BAND20-1	SAMN13481428	SRR10585504
BAND20-1_SAMN13481427-S001_METAG	BAND20-1	SAMN13481427	SRR10585505
BAND20-1_SAMN13481426-S001_METAG	BAND20-1	SAMN13481426	SRR10585506
BAND20-1_SAMN13481363-S001_METAG	BAND20-1	SAMN13481363	SRR10585507
BAND20-1_SAMN13481425-S001_METAG	BAND20-1	SAMN13481425	SRR10585508
BAND20-1_SAMN13481424-S001_METAG	BAND20-1	SAMN13481424	SRR10585509
BAND20-1_SAMN13481423-S001_METAG	BAND20-1	SAMN13481423	SRR10585510
BAND20-1_SAMN13481422-S001_METAG	BAND20-1	SAMN13481422	SRR10585511
BAND20-1_SAMN13481421-S001_METAG	BAND20-1	SAMN13481421	SRR10585512
BAND20-1_SAMN13481420-S001_METAG	BAND20-1	SAMN13481420	SRR10585513
BAND20-1_SAMN13481419-S001_METAG	BAND20-1	SAMN13481419	SRR10585514
BAND20-1_SAMN13481418-S001_METAG	BAND20-1	SAMN13481418	SRR10585515
BAND20-1_SAMN13481417-S001_METAG	BAND20-1	SAMN13481417	SRR10585516
BAND20-1_SAMN13481416-S001_METAG	BAND20-1	SAMN13481416	SRR10585517
BAND20-1_SAMN13481362-S001_METAG	BAND20-1	SAMN13481362	SRR10585518
BAND20-1_SAMN13481415-S001_METAG	BAND20-1	SAMN13481415	SRR10585519
BAND20-1_SAMN13481414-S001_METAG	BAND20-1	SAMN13481414	SRR10585520
BAND20-1_SAMN13481413-S001_METAG	BAND20-1	SAMN13481413	SRR10585521
BAND20-1_SAMN13481412-S001_METAG	BAND20-1	SAMN13481412	SRR10585522
BAND20-1_SAMN13481411-S001_METAG	BAND20-1	SAMN13481411	SRR10585523
BAND20-1_SAMN13481410-S001_METAG	BAND20-1	SAMN13481410	SRR10585524
BAND20-1_SAMN13481409-S001_METAG	BAND20-1	SAMN13481409	SRR10585525
BAND20-1_SAMN13481408-S001_METAG	BAND20-1	SAMN13481408	SRR10585526
BAND20-1_SAMN13481407-S001_METAG	BAND20-1	SAMN13481407	SRR10585527
BAND20-1_SAMN13481406-S001_METAG	BAND20-1	SAMN13481406	SRR10585528
BAND20-1_SAMN13481361-S001_METAG	BAND20-1	SAMN13481361	SRR10585529
BAND20-1_SAMN13481405-S001_METAG	BAND20-1	SAMN13481405	SRR10585530
BAND20-1_SAMN13481404-S001_METAG	BAND20-1	SAMN13481404	SRR10585531
BAND20-1_SAMN13481403-S001_METAG	BAND20-1	SAMN13481403	SRR10585532
BAND20-1_SAMN13481402-S001_METAG	BAND20-1	SAMN13481402	SRR10585533
BAND20-1_SAMN13481401-S001_METAG	BAND20-1	SAMN13481401	SRR10585534
BAND20-1_SAMN13481400-S001_METAG	BAND20-1	SAMN13481400	SRR10585535
BAND20-1_SAMN13481399-S001_METAG	BAND20-1	SAMN13481399	SRR10585536
BAND20-1_SAMN13481398-S001_METAG	BAND20-1	SAMN13481398	SRR10585537
BAND20-1_SAMN13481397-S001_METAG	BAND20-1	SAMN13481397	SRR10585538
BAND20-1_SAMN13481396-S001_METAG	BAND20-1	SAMN13481396	SRR10585539
BAND20-1_SAMN13481360-S001_METAG	BAND20-1	SAMN13481360	SRR10585540
BAND20-1_SAMN13481395-S001_METAG	BAND20-1	SAMN13481395	SRR10585541
BAND20-1_SAMN13481394-S001_METAG	BAND20-1	SAMN13481394	SRR10585542
BAND20-1_SAMN13481393-S001_METAG	BAND20-1	SAMN13481393	SRR10585543
BAND20-1_SAMN13481392-S001_METAG	BAND20-1	SAMN13481392	SRR10585544
BAND20-1_SAMN13481391-S001_METAG	BAND20-1	SAMN13481391	SRR10585545
BAND20-1_SAMN13481390-S001_METAG	BAND20-1	SAMN13481390	SRR10585546
BAND20-1_SAMN13481389-S001_METAG	BAND20-1	SAMN13481389	SRR10585547
BAND20-1_SAMN13481388-S001_METAG	BAND20-1	SAMN13481388	SRR10585548
BAND20-1_SAMN13481387-S001_METAG	BAND20-1	SAMN13481387	SRR10585549
BAND20-1_SAMN13481386-S001_METAG	BAND20-1	SAMN13481386	SRR10585550
BAND20-1_SAMN13481359-S001_METAG	BAND20-1	SAMN13481359	SRR10585551
BAND20-1_SAMN13481385-S001_METAG	BAND20-1	SAMN13481385	SRR10585552
BAND20-1_SAMN13481384-S001_METAG	BAND20-1	SAMN13481384	SRR10585553
BAND20-1_SAMN13481383-S001_METAG	BAND20-1	SAMN13481383	SRR10585554
BAND20-1_SAMN13481382-S001_METAG	BAND20-1	SAMN13481382	SRR10585555
BAND20-1_SAMN13481381-S001_METAG	BAND20-1	SAMN13481381	SRR10585556
BAND20-1_SAMN13481380-S001_METAG	BAND20-1	SAMN13481380	SRR10585557
BAND20-1_SAMN13481379-S001_METAG	BAND20-1	SAMN13481379	SRR10585558
BAND20-1_SAMN13481378-S001_METAG	BAND20-1	SAMN13481378	SRR10585559
BAND20-1_SAMN13481377-S001_METAG	BAND20-1	SAMN13481377	SRR10585560
BAND20-1_SAMN13481376-S001_METAG	BAND20-1	SAMN13481376	SRR10585561
BAND20-1_SAMN13481358-S001_METAG	BAND20-1	SAMN13481358	SRR10585562
BAND20-1_SAMN13481375-S001_METAG	BAND20-1	SAMN13481375	SRR10585563
BAND20-1_SAMN13481374-S001_METAG	BAND20-1	SAMN13481374	SRR10585564
BAND20-1_SAMN13481373-S001_METAG	BAND20-1	SAMN13481373	SRR10585565
BAND20-1_SAMN13481372-S001_METAG	BAND20-1	SAMN13481372	SRR10585566
BAND20-1_SAMN13481371-S001_METAG	BAND20-1	SAMN13481371	SRR10585567
BAND20-1_SAMN13481370-S001_METAG	BAND20-1	SAMN13481370	SRR10585568
BAND20-1_SAMN13481369-S001_METAG	BAND20-1	SAMN13481369	SRR10585569
BAND20-1_SAMN13481368-S001_METAG	BAND20-1	SAMN13481368	SRR10585570
BAND20-1_SAMN13481367-S001_METAG	BAND20-1	SAMN13481367	SRR10585571
BAND20-1_SAMN13481366-S001_METAG	BAND20-1	SAMN13481366	SRR10585572
BAND20-1_SAMN13481357-S001_METAG	BAND20-1	SAMN13481357	SRR10585573
BAND20-1_SAMN13481356-S001_METAG	BAND20-1	SAMN13481356	SRR10585574
BAND20-1_SAMN13482106-S001_METAG	BAND20-1	SAMN13482106	SRR10586121
BAND20-1_SAMN13482105-S001_METAG	BAND20-1	SAMN13482105	SRR10586122
BAND20-1_SAMN13482104-S001_METAG	BAND20-1	SAMN13482104	SRR10586123
BAND20-1_SAMN13482103-S001_METAG	BAND20-1	SAMN13482103	SRR10586124
BAND20-1_SAMN13482102-S001_METAG	BAND20-1	SAMN13482102	SRR10586125
BAND20-1_SAMN13482101-S001_METAG	BAND20-1	SAMN13482101	SRR10586126
BAND20-1_SAMN13482100-S001_METAG	BAND20-1	SAMN13482100	SRR10586127
BAND20-1_SAMN13482099-S001_METAG	BAND20-1	SAMN13482099	SRR10586128
BAND20-1_SAMN13482114-S001_METAG	BAND20-1	SAMN13482114	SRR10586129
BAND20-1_SAMN13482113-S001_METAG	BAND20-1	SAMN13482113	SRR10586130
BAND20-1_SAMN13482112-S001_METAG	BAND20-1	SAMN13482112	SRR10586131
BAND20-1_SAMN13482111-S001_METAG	BAND20-1	SAMN13482111	SRR10586132
BAND20-1_SAMN13482110-S001_METAG	BAND20-1	SAMN13482110	SRR10586133
BAND20-1_SAMN13482109-S001_METAG	BAND20-1	SAMN13482109	SRR10586134
BAND20-1_SAMN13482108-S001_METAG	BAND20-1	SAMN13482108	SRR10586135
BAND20-1_SAMN13482107-S001_METAG	BAND20-1	SAMN13482107	SRR10586136
BAND20-1_SAMN13482098-S001_METAG	BAND20-1	SAMN13482098	SRR10586137
BAND20-1_SAMN13482097-S001_METAG	BAND20-1	SAMN13482097	SRR10586138
BOIF20-1_SAMN12606730-S001_METAG	BOIF20-1	SAMN12606730	SRR10002674
BOIF20-1_SAMN12606731-S001_METAG	BOIF20-1	SAMN12606731	SRR10002675
BOIF20-1_SAMN12606732-S001_METAG	BOIF20-1	SAMN12606732	SRR10002676
BOIF20-1_SAMN12606733-S001_METAG	BOIF20-1	SAMN12606733	SRR10002677
BOIF20-1_SAMN12606835-S001_METAG	BOIF20-1	SAMN12606835	SRR10002678
BOIF20-1_SAMN12606834-S001_METAG	BOIF20-1	SAMN12606834	SRR10002679
BOIF20-1_SAMN12606833-S001_METAG	BOIF20-1	SAMN12606833	SRR10002680
BOIF20-1_SAMN12606832-S001_METAG	BOIF20-1	SAMN12606832	SRR10002681
BOIF20-1_SAMN12606831-S001_METAG	BOIF20-1	SAMN12606831	SRR10002682
BOIF20-1_SAMN12606830-S001_METAG	BOIF20-1	SAMN12606830	SRR10002683
BOIF20-1_SAMN12606829-S001_METAG	BOIF20-1	SAMN12606829	SRR10002684
BOIF20-1_SAMN12606828-S001_METAG	BOIF20-1	SAMN12606828	SRR10002685
BOIF20-1_SAMN12606827-S001_METAG	BOIF20-1	SAMN12606827	SRR10002686
BOIF20-1_SAMN12606826-S001_METAG	BOIF20-1	SAMN12606826	SRR10002687
BOIF20-1_SAMN12606848-S001_METAG	BOIF20-1	SAMN12606848	SRR10002688
BOIF20-1_SAMN12606634-S001_METAG	BOIF20-1	SAMN12606634	SRR10002689
BOIF20-1_SAMN12606635-S001_METAG	BOIF20-1	SAMN12606635	SRR10002690
BOIF20-1_SAMN12606630-S001_METAG	BOIF20-1	SAMN12606630	SRR10002691
BOIF20-1_SAMN12606631-S001_METAG	BOIF20-1	SAMN12606631	SRR10002692
BOIF20-1_SAMN12606632-S001_METAG	BOIF20-1	SAMN12606632	SRR10002693
BOIF20-1_SAMN12606633-S001_METAG	BOIF20-1	SAMN12606633	SRR10002694
BOIF20-1_SAMN12606626-S001_METAG	BOIF20-1	SAMN12606626	SRR10002695
BOIF20-1_SAMN12606627-S001_METAG	BOIF20-1	SAMN12606627	SRR10002696
BOIF20-1_SAMN12606628-S001_METAG	BOIF20-1	SAMN12606628	SRR10002697
BOIF20-1_SAMN12606629-S001_METAG	BOIF20-1	SAMN12606629	SRR10002698
BOIF20-1_SAMN12606723-S001_METAG	BOIF20-1	SAMN12606723	SRR10002699
BOIF20-1_SAMN12606722-S001_METAG	BOIF20-1	SAMN12606722	SRR10002700
BOIF20-1_SAMN12606721-S001_METAG	BOIF20-1	SAMN12606721	SRR10002701
BOIF20-1_SAMN12606585-S001_METAG	BOIF20-1	SAMN12606585	SRR10002702
BOIF20-1_SAMN12606720-S001_METAG	BOIF20-1	SAMN12606720	SRR10002703
BOIF20-1_SAMN12606584-S001_METAG	BOIF20-1	SAMN12606584	SRR10002704
BOIF20-1_SAMN12606583-S001_METAG	BOIF20-1	SAMN12606583	SRR10002705
BOIF20-1_SAMN12606582-S001_METAG	BOIF20-1	SAMN12606582	SRR10002706
BOIF20-1_SAMN12606581-S001_METAG	BOIF20-1	SAMN12606581	SRR10002707
BOIF20-1_SAMN12606580-S001_METAG	BOIF20-1	SAMN12606580	SRR10002708
BOIF20-1_SAMN12606579-S001_METAG	BOIF20-1	SAMN12606579	SRR10002709
BOIF20-1_SAMN12606578-S001_METAG	BOIF20-1	SAMN12606578	SRR10002710
BOIF20-1_SAMN12606577-S001_METAG	BOIF20-1	SAMN12606577	SRR10002711
BOIF20-1_SAMN12606576-S001_METAG	BOIF20-1	SAMN12606576	SRR10002712
BOIF20-1_SAMN12606708-S001_METAG	BOIF20-1	SAMN12606708	SRR10002713
BOIF20-1_SAMN12606709-S001_METAG	BOIF20-1	SAMN12606709	SRR10002714
BOIF20-1_SAMN12606706-S001_METAG	BOIF20-1	SAMN12606706	SRR10002715
BOIF20-1_SAMN12606707-S001_METAG	BOIF20-1	SAMN12606707	SRR10002716
BOIF20-1_SAMN12606712-S001_METAG	BOIF20-1	SAMN12606712	SRR10002717
BOIF20-1_SAMN12606713-S001_METAG	BOIF20-1	SAMN12606713	SRR10002718
BOIF20-1_SAMN12606710-S001_METAG	BOIF20-1	SAMN12606710	SRR10002719
BOIF20-1_SAMN12606711-S001_METAG	BOIF20-1	SAMN12606711	SRR10002720
BOIF20-1_SAMN12606714-S001_METAG	BOIF20-1	SAMN12606714	SRR10002721
BOIF20-1_SAMN12606715-S001_METAG	BOIF20-1	SAMN12606715	SRR10002722
BOIF20-1_SAMN12606613-S001_METAG	BOIF20-1	SAMN12606613	SRR10002723
BOIF20-1_SAMN12606815-S001_METAG	BOIF20-1	SAMN12606815	SRR10002724
BOIF20-1_SAMN12606814-S001_METAG	BOIF20-1	SAMN12606814	SRR10002725
BOIF20-1_SAMN12606561-S001_METAG	BOIF20-1	SAMN12606561	SRR10002726
BOIF20-1_SAMN12606807-S001_METAG	BOIF20-1	SAMN12606807	SRR10002727
BOIF20-1_SAMN12606806-S001_METAG	BOIF20-1	SAMN12606806	SRR10002728
BOIF20-1_SAMN12606809-S001_METAG	BOIF20-1	SAMN12606809	SRR10002729
BOIF20-1_SAMN12606808-S001_METAG	BOIF20-1	SAMN12606808	SRR10002730
BOIF20-1_SAMN12606558-S001_METAG	BOIF20-1	SAMN12606558	SRR10002731
BOIF20-1_SAMN12606810-S001_METAG	BOIF20-1	SAMN12606810	SRR10002732
BOIF20-1_SAMN12606813-S001_METAG	BOIF20-1	SAMN12606813	SRR10002733
BOIF20-1_SAMN12606812-S001_METAG	BOIF20-1	SAMN12606812	SRR10002734
BOIF20-1_SAMN12606816-S001_METAG	BOIF20-1	SAMN12606816	SRR10002735
BOIF20-1_SAMN12606615-S001_METAG	BOIF20-1	SAMN12606615	SRR10002736
BOIF20-1_SAMN12606659-S001_METAG	BOIF20-1	SAMN12606659	SRR10002737
BOIF20-1_SAMN12606609-S001_METAG	BOIF20-1	SAMN12606609	SRR10002738
BOIF20-1_SAMN12606606-S001_METAG	BOIF20-1	SAMN12606606	SRR10002739
BOIF20-1_SAMN12606607-S001_METAG	BOIF20-1	SAMN12606607	SRR10002740
BOIF20-1_SAMN12606612-S001_METAG	BOIF20-1	SAMN12606612	SRR10002741
BOIF20-1_SAMN12606610-S001_METAG	BOIF20-1	SAMN12606610	SRR10002742
BOIF20-1_SAMN12606658-S001_METAG	BOIF20-1	SAMN12606658	SRR10002743
BOIF20-1_SAMN12606611-S001_METAG	BOIF20-1	SAMN12606611	SRR10002744
BOIF20-1_SAMN12606594-S001_METAG	BOIF20-1	SAMN12606594	SRR10002745
BOIF20-1_SAMN12606595-S001_METAG	BOIF20-1	SAMN12606595	SRR10002746
BOIF20-1_SAMN12606586-S001_METAG	BOIF20-1	SAMN12606586	SRR10002747
BOIF20-1_SAMN12606587-S001_METAG	BOIF20-1	SAMN12606587	SRR10002748
BOIF20-1_SAMN12606588-S001_METAG	BOIF20-1	SAMN12606588	SRR10002749
BOIF20-1_SAMN12606589-S001_METAG	BOIF20-1	SAMN12606589	SRR10002750
BOIF20-1_SAMN12606590-S001_METAG	BOIF20-1	SAMN12606590	SRR10002751
BOIF20-1_SAMN12606591-S001_METAG	BOIF20-1	SAMN12606591	SRR10002752
BOIF20-1_SAMN12606592-S001_METAG	BOIF20-1	SAMN12606592	SRR10002753
BOIF20-1_SAMN12606593-S001_METAG	BOIF20-1	SAMN12606593	SRR10002754
BOIF20-1_SAMN12606697-S001_METAG	BOIF20-1	SAMN12606697	SRR10002755
BOIF20-1_SAMN12606696-S001_METAG	BOIF20-1	SAMN12606696	SRR10002756
BOIF20-1_SAMN12606699-S001_METAG	BOIF20-1	SAMN12606699	SRR10002757
BOIF20-1_SAMN12606698-S001_METAG	BOIF20-1	SAMN12606698	SRR10002758
BOIF20-1_SAMN12606701-S001_METAG	BOIF20-1	SAMN12606701	SRR10002759
BOIF20-1_SAMN12606700-S001_METAG	BOIF20-1	SAMN12606700	SRR10002760
BOIF20-1_SAMN12606703-S001_METAG	BOIF20-1	SAMN12606703	SRR10002761
BOIF20-1_SAMN12606702-S001_METAG	BOIF20-1	SAMN12606702	SRR10002762
BOIF20-1_SAMN12606705-S001_METAG	BOIF20-1	SAMN12606705	SRR10002763
BOIF20-1_SAMN12606704-S001_METAG	BOIF20-1	SAMN12606704	SRR10002764
BOIF20-1_SAMN12606784-S001_METAG	BOIF20-1	SAMN12606784	SRR10002765
BOIF20-1_SAMN12606785-S001_METAG	BOIF20-1	SAMN12606785	SRR10002766
BOIF20-1_SAMN12606780-S001_METAG	BOIF20-1	SAMN12606780	SRR10002767
BOIF20-1_SAMN12606781-S001_METAG	BOIF20-1	SAMN12606781	SRR10002768
BOIF20-1_SAMN12606782-S001_METAG	BOIF20-1	SAMN12606782	SRR10002769
BOIF20-1_SAMN12606783-S001_METAG	BOIF20-1	SAMN12606783	SRR10002770
BOIF20-1_SAMN12606776-S001_METAG	BOIF20-1	SAMN12606776	SRR10002771
BOIF20-1_SAMN12606777-S001_METAG	BOIF20-1	SAMN12606777	SRR10002772
BOIF20-1_SAMN12606778-S001_METAG	BOIF20-1	SAMN12606778	SRR10002773
BOIF20-1_SAMN12606779-S001_METAG	BOIF20-1	SAMN12606779	SRR10002774
BOIF20-1_SAMN12606560-S001_METAG	BOIF20-1	SAMN12606560	SRR10002775
BOIF20-1_SAMN12606690-S001_METAG	BOIF20-1	SAMN12606690	SRR10002776
BOIF20-1_SAMN12606691-S001_METAG	BOIF20-1	SAMN12606691	SRR10002777
BOIF20-1_SAMN12606692-S001_METAG	BOIF20-1	SAMN12606692	SRR10002778
BOIF20-1_SAMN12606693-S001_METAG	BOIF20-1	SAMN12606693	SRR10002779
BOIF20-1_SAMN12606686-S001_METAG	BOIF20-1	SAMN12606686	SRR10002780
BOIF20-1_SAMN12606687-S001_METAG	BOIF20-1	SAMN12606687	SRR10002781
BOIF20-1_SAMN12606688-S001_METAG	BOIF20-1	SAMN12606688	SRR10002782
BOIF20-1_SAMN12606689-S001_METAG	BOIF20-1	SAMN12606689	SRR10002783
BOIF20-1_SAMN12606817-S001_METAG	BOIF20-1	SAMN12606817	SRR10002784
BOIF20-1_SAMN12606694-S001_METAG	BOIF20-1	SAMN12606694	SRR10002785
BOIF20-1_SAMN12606695-S001_METAG	BOIF20-1	SAMN12606695	SRR10002786
BOIF20-1_SAMN12606818-S001_METAG	BOIF20-1	SAMN12606818	SRR10002787
BOIF20-1_SAMN12606795-S001_METAG	BOIF20-1	SAMN12606795	SRR10002788
BOIF20-1_SAMN12606794-S001_METAG	BOIF20-1	SAMN12606794	SRR10002789
BOIF20-1_SAMN12606819-S001_METAG	BOIF20-1	SAMN12606819	SRR10002790
BOIF20-1_SAMN12606789-S001_METAG	BOIF20-1	SAMN12606789	SRR10002791
BOIF20-1_SAMN12606788-S001_METAG	BOIF20-1	SAMN12606788	SRR10002792
BOIF20-1_SAMN12606787-S001_METAG	BOIF20-1	SAMN12606787	SRR10002793
BOIF20-1_SAMN12606786-S001_METAG	BOIF20-1	SAMN12606786	SRR10002794
BOIF20-1_SAMN12606793-S001_METAG	BOIF20-1	SAMN12606793	SRR10002795
BOIF20-1_SAMN12606792-S001_METAG	BOIF20-1	SAMN12606792	SRR10002796
BOIF20-1_SAMN12606791-S001_METAG	BOIF20-1	SAMN12606791	SRR10002797
BOIF20-1_SAMN12606790-S001_METAG	BOIF20-1	SAMN12606790	SRR10002798
BOIF20-1_SAMN12606572-S001_METAG	BOIF20-1	SAMN12606572	SRR10002799
BOIF20-1_SAMN12606573-S001_METAG	BOIF20-1	SAMN12606573	SRR10002800
BOIF20-1_SAMN12606570-S001_METAG	BOIF20-1	SAMN12606570	SRR10002801
BOIF20-1_SAMN12606571-S001_METAG	BOIF20-1	SAMN12606571	SRR10002802
BOIF20-1_SAMN12606568-S001_METAG	BOIF20-1	SAMN12606568	SRR10002803
BOIF20-1_SAMN12606569-S001_METAG	BOIF20-1	SAMN12606569	SRR10002804
BOIF20-1_SAMN12606566-S001_METAG	BOIF20-1	SAMN12606566	SRR10002805
BOIF20-1_SAMN12606567-S001_METAG	BOIF20-1	SAMN12606567	SRR10002806
BOIF20-1_SAMN12606822-S001_METAG	BOIF20-1	SAMN12606822	SRR10002807
BOIF20-1_SAMN12606574-S001_METAG	BOIF20-1	SAMN12606574	SRR10002808
BOIF20-1_SAMN12606575-S001_METAG	BOIF20-1	SAMN12606575	SRR10002809
BOIF20-1_SAMN12606773-S001_METAG	BOIF20-1	SAMN12606773	SRR10002810
BOIF20-1_SAMN12606614-S001_METAG	BOIF20-1	SAMN12606614	SRR10002811
BOIF20-1_SAMN12606844-S001_METAG	BOIF20-1	SAMN12606844	SRR10002812
BOIF20-1_SAMN12606845-S001_METAG	BOIF20-1	SAMN12606845	SRR10002813
BOIF20-1_SAMN12606842-S001_METAG	BOIF20-1	SAMN12606842	SRR10002814
BOIF20-1_SAMN12606843-S001_METAG	BOIF20-1	SAMN12606843	SRR10002815
BOIF20-1_SAMN12606840-S001_METAG	BOIF20-1	SAMN12606840	SRR10002816
BOIF20-1_SAMN12606841-S001_METAG	BOIF20-1	SAMN12606841	SRR10002817
BOIF20-1_SAMN12606838-S001_METAG	BOIF20-1	SAMN12606838	SRR10002818
BOIF20-1_SAMN12606839-S001_METAG	BOIF20-1	SAMN12606839	SRR10002819
BOIF20-1_SAMN12606836-S001_METAG	BOIF20-1	SAMN12606836	SRR10002820
BOIF20-1_SAMN12606837-S001_METAG	BOIF20-1	SAMN12606837	SRR10002821
BOIF20-1_SAMN12606679-S001_METAG	BOIF20-1	SAMN12606679	SRR10002822
BOIF20-1_SAMN12606678-S001_METAG	BOIF20-1	SAMN12606678	SRR10002823
BOIF20-1_SAMN12606677-S001_METAG	BOIF20-1	SAMN12606677	SRR10002824
BOIF20-1_SAMN12606676-S001_METAG	BOIF20-1	SAMN12606676	SRR10002825
BOIF20-1_SAMN12606683-S001_METAG	BOIF20-1	SAMN12606683	SRR10002826
BOIF20-1_SAMN12606682-S001_METAG	BOIF20-1	SAMN12606682	SRR10002827
BOIF20-1_SAMN12606681-S001_METAG	BOIF20-1	SAMN12606681	SRR10002828
BOIF20-1_SAMN12606680-S001_METAG	BOIF20-1	SAMN12606680	SRR10002829
BOIF20-1_SAMN12606641-S001_METAG	BOIF20-1	SAMN12606641	SRR10002830
BOIF20-1_SAMN12606640-S001_METAG	BOIF20-1	SAMN12606640	SRR10002831
BOIF20-1_SAMN12606685-S001_METAG	BOIF20-1	SAMN12606685	SRR10002832
BOIF20-1_SAMN12606684-S001_METAG	BOIF20-1	SAMN12606684	SRR10002833
BOIF20-1_SAMN12606637-S001_METAG	BOIF20-1	SAMN12606637	SRR10002834
BOIF20-1_SAMN12606636-S001_METAG	BOIF20-1	SAMN12606636	SRR10002835
BOIF20-1_SAMN12606639-S001_METAG	BOIF20-1	SAMN12606639	SRR10002836
BOIF20-1_SAMN12606638-S001_METAG	BOIF20-1	SAMN12606638	SRR10002837
BOIF20-1_SAMN12606762-S001_METAG	BOIF20-1	SAMN12606762	SRR10002838
BOIF20-1_SAMN12606763-S001_METAG	BOIF20-1	SAMN12606763	SRR10002839
BOIF20-1_SAMN12606760-S001_METAG	BOIF20-1	SAMN12606760	SRR10002840
BOIF20-1_SAMN12606761-S001_METAG	BOIF20-1	SAMN12606761	SRR10002841
BOIF20-1_SAMN12606758-S001_METAG	BOIF20-1	SAMN12606758	SRR10002842
BOIF20-1_SAMN12606759-S001_METAG	BOIF20-1	SAMN12606759	SRR10002843
BOIF20-1_SAMN12606756-S001_METAG	BOIF20-1	SAMN12606756	SRR10002844
BOIF20-1_SAMN12606757-S001_METAG	BOIF20-1	SAMN12606757	SRR10002845
BOIF20-1_SAMN12606764-S001_METAG	BOIF20-1	SAMN12606764	SRR10002846
BOIF20-1_SAMN12606765-S001_METAG	BOIF20-1	SAMN12606765	SRR10002847
BOIF20-1_SAMN12606619-S001_METAG	BOIF20-1	SAMN12606619	SRR10002848
BOIF20-1_SAMN12606618-S001_METAG	BOIF20-1	SAMN12606618	SRR10002849
BOIF20-1_SAMN12606617-S001_METAG	BOIF20-1	SAMN12606617	SRR10002850
BOIF20-1_SAMN12606616-S001_METAG	BOIF20-1	SAMN12606616	SRR10002851
BOIF20-1_SAMN12606623-S001_METAG	BOIF20-1	SAMN12606623	SRR10002852
BOIF20-1_SAMN12606622-S001_METAG	BOIF20-1	SAMN12606622	SRR10002853
BOIF20-1_SAMN12606621-S001_METAG	BOIF20-1	SAMN12606621	SRR10002854
BOIF20-1_SAMN12606620-S001_METAG	BOIF20-1	SAMN12606620	SRR10002855
BOIF20-1_SAMN12606625-S001_METAG	BOIF20-1	SAMN12606625	SRR10002856
BOIF20-1_SAMN12606624-S001_METAG	BOIF20-1	SAMN12606624	SRR10002857
BOIF20-1_SAMN12606811-S001_METAG	BOIF20-1	SAMN12606811	SRR10002858
BOIF20-1_SAMN12606649-S001_METAG	BOIF20-1	SAMN12606649	SRR10002859
BOIF20-1_SAMN12606674-S001_METAG	BOIF20-1	SAMN12606674	SRR10002860
BOIF20-1_SAMN12606675-S001_METAG	BOIF20-1	SAMN12606675	SRR10002861
BOIF20-1_SAMN12606672-S001_METAG	BOIF20-1	SAMN12606672	SRR10002862
BOIF20-1_SAMN12606673-S001_METAG	BOIF20-1	SAMN12606673	SRR10002863
BOIF20-1_SAMN12606670-S001_METAG	BOIF20-1	SAMN12606670	SRR10002864
BOIF20-1_SAMN12606671-S001_METAG	BOIF20-1	SAMN12606671	SRR10002865
BOIF20-1_SAMN12606668-S001_METAG	BOIF20-1	SAMN12606668	SRR10002866
BOIF20-1_SAMN12606669-S001_METAG	BOIF20-1	SAMN12606669	SRR10002867
BOIF20-1_SAMN12606666-S001_METAG	BOIF20-1	SAMN12606666	SRR10002868
BOIF20-1_SAMN12606667-S001_METAG	BOIF20-1	SAMN12606667	SRR10002869
BOIF20-1_SAMN12606771-S001_METAG	BOIF20-1	SAMN12606771	SRR10002870
BOIF20-1_SAMN12606654-S001_METAG	BOIF20-1	SAMN12606654	SRR10002871
BOIF20-1_SAMN12606655-S001_METAG	BOIF20-1	SAMN12606655	SRR10002872
BOIF20-1_SAMN12606652-S001_METAG	BOIF20-1	SAMN12606652	SRR10002873
BOIF20-1_SAMN12606653-S001_METAG	BOIF20-1	SAMN12606653	SRR10002874
BOIF20-1_SAMN12606770-S001_METAG	BOIF20-1	SAMN12606770	SRR10002875
BOIF20-1_SAMN12606820-S001_METAG	BOIF20-1	SAMN12606820	SRR10002876
BOIF20-1_SAMN12606648-S001_METAG	BOIF20-1	SAMN12606648	SRR10002877
BOIF20-1_SAMN12606846-S001_METAG	BOIF20-1	SAMN12606846	SRR10002878
BOIF20-1_SAMN12606646-S001_METAG	BOIF20-1	SAMN12606646	SRR10002879
BOIF20-1_SAMN12606647-S001_METAG	BOIF20-1	SAMN12606647	SRR10002880
BOIF20-1_SAMN12606752-S001_METAG	BOIF20-1	SAMN12606752	SRR10002881
BOIF20-1_SAMN12606753-S001_METAG	BOIF20-1	SAMN12606753	SRR10002882
BOIF20-1_SAMN12606750-S001_METAG	BOIF20-1	SAMN12606750	SRR10002883
BOIF20-1_SAMN12606751-S001_METAG	BOIF20-1	SAMN12606751	SRR10002884
BOIF20-1_SAMN12606748-S001_METAG	BOIF20-1	SAMN12606748	SRR10002885
BOIF20-1_SAMN12606749-S001_METAG	BOIF20-1	SAMN12606749	SRR10002886
BOIF20-1_SAMN12606746-S001_METAG	BOIF20-1	SAMN12606746	SRR10002887
BOIF20-1_SAMN12606747-S001_METAG	BOIF20-1	SAMN12606747	SRR10002888
BOIF20-1_SAMN12606559-S001_METAG	BOIF20-1	SAMN12606559	SRR10002889
BOIF20-1_SAMN12606847-S001_METAG	BOIF20-1	SAMN12606847	SRR10002890
BOIF20-1_SAMN12606767-S001_METAG	BOIF20-1	SAMN12606767	SRR10002891
BOIF20-1_SAMN12606774-S001_METAG	BOIF20-1	SAMN12606774	SRR10002892
BOIF20-1_SAMN12606754-S001_METAG	BOIF20-1	SAMN12606754	SRR10002893
BOIF20-1_SAMN12606755-S001_METAG	BOIF20-1	SAMN12606755	SRR10002894
BOIF20-1_SAMN12606766-S001_METAG	BOIF20-1	SAMN12606766	SRR10002895
BOIF20-1_SAMN12606650-S001_METAG	BOIF20-1	SAMN12606650	SRR10002896
BOIF20-1_SAMN12606769-S001_METAG	BOIF20-1	SAMN12606769	SRR10002897
BOIF20-1_SAMN12606821-S001_METAG	BOIF20-1	SAMN12606821	SRR10002898
BOIF20-1_SAMN12606768-S001_METAG	BOIF20-1	SAMN12606768	SRR10002899
BOIF20-1_SAMN12606562-S001_METAG	BOIF20-1	SAMN12606562	SRR10002900
BOIF20-1_SAMN12606665-S001_METAG	BOIF20-1	SAMN12606665	SRR10002901
BOIF20-1_SAMN12606664-S001_METAG	BOIF20-1	SAMN12606664	SRR10002902
BOIF20-1_SAMN12606564-S001_METAG	BOIF20-1	SAMN12606564	SRR10002903
BOIF20-1_SAMN12606565-S001_METAG	BOIF20-1	SAMN12606565	SRR10002904
BOIF20-1_SAMN12606661-S001_METAG	BOIF20-1	SAMN12606661	SRR10002905
BOIF20-1_SAMN12606660-S001_METAG	BOIF20-1	SAMN12606660	SRR10002906
BOIF20-1_SAMN12606663-S001_METAG	BOIF20-1	SAMN12606663	SRR10002907
BOIF20-1_SAMN12606662-S001_METAG	BOIF20-1	SAMN12606662	SRR10002908
BOIF20-1_SAMN12606657-S001_METAG	BOIF20-1	SAMN12606657	SRR10002909
BOIF20-1_SAMN12606656-S001_METAG	BOIF20-1	SAMN12606656	SRR10002910
BOIF20-1_SAMN12606556-S001_METAG	BOIF20-1	SAMN12606556	SRR10002911
BOIF20-1_SAMN12606557-S001_METAG	BOIF20-1	SAMN12606557	SRR10002912
BOIF20-1_SAMN12606644-S001_METAG	BOIF20-1	SAMN12606644	SRR10002913
BOIF20-1_SAMN12606775-S001_METAG	BOIF20-1	SAMN12606775	SRR10002914
BOIF20-1_SAMN12606741-S001_METAG	BOIF20-1	SAMN12606741	SRR10002915
BOIF20-1_SAMN12606740-S001_METAG	BOIF20-1	SAMN12606740	SRR10002916
BOIF20-1_SAMN12606743-S001_METAG	BOIF20-1	SAMN12606743	SRR10002917
BOIF20-1_SAMN12606742-S001_METAG	BOIF20-1	SAMN12606742	SRR10002918
BOIF20-1_SAMN12606737-S001_METAG	BOIF20-1	SAMN12606737	SRR10002919
BOIF20-1_SAMN12606736-S001_METAG	BOIF20-1	SAMN12606736	SRR10002920
BOIF20-1_SAMN12606739-S001_METAG	BOIF20-1	SAMN12606739	SRR10002921
BOIF20-1_SAMN12606738-S001_METAG	BOIF20-1	SAMN12606738	SRR10002922
BOIF20-1_SAMN12606824-S001_METAG	BOIF20-1	SAMN12606824	SRR10002923
BOIF20-1_SAMN12606825-S001_METAG	BOIF20-1	SAMN12606825	SRR10002924
BOIF20-1_SAMN12606772-S001_METAG	BOIF20-1	SAMN12606772	SRR10002925
BOIF20-1_SAMN12606745-S001_METAG	BOIF20-1	SAMN12606745	SRR10002926
BOIF20-1_SAMN12606744-S001_METAG	BOIF20-1	SAMN12606744	SRR10002927
BOIF20-1_SAMN12606643-S001_METAG	BOIF20-1	SAMN12606643	SRR10002928
BOIF20-1_SAMN12606823-S001_METAG	BOIF20-1	SAMN12606823	SRR10002929
BOIF20-1_SAMN12606642-S001_METAG	BOIF20-1	SAMN12606642	SRR10002930
BOIF20-1_SAMN12606608-S001_METAG	BOIF20-1	SAMN12606608	SRR10002931
BOIF20-1_SAMN12606734-S001_METAG	BOIF20-1	SAMN12606734	SRR10002932
BOIF20-1_SAMN12606735-S001_METAG	BOIF20-1	SAMN12606735	SRR10002933
BOIF20-1_SAMN12606849-S001_METAG	BOIF20-1	SAMN12606849	SRR10002934
BOIF20-1_SAMN12606726-S001_METAG	BOIF20-1	SAMN12606726	SRR10002935
BOIF20-1_SAMN12606727-S001_METAG	BOIF20-1	SAMN12606727	SRR10002936
BOIF20-1_SAMN12606728-S001_METAG	BOIF20-1	SAMN12606728	SRR10002937
BOIF20-1_SAMN12606729-S001_METAG	BOIF20-1	SAMN12606729	SRR10002938
BOIF20-1_SAMN12606719-S001_METAG	BOIF20-1	SAMN12606719	SRR10002939
BOIF20-1_SAMN12606718-S001_METAG	BOIF20-1	SAMN12606718	SRR10002940
BOIF20-1_SAMN12606717-S001_METAG	BOIF20-1	SAMN12606717	SRR10002941
BOIF20-1_SAMN12606716-S001_METAG	BOIF20-1	SAMN12606716	SRR10002942
BOIF20-1_SAMN12606725-S001_METAG	BOIF20-1	SAMN12606725	SRR10002943
BOIF20-1_SAMN12606724-S001_METAG	BOIF20-1	SAMN12606724	SRR10002944
BOIF20-1_SAMN12606804-S001_METAG	BOIF20-1	SAMN12606804	SRR10002945
BOIF20-1_SAMN12606805-S001_METAG	BOIF20-1	SAMN12606805	SRR10002946
BOIF20-1_SAMN12606563-S001_METAG	BOIF20-1	SAMN12606563	SRR10002947
BOIF20-1_SAMN12606645-S001_METAG	BOIF20-1	SAMN12606645	SRR10002948
BOIF20-1_SAMN12606798-S001_METAG	BOIF20-1	SAMN12606798	SRR10002949
BOIF20-1_SAMN12606799-S001_METAG	BOIF20-1	SAMN12606799	SRR10002950
BOIF20-1_SAMN12606796-S001_METAG	BOIF20-1	SAMN12606796	SRR10002951
BOIF20-1_SAMN12606797-S001_METAG	BOIF20-1	SAMN12606797	SRR10002952
BOIF20-1_SAMN12606802-S001_METAG	BOIF20-1	SAMN12606802	SRR10002953
BOIF20-1_SAMN12606803-S001_METAG	BOIF20-1	SAMN12606803	SRR10002954
BOIF20-1_SAMN12606800-S001_METAG	BOIF20-1	SAMN12606800	SRR10002955
BOIF20-1_SAMN12606801-S001_METAG	BOIF20-1	SAMN12606801	SRR10002956
BOIF20-1_SAMN12606605-S001_METAG	BOIF20-1	SAMN12606605	SRR10002957
BOIF20-1_SAMN12606604-S001_METAG	BOIF20-1	SAMN12606604	SRR10002958
BOIF20-1_SAMN12606651-S001_METAG	BOIF20-1	SAMN12606651	SRR10002959
BOIF20-1_SAMN12606597-S001_METAG	BOIF20-1	SAMN12606597	SRR10002960
BOIF20-1_SAMN12606596-S001_METAG	BOIF20-1	SAMN12606596	SRR10002961
BOIF20-1_SAMN12606599-S001_METAG	BOIF20-1	SAMN12606599	SRR10002962
BOIF20-1_SAMN12606598-S001_METAG	BOIF20-1	SAMN12606598	SRR10002963
BOIF20-1_SAMN12606601-S001_METAG	BOIF20-1	SAMN12606601	SRR10002964
BOIF20-1_SAMN12606600-S001_METAG	BOIF20-1	SAMN12606600	SRR10002965
BOIF20-1_SAMN12606603-S001_METAG	BOIF20-1	SAMN12606603	SRR10002966
BOIF20-1_SAMN12606602-S001_METAG	BOIF20-1	SAMN12606602	SRR10002967
CHAT13-1_SAMEA2143941-S001_METAG	CHAT13-1	SAMEA2143941	ERR321062,ERR321063
CHAT13-1_SAMEA2155030-S001_METAG	CHAT13-1	SAMEA2155030	ERR321064,ERR321065,ERR321066
CHAT13-1_SAMEA2149557-S001_METAG	CHAT13-1	SAMEA2149557	ERR321067,ERR321068,ERR321069
CHAT13-1_SAMEA2158594-S001_METAG	CHAT13-1	SAMEA2158594	ERR321070,ERR321071
CHAT13-1_SAMEA2147193-S001_METAG	CHAT13-1	SAMEA2147193	ERR321072,ERR321073
CHAT13-1_SAMEA1970465-S001_METAG	CHAT13-1	SAMEA1970465	ERR321074,ERR321075,ERR321076,ERR321077,ERR321078,ERR321079
CHAT13-1_SAMEA2148472-S001_METAG	CHAT13-1	SAMEA2148472	ERR321080,ERR321081
CHAT13-1_SAMEA1970582-S001_METAG	CHAT13-1	SAMEA1970582	ERR321082,ERR321083
CHAT13-1_SAMEA2144299-S001_METAG	CHAT13-1	SAMEA2144299	ERR321084,ERR321085,ERR321086
CHAT13-1_SAMEA2144302-S001_METAG	CHAT13-1	SAMEA2144302	ERR321087,ERR321088
CHAT13-1_SAMEA2159553-S001_METAG	CHAT13-1	SAMEA2159553	ERR321089,ERR321090,ERR321091
CHAT13-1_SAMEA2161876-S001_METAG	CHAT13-1	SAMEA2161876	ERR321092,ERR321093,ERR321094,ERR321095,ERR321096,ERR321097,ERR321098
CHAT13-1_SAMEA2152467-S001_METAG	CHAT13-1	SAMEA2152467	ERR321099,ERR321100
CHAT13-1_SAMEA1970897-S001_METAG	CHAT13-1	SAMEA1970897	ERR321101,ERR321102,ERR321103
CHAT13-1_SAMEA2151054-S001_METAG	CHAT13-1	SAMEA2151054	ERR321104,ERR321105
CHAT13-1_SAMEA2149603-S001_METAG	CHAT13-1	SAMEA2149603	ERR321106,ERR321107,ERR321108
CHAT13-1_SAMEA2157270-S001_METAG	CHAT13-1	SAMEA2157270	ERR321109,ERR321110
CHAT13-1_SAMEA2161087-S001_METAG	CHAT13-1	SAMEA2161087	ERR321111,ERR321112
CHAT13-1_SAMEA2161917-S001_METAG	CHAT13-1	SAMEA2161917	ERR321113,ERR321114
CHAT13-1_SAMEA1964270-S001_METAG	CHAT13-1	SAMEA1964270	ERR321115,ERR321116
CHAT13-1_SAMEA2162138-S001_METAG	CHAT13-1	SAMEA2162138	ERR321117,ERR321118
CHAT13-1_SAMEA2150310-S001_METAG	CHAT13-1	SAMEA2150310	ERR321119,ERR321120
CHAT13-1_SAMEA2145251-S001_METAG	CHAT13-1	SAMEA2145251	ERR321121,ERR321122
CHAT13-1_SAMEA2162297-S001_METAG	CHAT13-1	SAMEA2162297	ERR321123,ERR321124
CHAT13-1_SAMEA2148374-S001_METAG	CHAT13-1	SAMEA2148374	ERR321125,ERR321126
CHAT13-1_SAMEA2161309-S001_METAG	CHAT13-1	SAMEA2161309	ERR321127,ERR321128
CHAT13-1_SAMEA2150994-S001_METAG	CHAT13-1	SAMEA2150994	ERR321129,ERR321130
CHAT13-1_SAMEA2155745-S001_METAG	CHAT13-1	SAMEA2155745	ERR321131,ERR321132
CHAT13-1_SAMEA2153837-S001_METAG	CHAT13-1	SAMEA2153837	ERR321133,ERR321134
CHAT13-1_SAMEA2150187-S001_METAG	CHAT13-1	SAMEA2150187	ERR321135,ERR321136
CHAT13-1_SAMEA2163271-S001_METAG	CHAT13-1	SAMEA2163271	ERR321137,ERR321138
CHAT13-1_SAMEA2146321-S001_METAG	CHAT13-1	SAMEA2146321	ERR321139,ERR321140
CHAT13-1_SAMEA2154082-S001_METAG	CHAT13-1	SAMEA2154082	ERR321141,ERR321142
CHAT13-1_SAMEA2162530-S001_METAG	CHAT13-1	SAMEA2162530	ERR321143,ERR321144
CHAT13-1_SAMEA2155132-S001_METAG	CHAT13-1	SAMEA2155132	ERR321145,ERR321146
CHAT13-1_SAMEA2143295-S001_METAG	CHAT13-1	SAMEA2143295	ERR321147,ERR321148
CHAT13-1_SAMEA2142583-S001_METAG	CHAT13-1	SAMEA2142583	ERR321149,ERR321150
CHAT13-1_SAMEA2156186-S001_METAG	CHAT13-1	SAMEA2156186	ERR321151,ERR321152
CHAT13-1_SAMEA2152602-S001_METAG	CHAT13-1	SAMEA2152602	ERR321153,ERR321154
CHAT13-1_SAMEA2149030-S001_METAG	CHAT13-1	SAMEA2149030	ERR321155,ERR321156
CHAT13-1_SAMEA2152768-S001_METAG	CHAT13-1	SAMEA2152768	ERR321157,ERR321158
CHAT13-1_SAMEA2147983-S001_METAG	CHAT13-1	SAMEA2147983	ERR321159,ERR321160
CHAT13-1_SAMEA2148558-S001_METAG	CHAT13-1	SAMEA2148558	ERR321161,ERR321162
CHAT13-1_SAMEA1972002-S001_METAG	CHAT13-1	SAMEA1972002	ERR321163,ERR321164
CHAT13-1_SAMEA2148024-S001_METAG	CHAT13-1	SAMEA2148024	ERR321165,ERR321166
CHAT13-1_SAMEA2152315-S001_METAG	CHAT13-1	SAMEA2152315	ERR321167,ERR321168
CHAT13-1_SAMEA2155432-S001_METAG	CHAT13-1	SAMEA2155432	ERR321169,ERR321170
CHAT13-1_SAMEA2157043-S001_METAG	CHAT13-1	SAMEA2157043	ERR321171,ERR321172
CHAT13-1_SAMEA2149568-S001_METAG	CHAT13-1	SAMEA2149568	ERR321173,ERR321174
CHAT13-1_SAMEA2143176-S001_METAG	CHAT13-1	SAMEA2143176	ERR321175,ERR321176
CHAT13-1_SAMEA2146472-S001_METAG	CHAT13-1	SAMEA2146472	ERR321177,ERR321178
CHAT13-1_SAMEA2155953-S001_METAG	CHAT13-1	SAMEA2155953	ERR321179,ERR321180
CHAT13-1_SAMEA2146778-S001_METAG	CHAT13-1	SAMEA2146778	ERR321181,ERR321182
CHAT13-1_SAMEA2148733-S001_METAG	CHAT13-1	SAMEA2148733	ERR321183,ERR321184
CHAT13-1_SAMEA2150283-S001_METAG	CHAT13-1	SAMEA2150283	ERR321185,ERR321186
CHAT13-1_SAMEA2150839-S001_METAG	CHAT13-1	SAMEA2150839	ERR321187,ERR321188
CHAT13-1_SAMEA2152254-S001_METAG	CHAT13-1	SAMEA2152254	ERR321189,ERR321190
CHAT13-1_SAMEA2155215-S001_METAG	CHAT13-1	SAMEA2155215	ERR321191,ERR321192
CHAT13-1_SAMEA2161608-S001_METAG	CHAT13-1	SAMEA2161608	ERR321193,ERR321194
CHAT13-1_SAMEA2148063-S001_METAG	CHAT13-1	SAMEA2148063	ERR321195,ERR321196
CHAT13-1_SAMEA2150866-S001_METAG	CHAT13-1	SAMEA2150866	ERR321197,ERR321198
CHAT13-1_SAMEA2151035-S001_METAG	CHAT13-1	SAMEA2151035	ERR321199,ERR321200
CHAT13-1_SAMEA2162348-S001_METAG	CHAT13-1	SAMEA2162348	ERR321201,ERR321202
CHAT13-1_SAMEA2150814-S001_METAG	CHAT13-1	SAMEA2150814	ERR321203,ERR321204
CHAT13-1_SAMEA2154930-S001_METAG	CHAT13-1	SAMEA2154930	ERR321205,ERR321206
CHAT13-1_SAMEA2162460-S001_METAG	CHAT13-1	SAMEA2162460	ERR321207,ERR321208
CHAT13-1_SAMEA2153740-S001_METAG	CHAT13-1	SAMEA2153740	ERR321209,ERR321210
CHAT13-1_SAMEA2143745-S001_METAG	CHAT13-1	SAMEA2143745	ERR321211,ERR321212,ERR321213
CHAT13-1_SAMEA2160621-S001_METAG	CHAT13-1	SAMEA2160621	ERR321214,ERR321215
CHAT13-1_SAMEA2151258-S001_METAG	CHAT13-1	SAMEA2151258	ERR321216,ERR321217
CHAT13-1_SAMEA2148905-S001_METAG	CHAT13-1	SAMEA2148905	ERR321218,ERR321219
CHAT13-1_SAMEA2144640-S001_METAG	CHAT13-1	SAMEA2144640	ERR321220,ERR321221
CHAT13-1_SAMEA2161216-S001_METAG	CHAT13-1	SAMEA2161216	ERR321222,ERR321223
CHAT13-1_SAMEA2159541-S001_METAG	CHAT13-1	SAMEA2159541	ERR321224,ERR321225
CHAT13-1_SAMEA2155055-S001_METAG	CHAT13-1	SAMEA2155055	ERR321226,ERR321227
CHAT13-1_SAMEA2157853-S001_METAG	CHAT13-1	SAMEA2157853	ERR321228,ERR321229
CHAT13-1_SAMEA2158480-S001_METAG	CHAT13-1	SAMEA2158480	ERR321230,ERR321231
CHAT13-1_SAMEA2152664-S001_METAG	CHAT13-1	SAMEA2152664	ERR321232,ERR321233
CHAT13-1_SAMEA2153887-S001_METAG	CHAT13-1	SAMEA2153887	ERR321234,ERR321235
CHAT13-1_SAMEA2152904-S001_METAG	CHAT13-1	SAMEA2152904	ERR321236,ERR321237
CHAT13-1_SAMEA2149318-S001_METAG	CHAT13-1	SAMEA2149318	ERR321238,ERR321239
CHAT13-1_SAMEA2151468-S001_METAG	CHAT13-1	SAMEA2151468	ERR321240,ERR321241
CHAT13-1_SAMEA2154726-S001_METAG	CHAT13-1	SAMEA2154726	ERR321242,ERR321243
CHAT13-1_SAMEA2149627-S001_METAG	CHAT13-1	SAMEA2149627	ERR321244,ERR321245
CHAT13-1_SAMEA2163052-S001_METAG	CHAT13-1	SAMEA2163052	ERR321246,ERR321247
CHAT13-1_SAMEA2147589-S001_METAG	CHAT13-1	SAMEA2147589	ERR321248,ERR321249,ERR321250,ERR321251
CHAT13-1_SAMEA1964852-S001_METAG	CHAT13-1	SAMEA1964852	ERR321252
CHAT13-1_SAMEA1969126-S001_METAG	CHAT13-1	SAMEA1969126	ERR321253,ERR321254,ERR321255,ERR321256
CHAT13-1_SAMEA2151677-S001_METAG	CHAT13-1	SAMEA2151677	ERR321257,ERR321258,ERR321259,ERR321260
CHAT13-1_SAMEA2150876-S001_METAG	CHAT13-1	SAMEA2150876	ERR321261
CHAT13-1_SAMEA2159429-S001_METAG	CHAT13-1	SAMEA2159429	ERR321262,ERR321263,ERR321264,ERR321265,ERR321266,ERR321267,ERR321268
CHAT13-1_SAMEA2163504-S001_METAG	CHAT13-1	SAMEA2163504	ERR321269,ERR321270,ERR321271,ERR321272,ERR321273,ERR321274
CHAT13-1_SAMEA2155310-S001_METAG	CHAT13-1	SAMEA2155310	ERR321275,ERR321276,ERR321277,ERR321278,ERR321279,ERR321280
CHAT13-1_SAMEA2157192-S001_METAG	CHAT13-1	SAMEA2157192	ERR321281,ERR321282,ERR321283,ERR321284,ERR321285,ERR321286
CHAT13-1_SAMEA2146731-S001_METAG	CHAT13-1	SAMEA2146731	ERR321287,ERR321288,ERR321289,ERR321290,ERR321291,ERR321292
CHAT13-1_SAMEA1964695-S001_METAG	CHAT13-1	SAMEA1964695	ERR321293,ERR321294,ERR321295,ERR321296,ERR321297,ERR321298
CHAT13-1_SAMEA2151391-S001_METAG	CHAT13-1	SAMEA2151391	ERR321299,ERR321300,ERR321301,ERR321302
CHAT13-1_SAMEA1966821-S001_METAG	CHAT13-1	SAMEA1966821	ERR321303,ERR321304,ERR321305,ERR321306,ERR321307
CHAT13-1_SAMEA2146682-S001_METAG	CHAT13-1	SAMEA2146682	ERR321308,ERR321309,ERR321310,ERR321311
CHAT13-1_SAMEA2150909-S001_METAG	CHAT13-1	SAMEA2150909	ERR321312,ERR321313,ERR321314,ERR321315,ERR321316
CHAT13-1_SAMEA2145068-S001_METAG	CHAT13-1	SAMEA2145068	ERR321317,ERR321318,ERR321319,ERR321320,ERR321321
CHAT13-1_SAMEA2147216-S001_METAG	CHAT13-1	SAMEA2147216	ERR321322,ERR321323,ERR321324,ERR321325,ERR321326
CHAT13-1_SAMEA2144588-S001_METAG	CHAT13-1	SAMEA2144588	ERR321327,ERR321328,ERR321329,ERR321330,ERR321331,ERR321332,ERR321333
CHAT13-1_SAMEA2162880-S001_METAG	CHAT13-1	SAMEA2162880	ERR321334,ERR321335,ERR321336,ERR321337,ERR321338
CHAT13-1_SAMEA2153557-S001_METAG	CHAT13-1	SAMEA2153557	ERR321339,ERR321340,ERR321341,ERR321342,ERR321343,ERR321344,ERR321345
CHAT13-1_SAMEA2149539-S001_METAG	CHAT13-1	SAMEA2149539	ERR321346,ERR321347,ERR321348,ERR321349,ERR321350,ERR321351
CHAT13-1_SAMEA1969417-S001_METAG	CHAT13-1	SAMEA1969417	ERR321352,ERR321353
CHAT13-1_SAMEA2158408-S001_METAG	CHAT13-1	SAMEA2158408	ERR321354,ERR321355,ERR321356,ERR321357,ERR321358
CHAT13-1_SAMEA2147022-S001_METAG	CHAT13-1	SAMEA2147022	ERR321359,ERR321360,ERR321361,ERR321362,ERR321363,ERR321364
CHAT13-1_SAMEA2146320-S001_METAG	CHAT13-1	SAMEA2146320	ERR321365,ERR321366,ERR321367
CHAT13-1_SAMEA2146908-S001_METAG	CHAT13-1	SAMEA2146908	ERR321368,ERR321369,ERR321370,ERR321371
CHAT13-1_SAMEA2147384-S001_METAG	CHAT13-1	SAMEA2147384	ERR321372,ERR321373,ERR321374,ERR321375,ERR321376
CHAT13-1_SAMEA2163248-S001_METAG	CHAT13-1	SAMEA2163248	ERR321377,ERR321378,ERR321379
CHAT13-1_SAMEA2154992-S001_METAG	CHAT13-1	SAMEA2154992	ERR321380,ERR321381,ERR321382,ERR321383,ERR321384,ERR321385
CHAT13-1_SAMEA2160045-S001_METAG	CHAT13-1	SAMEA2160045	ERR321386,ERR321387,ERR321388,ERR321389
CHAT13-1_SAMEA2142846-S001_METAG	CHAT13-1	SAMEA2142846	ERR321390,ERR321391,ERR321392
CHAT13-1_SAMEA2154516-S001_METAG	CHAT13-1	SAMEA2154516	ERR321393
CHAT13-1_SAMEA2156362-S001_METAG	CHAT13-1	SAMEA2156362	ERR321394,ERR321395,ERR321396,ERR321397
CHAT13-1_SAMEA2148265-S001_METAG	CHAT13-1	SAMEA2148265	ERR321398
CHAT13-1_SAMEA2153010-S001_METAG	CHAT13-1	SAMEA2153010	ERR321399,ERR321400,ERR321401,ERR321402,ERR321403
CHAT13-1_SAMEA2158454-S001_METAG	CHAT13-1	SAMEA2158454	ERR321404,ERR321405,ERR321406,ERR321407
CHAT13-1_SAMEA2158100-S001_METAG	CHAT13-1	SAMEA2158100	ERR321408,ERR321409,ERR321410,ERR321411,ERR321412
CHAT13-1_SAMEA2147070-S001_METAG	CHAT13-1	SAMEA2147070	ERR321413,ERR321414,ERR321415,ERR321416
CHAT13-1_SAMEA2152065-S001_METAG	CHAT13-1	SAMEA2152065	ERR321417,ERR321418,ERR321419,ERR321420
CHAT13-1_SAMEA2162259-S001_METAG	CHAT13-1	SAMEA2162259	ERR321421,ERR321422,ERR321423,ERR321424
CHAT13-1_SAMEA2163351-S001_METAG	CHAT13-1	SAMEA2163351	ERR321425,ERR321426,ERR321427,ERR321428
CHAT13-1_SAMEA2160437-S001_METAG	CHAT13-1	SAMEA2160437	ERR321429,ERR321430,ERR321431,ERR321432
CHAT13-1_SAMEA2144578-S001_METAG	CHAT13-1	SAMEA2144578	ERR321433,ERR321434,ERR321435,ERR321436
CHAT13-1_SAMEA2159102-S001_METAG	CHAT13-1	SAMEA2159102	ERR321437
CHAT13-1_SAMEA2154452-S001_METAG	CHAT13-1	SAMEA2154452	ERR321438,ERR321439,ERR321440,ERR321441
CHAT13-1_SAMEA2142848-S001_METAG	CHAT13-1	SAMEA2142848	ERR321442,ERR321443,ERR321444,ERR321445
CHAT13-1_SAMEA2144525-S001_METAG	CHAT13-1	SAMEA2144525	ERR321446,ERR321447,ERR321448,ERR321449
CHAT13-1_SAMEA2158521-S001_METAG	CHAT13-1	SAMEA2158521	ERR321450,ERR321451,ERR321452,ERR321453
CHAT13-1_SAMEA2155636-S001_METAG	CHAT13-1	SAMEA2155636	ERR321454,ERR321455,ERR321456,ERR321457
CHAT13-1_SAMEA2162200-S001_METAG	CHAT13-1	SAMEA2162200	ERR321458,ERR321459,ERR321460,ERR321461
CHAT13-1_SAMEA2157909-S001_METAG	CHAT13-1	SAMEA2157909	ERR321462
CHAT13-1_SAMEA2145301-S001_METAG	CHAT13-1	SAMEA2145301	ERR321463
CHAT13-1_SAMEA2147587-S001_METAG	CHAT13-1	SAMEA2147587	ERR321464
CHAT13-1_SAMEA2147114-S001_METAG	CHAT13-1	SAMEA2147114	ERR321465
CHAT13-1_SAMEA2156675-S001_METAG	CHAT13-1	SAMEA2156675	ERR321466
CHAT13-1_SAMEA2163575-S001_METAG	CHAT13-1	SAMEA2163575	ERR321467
CHAT13-1_SAMEA2159408-S001_METAG	CHAT13-1	SAMEA2159408	ERR321468
CHAT13-1_SAMEA2157747-S001_METAG	CHAT13-1	SAMEA2157747	ERR321469,ERR321470
CHAT13-1_SAMEA2152204-S001_METAG	CHAT13-1	SAMEA2152204	ERR321471
CHAT13-1_SAMEA2151838-S001_METAG	CHAT13-1	SAMEA2151838	ERR321472,ERR321473,ERR321474,ERR321475
CHAT13-1_SAMEA2161222-S001_METAG	CHAT13-1	SAMEA2161222	ERR321476,ERR321477,ERR321478,ERR321479
CHAT13-1_SAMEA1969178-S001_METAG	CHAT13-1	SAMEA1969178	ERR321480
CHAT13-1_SAMEA1964687-S001_METAG	CHAT13-1	SAMEA1964687	ERR321481,ERR321482
CHAT13-1_SAMEA2161021-S001_METAG	CHAT13-1	SAMEA2161021	ERR321483
CHAT13-1_SAMEA1967891-S001_METAG	CHAT13-1	SAMEA1967891	ERR321484
CHAT13-1_SAMEA2162862-S001_METAG	CHAT13-1	SAMEA2162862	ERR321485
CHAT13-1_SAMEA2145582-S001_METAG	CHAT13-1	SAMEA2145582	ERR321486
CHAT13-1_SAMEA2147092-S001_METAG	CHAT13-1	SAMEA2147092	ERR321487
CHAT13-1_SAMEA2145648-S001_METAG	CHAT13-1	SAMEA2145648	ERR321488
CHAT13-1_SAMEA2148549-S001_METAG	CHAT13-1	SAMEA2148549	ERR321489
CHAT13-1_SAMEA2143980-S001_METAG	CHAT13-1	SAMEA2143980	ERR321490
CHAT13-1_SAMEA2150447-S001_METAG	CHAT13-1	SAMEA2150447	ERR321491
CHAT13-1_SAMEA2157793-S001_METAG	CHAT13-1	SAMEA2157793	ERR321492
CHAT13-1_SAMEA2149271-S001_METAG	CHAT13-1	SAMEA2149271	ERR321493
CHAT13-1_SAMEA2162182-S001_METAG	CHAT13-1	SAMEA2162182	ERR321494
CHAT13-1_SAMEA2156906-S001_METAG	CHAT13-1	SAMEA2156906	ERR321495,ERR321496
CHAT13-1_SAMEA2148105-S001_METAG	CHAT13-1	SAMEA2148105	ERR321497
CHAT13-1_SAMEA2155373-S001_METAG	CHAT13-1	SAMEA2155373	ERR321498,ERR321499,ERR321500,ERR321501,ERR321502
CHAT13-1_SAMEA2154893-S001_METAG	CHAT13-1	SAMEA2154893	ERR321503,ERR321504,ERR321505
CHAT13-1_SAMEA2154920-S001_METAG	CHAT13-1	SAMEA2154920	ERR321506,ERR321507,ERR321508,ERR321509
CHAT13-1_SAMEA2145758-S001_METAG	CHAT13-1	SAMEA2145758	ERR321510,ERR321511,ERR321512,ERR321513
CHAT13-1_SAMEA2162231-S001_METAG	CHAT13-1	SAMEA2162231	ERR321514,ERR321515
CHAT13-1_SAMEA2158269-S001_METAG	CHAT13-1	SAMEA2158269	ERR321516,ERR321517,ERR321518,ERR321519
CHAT13-1_SAMEA2152125-S001_METAG	CHAT13-1	SAMEA2152125	ERR321520
CHAT13-1_SAMEA2157273-S001_METAG	CHAT13-1	SAMEA2157273	ERR321521
CHAT13-1_SAMEA2142594-S001_METAG	CHAT13-1	SAMEA2142594	ERR321522
CHAT13-1_SAMEA2154047-S001_METAG	CHAT13-1	SAMEA2154047	ERR321523
CHAT13-1_SAMEA2150563-S001_METAG	CHAT13-1	SAMEA2150563	ERR321524
CHAT13-1_SAMEA2151606-S001_METAG	CHAT13-1	SAMEA2151606	ERR321525,ERR321526,ERR321527,ERR321528
CHAT13-1_SAMEA2155689-S001_METAG	CHAT13-1	SAMEA2155689	ERR321529
CHAT13-1_SAMEA2159561-S001_METAG	CHAT13-1	SAMEA2159561	ERR321530
CHAT13-1_SAMEA2159891-S001_METAG	CHAT13-1	SAMEA2159891	ERR321531
CHAT13-1_SAMEA2147991-S001_METAG	CHAT13-1	SAMEA2147991	ERR321532
CHAT13-1_SAMEA2142793-S001_METAG	CHAT13-1	SAMEA2142793	ERR321533
CHAT13-1_SAMEA2157028-S001_METAG	CHAT13-1	SAMEA2157028	ERR321534,ERR321535,ERR321536,ERR321537
CHAT13-1_SAMEA2151034-S001_METAG	CHAT13-1	SAMEA2151034	ERR321538,ERR321539,ERR321540,ERR321541
CHAT13-1_SAMEA2144623-S001_METAG	CHAT13-1	SAMEA2144623	ERR321542
CHAT13-1_SAMEA2142525-S001_METAG	CHAT13-1	SAMEA2142525	ERR321543
CHAT13-1_SAMEA2159202-S001_METAG	CHAT13-1	SAMEA2159202	ERR321544
CHAT13-1_SAMEA2143633-S001_METAG	CHAT13-1	SAMEA2143633	ERR321545,ERR321546
CHAT13-1_SAMEA2152938-S001_METAG	CHAT13-1	SAMEA2152938	ERR321547
CHAT13-1_SAMEA2158190-S001_METAG	CHAT13-1	SAMEA2158190	ERR321548
CHAT13-1_SAMEA2157917-S001_METAG	CHAT13-1	SAMEA2157917	ERR321549,ERR321550
CHAT13-1_SAMEA2144980-S001_METAG	CHAT13-1	SAMEA2144980	ERR321551
CHAT13-1_SAMEA2146477-S001_METAG	CHAT13-1	SAMEA2146477	ERR321552
CHAT13-1_SAMEA2152373-S001_METAG	CHAT13-1	SAMEA2152373	ERR321553
CHAT13-1_SAMEA2153397-S001_METAG	CHAT13-1	SAMEA2153397	ERR321554
CHAT13-1_SAMEA2149636-S001_METAG	CHAT13-1	SAMEA2149636	ERR321555
CHAT13-1_SAMEA2146107-S001_METAG	CHAT13-1	SAMEA2146107	ERR321556
CHAT13-1_SAMEA2150726-S001_METAG	CHAT13-1	SAMEA2150726	ERR321557
CHAT13-1_SAMEA2154015-S001_METAG	CHAT13-1	SAMEA2154015	ERR321558
CHAT13-1_SAMEA2159529-S001_METAG	CHAT13-1	SAMEA2159529	ERR321559
CHAT13-1_SAMEA1965149-S001_METAG	CHAT13-1	SAMEA1965149	ERR321560
CHAT13-1_SAMEA2161372-S001_METAG	CHAT13-1	SAMEA2161372	ERR321561
CHAT13-1_SAMEA2154150-S001_METAG	CHAT13-1	SAMEA2154150	ERR321562
CHAT13-1_SAMEA2159974-S001_METAG	CHAT13-1	SAMEA2159974	ERR321563
CHAT13-1_SAMEA2159881-S001_METAG	CHAT13-1	SAMEA2159881	ERR321564
CHAT13-1_SAMEA2155902-S001_METAG	CHAT13-1	SAMEA2155902	ERR321565
CHAT13-1_SAMEA2161897-S001_METAG	CHAT13-1	SAMEA2161897	ERR321566,ERR321567
CHAT13-1_SAMEA2157850-S001_METAG	CHAT13-1	SAMEA2157850	ERR321568
CHAT13-1_SAMEA2146600-S001_METAG	CHAT13-1	SAMEA2146600	ERR321569
CHAT13-1_SAMEA2151633-S001_METAG	CHAT13-1	SAMEA2151633	ERR321570
CHAT13-1_SAMEA2147326-S001_METAG	CHAT13-1	SAMEA2147326	ERR321571
CHAT13-1_SAMEA2143074-S001_METAG	CHAT13-1	SAMEA2143074	ERR321572
CHAT13-1_SAMEA2153005-S001_METAG	CHAT13-1	SAMEA2153005	ERR321573
CHAT13-1_SAMEA2156032-S001_METAG	CHAT13-1	SAMEA2156032	ERR321574
CHAT13-1_SAMEA2146552-S001_METAG	CHAT13-1	SAMEA2146552	ERR321575
CHAT13-1_SAMEA2153852-S001_METAG	CHAT13-1	SAMEA2153852	ERR321576
CHAT13-1_SAMEA1965858-S001_METAG	CHAT13-1	SAMEA1965858	ERR321577
CHAT13-1_SAMEA2144396-S001_METAG	CHAT13-1	SAMEA2144396	ERR321578
CHAT13-1_SAMEA2151383-S001_METAG	CHAT13-1	SAMEA2151383	ERR321579
CHAT13-1_SAMEA2158769-S001_METAG	CHAT13-1	SAMEA2158769	ERR321580
CHAT13-1_SAMEA2156714-S001_METAG	CHAT13-1	SAMEA2156714	ERR321581
CHAT13-1_SAMEA2152591-S001_METAG	CHAT13-1	SAMEA2152591	ERR321582
CHAT13-1_SAMEA2161311-S001_METAG	CHAT13-1	SAMEA2161311	ERR321583
CHAT13-1_SAMEA2152443-S001_METAG	CHAT13-1	SAMEA2152443	ERR321584
CHAT13-1_SAMEA2153898-S001_METAG	CHAT13-1	SAMEA2153898	ERR321585,ERR321586
CHAT13-1_SAMEA2151439-S001_METAG	CHAT13-1	SAMEA2151439	ERR321587
CHAT13-1_SAMEA2152531-S001_METAG	CHAT13-1	SAMEA2152531	ERR321588
CHAT13-1_SAMEA2158039-S001_METAG	CHAT13-1	SAMEA2158039	ERR321589
CHAT13-1_SAMEA1972188-S001_METAG	CHAT13-1	SAMEA1972188	ERR321590
CHAT13-1_SAMEA2161657-S001_METAG	CHAT13-1	SAMEA2161657	ERR321591
CHAT13-1_SAMEA2152063-S001_METAG	CHAT13-1	SAMEA2152063	ERR321592
CHAT13-1_SAMEA2156577-S001_METAG	CHAT13-1	SAMEA2156577	ERR321593
CHAT13-1_SAMEA1971210-S001_METAG	CHAT13-1	SAMEA1971210	ERR321594
CHAT13-1_SAMEA2160902-S001_METAG	CHAT13-1	SAMEA2160902	ERR321595
CHAT13-1_SAMEA2159032-S001_METAG	CHAT13-1	SAMEA2159032	ERR321596
CHAT13-1_SAMEA2158542-S001_METAG	CHAT13-1	SAMEA2158542	ERR321597
CHAT13-1_SAMEA2149794-S001_METAG	CHAT13-1	SAMEA2149794	ERR321598
CHAT13-1_SAMEA2162573-S001_METAG	CHAT13-1	SAMEA2162573	ERR321599
CHAT13-1_SAMEA2153251-S001_METAG	CHAT13-1	SAMEA2153251	ERR321600
CHAT13-1_SAMEA2142970-S001_METAG	CHAT13-1	SAMEA2142970	ERR321601
CHAT13-1_SAMEA2149228-S001_METAG	CHAT13-1	SAMEA2149228	ERR321602
CHAT13-1_SAMEA2147036-S001_METAG	CHAT13-1	SAMEA2147036	ERR321603
CHAT13-1_SAMEA2160490-S001_METAG	CHAT13-1	SAMEA2160490	ERR321604
CHAT13-1_SAMEA2158468-S001_METAG	CHAT13-1	SAMEA2158468	ERR321605
CHAT13-1_SAMEA2145365-S001_METAG	CHAT13-1	SAMEA2145365	ERR321606
CHAT13-1_SAMEA2152521-S001_METAG	CHAT13-1	SAMEA2152521	ERR321607
CHAT13-1_SAMEA2155520-S001_METAG	CHAT13-1	SAMEA2155520	ERR321608
CHAT13-1_SAMEA2159162-S001_METAG	CHAT13-1	SAMEA2159162	ERR321609
CHAT13-1_SAMEA1972381-S001_METAG	CHAT13-1	SAMEA1972381	ERR321610
CHAT13-1_SAMEA2143863-S001_METAG	CHAT13-1	SAMEA2143863	ERR321611
CHAT13-1_SAMEA1967319-S001_METAG	CHAT13-1	SAMEA1967319	ERR321612
CHAT13-1_SAMEA2160616-S001_METAG	CHAT13-1	SAMEA2160616	ERR321613
CHAT13-1_SAMEA2154561-S001_METAG	CHAT13-1	SAMEA2154561	ERR321614
CHAT13-1_SAMEA2144555-S001_METAG	CHAT13-1	SAMEA2144555	ERR321615
CHAT13-1_SAMEA2144304-S001_METAG	CHAT13-1	SAMEA2144304	ERR321616
CHAT13-1_SAMEA2162811-S001_METAG	CHAT13-1	SAMEA2162811	ERR321617
CHAT13-1_SAMEA2154036-S001_METAG	CHAT13-1	SAMEA2154036	ERR321618
CHAT13-1_SAMEA2151703-S001_METAG	CHAT13-1	SAMEA2151703	ERR321619
CHAT13-1_SAMEA2151007-S001_METAG	CHAT13-1	SAMEA2151007	ERR321620
CHAT13-1_SAMEA2155093-S001_METAG	CHAT13-1	SAMEA2155093	ERR321621
CHAT13-1_SAMEA2145815-S001_METAG	CHAT13-1	SAMEA2145815	ERR321622
CHAT13-1_SAMEA2162844-S001_METAG	CHAT13-1	SAMEA2162844	ERR321623
CHAT13-1_SAMEA2150234-S001_METAG	CHAT13-1	SAMEA2150234	ERR321624
CHAT13-1_SAMEA2144223-S001_METAG	CHAT13-1	SAMEA2144223	ERR321625
CHAT13-1_SAMEA2155512-S001_METAG	CHAT13-1	SAMEA2155512	ERR321626
CHAT13-1_SAMEA2157977-S001_METAG	CHAT13-1	SAMEA2157977	ERR321627
CHAT13-1_SAMEA2159338-S001_METAG	CHAT13-1	SAMEA2159338	ERR321628
CHAT13-1_SAMEA2161597-S001_METAG	CHAT13-1	SAMEA2161597	ERR321629
CHAT13-1_SAMEA2146009-S001_METAG	CHAT13-1	SAMEA2146009	ERR321630
CHAT13-1_SAMEA2155758-S001_METAG	CHAT13-1	SAMEA2155758	ERR321631
CHAT13-1_SAMEA2155134-S001_METAG	CHAT13-1	SAMEA2155134	ERR321632
CHAT13-1_SAMEA2148094-S001_METAG	CHAT13-1	SAMEA2148094	ERR321633
CHAT13-1_SAMEA2160152-S001_METAG	CHAT13-1	SAMEA2160152	ERR321634
CHAT13-1_SAMEA2142349-S001_METAG	CHAT13-1	SAMEA2142349	ERR321635
CHAT13-1_SAMEA2156850-S001_METAG	CHAT13-1	SAMEA2156850	ERR321636
CHAT13-1_SAMEA2149241-S001_METAG	CHAT13-1	SAMEA2149241	ERR321637
CHAT13-1_SAMEA2151010-S001_METAG	CHAT13-1	SAMEA2151010	ERR321638
CHAT13-1_SAMEA2160998-S001_METAG	CHAT13-1	SAMEA2160998	ERR321639
CHAT13-1_SAMEA2152064-S001_METAG	CHAT13-1	SAMEA2152064	ERR321640
CHAT13-1_SAMEA2162475-S001_METAG	CHAT13-1	SAMEA2162475	ERR321641
CHAT13-1_SAMEA2149068-S001_METAG	CHAT13-1	SAMEA2149068	ERR321642
CHAT13-1_SAMEA2148412-S001_METAG	CHAT13-1	SAMEA2148412	ERR321643
CHAT13-1_SAMEA2163432-S001_METAG	CHAT13-1	SAMEA2163432	ERR321644
CHAT13-1_SAMEA2157972-S001_METAG	CHAT13-1	SAMEA2157972	ERR321645
CHAT13-1_SAMEA2155255-S001_METAG	CHAT13-1	SAMEA2155255	ERR321646
CHAT13-1_SAMEA2163583-S001_METAG	CHAT13-1	SAMEA2163583	ERR321647
CHAT13-1_SAMEA2162036-S001_METAG	CHAT13-1	SAMEA2162036	ERR321648
CHAT13-1_SAMEA2158062-S001_METAG	CHAT13-1	SAMEA2158062	ERR321649
CHAT13-1_SAMEA1970858-S001_METAG	CHAT13-1	SAMEA1970858	ERR321650
CHAT13-1_SAMEA2154620-S001_METAG	CHAT13-1	SAMEA2154620	ERR321651
CHAT13-1_SAMEA2162640-S001_METAG	CHAT13-1	SAMEA2162640	ERR321652
CHAT13-1_SAMEA2149983-S001_METAG	CHAT13-1	SAMEA2149983	ERR321653
CHAT13-1_SAMEA2156486-S001_METAG	CHAT13-1	SAMEA2156486	ERR321654
CHAT13-1_SAMEA2148755-S001_METAG	CHAT13-1	SAMEA2148755	ERR321655
CHAT13-1_SAMEA2150168-S001_METAG	CHAT13-1	SAMEA2150168	ERR321656
COEL18-1_SAMN06172452-S001_METAG	COEL18-1	SAMN06172452	ERR1913344,ERR1913345,ERR1913346,ERR1913347,ERR1913348,ERR1913349,ERR1913350,ERR1913351,ERR1913352,ERR1913353,ERR1913354,ERR1913355,ERR1913356,ERR1913357,ERR1913358,ERR1913359,ERR1913360,ERR1913361,ERR1913362,ERR1913363,ERR1913364,ERR1913365,ERR1913366,ERR1913367
COEL18-1_SAMN06172417-S001_METAG	COEL18-1	SAMN06172417	ERR1913368,ERR1913369,ERR1913370,ERR1913371,ERR1913372,ERR1913373,ERR1913374,ERR1913375,ERR1913376,ERR1913377,ERR1913378,ERR1913379,ERR1913380,ERR1913381,ERR1913382,ERR1913383,ERR1913384,ERR1913385,ERR1913386,ERR1913387,ERR1913388,ERR1913389,ERR1913390,ERR1913391
COEL18-1_SAMN06172462-S001_METAG	COEL18-1	SAMN06172462	ERR1913392,ERR1913393,ERR1913394,ERR1913395,ERR1913396,ERR1913397,ERR1913398,ERR1913399,ERR1913400,ERR1913401,ERR1913402,ERR1913403,ERR1913404,ERR1913405,ERR1913406,ERR1913407,ERR1913408,ERR1913409,ERR1913410,ERR1913411,ERR1913412,ERR1913413,ERR1913414,ERR1913415
COEL18-1_SAMN06172455-S001_METAG	COEL18-1	SAMN06172455	ERR1913416,ERR1913417,ERR1913418,ERR1913419,ERR1913420,ERR1913421,ERR1913422,ERR1913423,ERR1913424,ERR1913425,ERR1913426,ERR1913427,ERR1913428,ERR1913429,ERR1913430,ERR1913431,ERR1913432,ERR1913433,ERR1913434,ERR1913435,ERR1913436,ERR1913437,ERR1913438,ERR1913439
COEL18-1_SAMN06172505-S001_METAG	COEL18-1	SAMN06172505	ERR1913440,ERR1913441,ERR1913442,ERR1913443,ERR1913444,ERR1913445,ERR1913446,ERR1913447,ERR1913448,ERR1913449,ERR1913450,ERR1913451,ERR1913452,ERR1913453,ERR1913454,ERR1913455,ERR1913456,ERR1913457,ERR1913458,ERR1913459,ERR1913460,ERR1913461,ERR1913462,ERR1913463
COEL18-1_SAMN06172468-S001_METAG	COEL18-1	SAMN06172468	ERR1913464,ERR1913465,ERR1913466,ERR1913467,ERR1913468,ERR1913469,ERR1913470,ERR1913471,ERR1913472,ERR1913473,ERR1913474,ERR1913475,ERR1913476,ERR1913477,ERR1913478,ERR1913479,ERR1913480,ERR1913481,ERR1913482,ERR1913483,ERR1913484,ERR1913485,ERR1913486,ERR1913487
COEL18-1_SAMN06172499-S001_METAG	COEL18-1	SAMN06172499	ERR1913488,ERR1913489,ERR1913490,ERR1913491,ERR1913492,ERR1913493,ERR1913494,ERR1913495,ERR1913496,ERR1913497,ERR1913498,ERR1913499,ERR1913500,ERR1913501,ERR1913502,ERR1913503,ERR1913504,ERR1913505,ERR1913506,ERR1913507,ERR1913508,ERR1913509,ERR1913510,ERR1913511
COEL18-1_SAMN06172429-S001_METAG	COEL18-1	SAMN06172429	ERR1913512,ERR1913513,ERR1913514,ERR1913515,ERR1913516,ERR1913517,ERR1913518,ERR1913519,ERR1913520,ERR1913521,ERR1913522,ERR1913523,ERR1913524,ERR1913525,ERR1913526,ERR1913527,ERR1913528,ERR1913529,ERR1913530,ERR1913531,ERR1913532,ERR1913533,ERR1913534,ERR1913535
COEL18-1_SAMN06172425-S001_METAG	COEL18-1	SAMN06172425	ERR1913536,ERR1913537,ERR1913538,ERR1913539,ERR1913540,ERR1913541,ERR1913542,ERR1913543,ERR1913544,ERR1913545,ERR1913546,ERR1913547,ERR1913548,ERR1913549,ERR1913550,ERR1913551,ERR1913552,ERR1913553,ERR1913554,ERR1913555,ERR1913556,ERR1913557,ERR1913558,ERR1913559
COEL18-1_SAMN06172503-S001_METAG	COEL18-1	SAMN06172503	ERR1913560,ERR1913561,ERR1913562,ERR1913563,ERR1913564,ERR1913565,ERR1913566,ERR1913567,ERR1913568,ERR1913569,ERR1913570,ERR1913571,ERR1913572,ERR1913573,ERR1913574,ERR1913575,ERR1913576,ERR1913577,ERR1913578,ERR1913579,ERR1913580,ERR1913581,ERR1913582,ERR1913583
COEL18-1_SAMN06172422-S001_METAG	COEL18-1	SAMN06172422	ERR1913584,ERR1913585,ERR1913586,ERR1913587,ERR1913588,ERR1913589,ERR1913590,ERR1913591,ERR1913592,ERR1913593,ERR1913594,ERR1913595,ERR1913596,ERR1913597,ERR1913598,ERR1913599,ERR1913600,ERR1913601,ERR1913602,ERR1913603,ERR1913604,ERR1913605,ERR1913606,ERR1913607
COEL18-1_SAMN06172514-S001_METAG	COEL18-1	SAMN06172514	ERR1913608,ERR1913609,ERR1913610,ERR1913611,ERR1913612,ERR1913613,ERR1913614,ERR1913615,ERR1913616,ERR1913617,ERR1913618,ERR1913619,ERR1913620,ERR1913621,ERR1913622,ERR1913623,ERR1913624,ERR1913625,ERR1913626,ERR1913627,ERR1913628,ERR1913629,ERR1913630,ERR1913631
COEL18-1_SAMN06172483-S001_METAG	COEL18-1	SAMN06172483	ERR1913632,ERR1913633,ERR1913634,ERR1913635,ERR1913636,ERR1913637,ERR1913638,ERR1913639,ERR1913640,ERR1913641,ERR1913642,ERR1913643,ERR1913644,ERR1913645,ERR1913646,ERR1913647,ERR1913648,ERR1913649,ERR1913650,ERR1913651,ERR1913652,ERR1913653,ERR1913654,ERR1913655
COEL18-1_SAMN06172415-S001_METAG	COEL18-1	SAMN06172415	ERR1913656,ERR1913657,ERR1913658,ERR1913659,ERR1913660,ERR1913661,ERR1913662,ERR1913663,ERR1913664,ERR1913665,ERR1913666,ERR1913667,ERR1913668,ERR1913669,ERR1913670,ERR1913671,ERR1913672,ERR1913673,ERR1913674,ERR1913675,ERR1913676,ERR1913677,ERR1913678,ERR1913679
COEL18-1_SAMN06172509-S001_METAG	COEL18-1	SAMN06172509	ERR1913680,ERR1913681,ERR1913682,ERR1913683,ERR1913684,ERR1913685,ERR1913686,ERR1913687,ERR1913688,ERR1913689,ERR1913690,ERR1913691,ERR1913692,ERR1913693,ERR1913694,ERR1913695,ERR1913696,ERR1913697,ERR1913698,ERR1913699,ERR1913700,ERR1913701,ERR1913702,ERR1913703
COEL18-1_SAMN06172507-S001_METAG	COEL18-1	SAMN06172507	ERR1913704,ERR1913705,ERR1913706,ERR1913707,ERR1913708,ERR1913709,ERR1913710,ERR1913711,ERR1913712,ERR1913713,ERR1913714,ERR1913715,ERR1913716,ERR1913717,ERR1913718,ERR1913719,ERR1913720,ERR1913721,ERR1913722,ERR1913723,ERR1913724,ERR1913725,ERR1913726,ERR1913727
COEL18-1_SAMN06172475-S001_METAG	COEL18-1	SAMN06172475	ERR1913728,ERR1913729,ERR1913730,ERR1913731,ERR1913732,ERR1913733,ERR1913734,ERR1913735,ERR1913736,ERR1913737,ERR1913738,ERR1913739,ERR1913740,ERR1913741,ERR1913742,ERR1913743,ERR1913744,ERR1913745,ERR1913746,ERR1913747,ERR1913748,ERR1913749,ERR1913750,ERR1913751
COEL18-1_SAMN06172501-S001_METAG	COEL18-1	SAMN06172501	ERR1913752,ERR1913753,ERR1913754,ERR1913755,ERR1913756,ERR1913757,ERR1913758,ERR1913759,ERR1913760,ERR1913761,ERR1913762,ERR1913763,ERR1913764,ERR1913765,ERR1913766,ERR1913767,ERR1913768,ERR1913769,ERR1913770,ERR1913771,ERR1913772,ERR1913773,ERR1913774,ERR1913775
COEL18-1_SAMN06172498-S001_METAG	COEL18-1	SAMN06172498	ERR1913776,ERR1913777,ERR1913778,ERR1913779,ERR1913780,ERR1913781,ERR1913782,ERR1913783,ERR1913784,ERR1913785,ERR1913786,ERR1913787,ERR1913788,ERR1913789,ERR1913790,ERR1913791,ERR1913792,ERR1913793,ERR1913794,ERR1913795,ERR1913796,ERR1913797,ERR1913798,ERR1913799
COEL18-1_SAMN06172454-S001_METAG	COEL18-1	SAMN06172454	ERR1913800,ERR1913801,ERR1913802,ERR1913803,ERR1913804,ERR1913805,ERR1913806,ERR1913807,ERR1913808,ERR1913809,ERR1913810,ERR1913811,ERR1913812,ERR1913813,ERR1913814,ERR1913815,ERR1913816,ERR1913817,ERR1913818,ERR1913819,ERR1913820,ERR1913821,ERR1913822,ERR1913823
COEL18-1_SAMN06172437-S001_METAG	COEL18-1	SAMN06172437	ERR1913824,ERR1913825,ERR1913826,ERR1913827,ERR1913828,ERR1913829,ERR1913830,ERR1913831,ERR1913832,ERR1913833,ERR1913834,ERR1913835,ERR1913836,ERR1913837,ERR1913838,ERR1913839,ERR1913840,ERR1913841,ERR1913842,ERR1913843,ERR1913844,ERR1913845,ERR1913846,ERR1913847
COEL18-1_SAMN06172442-S001_METAG	COEL18-1	SAMN06172442	ERR1913848,ERR1913849,ERR1913850,ERR1913851,ERR1913852,ERR1913853,ERR1913854,ERR1913855,ERR1913856,ERR1913857,ERR1913858,ERR1913859,ERR1913860,ERR1913861,ERR1913862,ERR1913863,ERR1913864,ERR1913865,ERR1913866,ERR1913867,ERR1913868,ERR1913869,ERR1913870,ERR1913871
COEL18-1_SAMN06172487-S001_METAG	COEL18-1	SAMN06172487	ERR1913872,ERR1913873,ERR1913874,ERR1913875,ERR1913876,ERR1913877,ERR1913878,ERR1913879,ERR1913880,ERR1913881,ERR1913882,ERR1913883,ERR1913884,ERR1913885,ERR1913886,ERR1913887,ERR1913888,ERR1913889,ERR1913890,ERR1913891,ERR1913892,ERR1913893,ERR1913894,ERR1913895
COEL18-1_SAMN06172406-S001_METAG	COEL18-1	SAMN06172406	ERR1913896,ERR1913897,ERR1913898,ERR1913899,ERR1913900,ERR1913901,ERR1913902,ERR1913903,ERR1913904,ERR1913905,ERR1913906,ERR1913907,ERR1913908,ERR1913909,ERR1913910,ERR1913911,ERR1913912,ERR1913913,ERR1913914,ERR1913915,ERR1913916,ERR1913917,ERR1913918,ERR1913919
COEL18-1_SAMN06172440-S001_METAG	COEL18-1	SAMN06172440	ERR1913920,ERR1913921,ERR1913922,ERR1913923,ERR1913924,ERR1913925,ERR1913926,ERR1913927,ERR1913928,ERR1913929,ERR1913930,ERR1913931,ERR1913932,ERR1913933,ERR1913934,ERR1913935,ERR1913936,ERR1913937,ERR1913938,ERR1913939,ERR1913940,ERR1913941,ERR1913942,ERR1913943
COEL18-1_SAMN06172449-S001_METAG	COEL18-1	SAMN06172449	ERR1913944,ERR1913945,ERR1913946,ERR1913947,ERR1913948,ERR1913949,ERR1913950,ERR1913951,ERR1913952,ERR1913953,ERR1913954,ERR1913955,ERR1913956,ERR1913957,ERR1913958,ERR1913959,ERR1913960,ERR1913961,ERR1913962,ERR1913963,ERR1913964,ERR1913965,ERR1913966,ERR1913967
COEL18-1_SAMN06172488-S001_METAG	COEL18-1	SAMN06172488	ERR1913968,ERR1913969,ERR1913970,ERR1913971,ERR1913972,ERR1913973,ERR1913974,ERR1913975,ERR1913976,ERR1913977,ERR1913978,ERR1913979,ERR1913980,ERR1913981,ERR1913982,ERR1913983,ERR1913984,ERR1913985,ERR1913986,ERR1913987,ERR1913988,ERR1913989,ERR1913990,ERR1913991
COEL18-1_SAMN06172461-S001_METAG	COEL18-1	SAMN06172461	ERR1913992,ERR1913993,ERR1913994,ERR1913995,ERR1913996,ERR1913997,ERR1913998,ERR1913999,ERR1914000,ERR1914001,ERR1914002,ERR1914003,ERR1914004,ERR1914005,ERR1914006,ERR1914007,ERR1914008,ERR1914009,ERR1914010,ERR1914011,ERR1914012,ERR1914013,ERR1914014,ERR1914015
COEL18-1_SAMN06172491-S001_METAG	COEL18-1	SAMN06172491	ERR1914016,ERR1914017,ERR1914018,ERR1914019,ERR1914020,ERR1914021,ERR1914022,ERR1914023,ERR1914024,ERR1914025,ERR1914026,ERR1914027,ERR1914028,ERR1914029,ERR1914030,ERR1914031,ERR1914032,ERR1914033,ERR1914034,ERR1914035,ERR1914036,ERR1914037,ERR1914038,ERR1914039
COEL18-1_SAMN06172466-S001_METAG	COEL18-1	SAMN06172466	ERR1914040,ERR1914041,ERR1914042,ERR1914043,ERR1914044,ERR1914045,ERR1914046,ERR1914047,ERR1914048,ERR1914049,ERR1914050,ERR1914051,ERR1914052,ERR1914053,ERR1914054,ERR1914055,ERR1914056,ERR1914057,ERR1914058,ERR1914059,ERR1914060,ERR1914061,ERR1914062,ERR1914063
COEL18-1_SAMN06172419-S001_METAG	COEL18-1	SAMN06172419	ERR1914064,ERR1914065,ERR1914066,ERR1914067,ERR1914068,ERR1914069,ERR1914070,ERR1914071,ERR1914072,ERR1914073,ERR1914074,ERR1914075,ERR1914076,ERR1914077,ERR1914078,ERR1914079,ERR1914080,ERR1914081,ERR1914082,ERR1914083,ERR1914084,ERR1914085,ERR1914086,ERR1914087
COEL18-1_SAMN06172480-S001_METAG	COEL18-1	SAMN06172480	ERR1914088,ERR1914089,ERR1914090,ERR1914091,ERR1914092,ERR1914093,ERR1914094,ERR1914095,ERR1914096,ERR1914097,ERR1914098,ERR1914099,ERR1914100,ERR1914101,ERR1914102,ERR1914103,ERR1914104,ERR1914105,ERR1914106,ERR1914107,ERR1914108,ERR1914109,ERR1914110,ERR1914111
COEL18-1_SAMN06172410-S001_METAG	COEL18-1	SAMN06172410	ERR1914112,ERR1914113,ERR1914114,ERR1914115,ERR1914116,ERR1914117,ERR1914118,ERR1914119,ERR1914120,ERR1914121,ERR1914122,ERR1914123,ERR1914124,ERR1914125,ERR1914126,ERR1914127,ERR1914128,ERR1914129,ERR1914130,ERR1914131,ERR1914132,ERR1914133,ERR1914134,ERR1914135
COEL18-1_SAMN06172404-S001_METAG	COEL18-1	SAMN06172404	ERR1914136,ERR1914137,ERR1914138,ERR1914139,ERR1914140,ERR1914141,ERR1914142,ERR1914143,ERR1914144,ERR1914145,ERR1914146,ERR1914147,ERR1914148,ERR1914149,ERR1914150,ERR1914151,ERR1914152,ERR1914153,ERR1914154,ERR1914155,ERR1914156,ERR1914157,ERR1914158,ERR1914159
COEL18-1_SAMN06172477-S001_METAG	COEL18-1	SAMN06172477	ERR1914160,ERR1914161,ERR1914162,ERR1914163,ERR1914164,ERR1914165,ERR1914166,ERR1914167,ERR1914168,ERR1914169,ERR1914170,ERR1914171,ERR1914172,ERR1914173,ERR1914174,ERR1914175,ERR1914176,ERR1914177,ERR1914178,ERR1914179,ERR1914180,ERR1914181,ERR1914182,ERR1914183
COEL18-1_SAMN06172458-S001_METAG	COEL18-1	SAMN06172458	ERR1914184,ERR1914185,ERR1914186,ERR1914187,ERR1914188,ERR1914189,ERR1914190,ERR1914191,ERR1914192,ERR1914193,ERR1914194,ERR1914195,ERR1914196,ERR1914197,ERR1914198,ERR1914199,ERR1914200,ERR1914201,ERR1914202,ERR1914203,ERR1914204,ERR1914205,ERR1914206,ERR1914207
COEL18-1_SAMN06172490-S001_METAG	COEL18-1	SAMN06172490	ERR1914208,ERR1914209,ERR1914210,ERR1914211,ERR1914212,ERR1914213,ERR1914214,ERR1914215,ERR1914216,ERR1914217,ERR1914218,ERR1914219,ERR1914220,ERR1914221,ERR1914222,ERR1914223,ERR1914224,ERR1914225,ERR1914226,ERR1914227,ERR1914228,ERR1914229,ERR1914230,ERR1914231
COEL18-1_SAMN06172430-S001_METAG	COEL18-1	SAMN06172430	ERR1914232,ERR1914233,ERR1914234,ERR1914235,ERR1914236,ERR1914237,ERR1914238,ERR1914239,ERR1914240,ERR1914241,ERR1914242,ERR1914243,ERR1914244,ERR1914245,ERR1914246,ERR1914247,ERR1914248,ERR1914249,ERR1914250,ERR1914251,ERR1914252,ERR1914253,ERR1914254,ERR1914255
COEL18-1_SAMN06172497-S001_METAG	COEL18-1	SAMN06172497	ERR1914256,ERR1914257,ERR1914258,ERR1914259,ERR1914260,ERR1914261,ERR1914262,ERR1914263,ERR1914264,ERR1914265,ERR1914266,ERR1914267,ERR1914268,ERR1914269,ERR1914270,ERR1914271,ERR1914272,ERR1914273,ERR1914274,ERR1914275,ERR1914276,ERR1914277,ERR1914278,ERR1914279
COEL18-1_SAMN06172502-S001_METAG	COEL18-1	SAMN06172502	ERR1914280,ERR1914281,ERR1914282,ERR1914283,ERR1914284,ERR1914285,ERR1914286,ERR1914287,ERR1914288,ERR1914289,ERR1914290,ERR1914291,ERR1914292,ERR1914293,ERR1914294,ERR1914295,ERR1914296,ERR1914297,ERR1914298,ERR1914299,ERR1914300,ERR1914301,ERR1914302,ERR1914303
COEL18-1_SAMN06172518-S001_METAG	COEL18-1	SAMN06172518	ERR1914304,ERR1914305,ERR1914306,ERR1914307,ERR1914308,ERR1914309,ERR1914310,ERR1914311,ERR1914312,ERR1914313,ERR1914314,ERR1914315,ERR1914316,ERR1914317,ERR1914318,ERR1914319,ERR1914320,ERR1914321,ERR1914322,ERR1914323,ERR1914324,ERR1914325,ERR1914326,ERR1914327
COEL18-1_SAMN06172504-S001_METAG	COEL18-1	SAMN06172504	ERR1914328,ERR1914329,ERR1914330,ERR1914331,ERR1914332,ERR1914333,ERR1914334,ERR1914335,ERR1914336,ERR1914337,ERR1914338,ERR1914339,ERR1914340,ERR1914341,ERR1914342,ERR1914343,ERR1914344,ERR1914345,ERR1914346,ERR1914347,ERR1914348,ERR1914349,ERR1914350,ERR1914351
COEL18-1_SAMN06172413-S001_METAG	COEL18-1	SAMN06172413	ERR1914352,ERR1914353,ERR1914354,ERR1914355,ERR1914356,ERR1914357,ERR1914358,ERR1914359,ERR1914360,ERR1914361,ERR1914362,ERR1914363,ERR1914364,ERR1914365,ERR1914366,ERR1914367,ERR1914368,ERR1914369,ERR1914370,ERR1914371,ERR1914372,ERR1914373,ERR1914374,ERR1914375
COEL18-1_SAMN06172515-S001_METAG	COEL18-1	SAMN06172515	ERR1914376,ERR1914377,ERR1914378,ERR1914379,ERR1914380,ERR1914381,ERR1914382,ERR1914383,ERR1914384,ERR1914385,ERR1914386,ERR1914387,ERR1914388,ERR1914389,ERR1914390,ERR1914391,ERR1914392,ERR1914393,ERR1914394,ERR1914395,ERR1914396,ERR1914397,ERR1914398,ERR1914399
COEL18-1_SAMN06172471-S001_METAG	COEL18-1	SAMN06172471	ERR1914400,ERR1914401,ERR1914402,ERR1914403,ERR1914404,ERR1914405,ERR1914406,ERR1914407,ERR1914408,ERR1914409,ERR1914410,ERR1914411,ERR1914412,ERR1914413,ERR1914414,ERR1914415,ERR1914416,ERR1914417,ERR1914418,ERR1914419,ERR1914420,ERR1914421,ERR1914422,ERR1914423
COEL18-1_SAMN06172508-S001_METAG	COEL18-1	SAMN06172508	ERR1914424,ERR1914425,ERR1914426,ERR1914427,ERR1914428,ERR1914429,ERR1914430,ERR1914431,ERR1914432,ERR1914433,ERR1914434,ERR1914435,ERR1914436,ERR1914437,ERR1914438,ERR1914439,ERR1914440,ERR1914441,ERR1914442,ERR1914443,ERR1914444,ERR1914445,ERR1914446,ERR1914447
COEL18-1_SAMN06172432-S001_METAG	COEL18-1	SAMN06172432	ERR1914448,ERR1914449,ERR1914450,ERR1914451,ERR1914452,ERR1914453,ERR1914454,ERR1914455,ERR1914456,ERR1914457,ERR1914458,ERR1914459,ERR1914460,ERR1914461,ERR1914462,ERR1914463,ERR1914464,ERR1914465,ERR1914466,ERR1914467,ERR1914468,ERR1914469,ERR1914470,ERR1914471
COEL18-1_SAMN06172467-S001_METAG	COEL18-1	SAMN06172467	ERR1914472,ERR1914473,ERR1914474,ERR1914475,ERR1914476,ERR1914477,ERR1914478,ERR1914479,ERR1914480,ERR1914481,ERR1914482,ERR1914483,ERR1914484,ERR1914485,ERR1914486,ERR1914487,ERR1914488,ERR1914489,ERR1914490,ERR1914491,ERR1914492,ERR1914493,ERR1914494,ERR1914495
COEL18-1_SAMN06172436-S001_METAG	COEL18-1	SAMN06172436	ERR1914496,ERR1914497,ERR1914498,ERR1914499,ERR1914500,ERR1914501,ERR1914502,ERR1914503,ERR1914504,ERR1914505,ERR1914506,ERR1914507,ERR1914508,ERR1914509,ERR1914510,ERR1914511,ERR1914512,ERR1914513,ERR1914514,ERR1914515,ERR1914516,ERR1914517,ERR1914518,ERR1914519
COEL18-1_SAMN06172402-S001_METAG	COEL18-1	SAMN06172402	ERR1914520,ERR1914521,ERR1914522,ERR1914523,ERR1914524,ERR1914525,ERR1914526,ERR1914527,ERR1914528,ERR1914529,ERR1914530,ERR1914531,ERR1914532,ERR1914533,ERR1914534,ERR1914535,ERR1914536,ERR1914537,ERR1914538,ERR1914539,ERR1914540,ERR1914541,ERR1914542,ERR1914543
COEL18-1_SAMN06172451-S001_METAG	COEL18-1	SAMN06172451	ERR1914544,ERR1914545,ERR1914546,ERR1914547,ERR1914548,ERR1914549,ERR1914550,ERR1914551,ERR1914552,ERR1914553,ERR1914554,ERR1914555,ERR1914556,ERR1914557,ERR1914558,ERR1914559,ERR1914560,ERR1914561,ERR1914562,ERR1914563,ERR1914564,ERR1914565,ERR1914566,ERR1914567
COEL18-1_SAMN06172463-S001_METAG	COEL18-1	SAMN06172463	ERR1914568,ERR1914569,ERR1914570,ERR1914571,ERR1914572,ERR1914573,ERR1914574,ERR1914575,ERR1914576,ERR1914577,ERR1914578,ERR1914579,ERR1914580,ERR1914581,ERR1914582,ERR1914583,ERR1914584,ERR1914585,ERR1914586,ERR1914587,ERR1914588,ERR1914589,ERR1914590,ERR1914591
COEL18-1_SAMN06172447-S001_METAG	COEL18-1	SAMN06172447	ERR1914592,ERR1914593,ERR1914594,ERR1914595,ERR1914596,ERR1914597,ERR1914598,ERR1914599,ERR1914600,ERR1914601,ERR1914602,ERR1914603,ERR1914604,ERR1914605,ERR1914606,ERR1914607,ERR1914608,ERR1914609,ERR1914610,ERR1914611,ERR1914612,ERR1914613,ERR1914614,ERR1914615
COEL18-1_SAMN06172412-S001_METAG	COEL18-1	SAMN06172412	ERR1914616,ERR1914617,ERR1914618,ERR1914619,ERR1914620,ERR1914621,ERR1914622,ERR1914623,ERR1914624,ERR1914625,ERR1914626,ERR1914627,ERR1914628,ERR1914629,ERR1914630,ERR1914631,ERR1914632,ERR1914633,ERR1914634,ERR1914635,ERR1914636,ERR1914637,ERR1914638,ERR1914639
COEL18-1_SAMN06172511-S001_METAG	COEL18-1	SAMN06172511	ERR1914640,ERR1914641,ERR1914642,ERR1914643,ERR1914644,ERR1914645,ERR1914646,ERR1914647,ERR1914648,ERR1914649,ERR1914650,ERR1914651,ERR1914652,ERR1914653,ERR1914654,ERR1914655,ERR1914656,ERR1914657,ERR1914658,ERR1914659,ERR1914660,ERR1914661,ERR1914662,ERR1914663
COEL18-1_SAMN06172474-S001_METAG	COEL18-1	SAMN06172474	ERR1914664,ERR1914665,ERR1914666,ERR1914667,ERR1914668,ERR1914669,ERR1914670,ERR1914671,ERR1914672,ERR1914673,ERR1914674,ERR1914675,ERR1914676,ERR1914677,ERR1914678,ERR1914679,ERR1914680,ERR1914681,ERR1914682,ERR1914683,ERR1914684,ERR1914685,ERR1914686,ERR1914687
COEL18-1_SAMN06172478-S001_METAG	COEL18-1	SAMN06172478	ERR1914688,ERR1914689,ERR1914690,ERR1914691,ERR1914692,ERR1914693,ERR1914694,ERR1914695,ERR1914696,ERR1914697,ERR1914698,ERR1914699,ERR1914700,ERR1914701,ERR1914702,ERR1914703,ERR1914704,ERR1914705,ERR1914706,ERR1914707,ERR1914708,ERR1914709,ERR1914710,ERR1914711
COEL18-1_SAMN06172457-S001_METAG	COEL18-1	SAMN06172457	ERR1914712,ERR1914713,ERR1914714,ERR1914715,ERR1914716,ERR1914717,ERR1914718,ERR1914719,ERR1914720,ERR1914721,ERR1914722,ERR1914723,ERR1914724,ERR1914725,ERR1914726,ERR1914727,ERR1914728,ERR1914729,ERR1914730,ERR1914731,ERR1914732,ERR1914733,ERR1914734,ERR1914735
COEL18-1_SAMN06172500-S001_METAG	COEL18-1	SAMN06172500	ERR1914736,ERR1914737,ERR1914738,ERR1914739,ERR1914740,ERR1914741,ERR1914742,ERR1914743,ERR1914744,ERR1914745,ERR1914746,ERR1914747,ERR1914748,ERR1914749,ERR1914750,ERR1914751,ERR1914752,ERR1914753,ERR1914754,ERR1914755,ERR1914756,ERR1914757,ERR1914758,ERR1914759
COEL18-1_SAMN06172411-S001_METAG	COEL18-1	SAMN06172411	ERR1914760,ERR1914761,ERR1914762,ERR1914763,ERR1914764,ERR1914765,ERR1914766,ERR1914767,ERR1914768,ERR1914769,ERR1914770,ERR1914771,ERR1914772,ERR1914773,ERR1914774,ERR1914775,ERR1914776,ERR1914777,ERR1914778,ERR1914779,ERR1914780,ERR1914781,ERR1914782,ERR1914783
COEL18-1_SAMN06172405-S001_METAG	COEL18-1	SAMN06172405	ERR1914784,ERR1914785,ERR1914786,ERR1914787,ERR1914788,ERR1914789,ERR1914790,ERR1914791,ERR1914792,ERR1914793,ERR1914794,ERR1914795,ERR1914796,ERR1914797,ERR1914798,ERR1914799,ERR1914800,ERR1914801,ERR1914802,ERR1914803,ERR1914804,ERR1914805,ERR1914806,ERR1914807
COEL18-1_SAMN06172446-S001_METAG	COEL18-1	SAMN06172446	ERR1914808,ERR1914809,ERR1914810,ERR1914811,ERR1914812,ERR1914813,ERR1914814,ERR1914815,ERR1914816,ERR1914817,ERR1914818,ERR1914819,ERR1914820,ERR1914821,ERR1914822,ERR1914823,ERR1914824,ERR1914825,ERR1914826,ERR1914827,ERR1914828,ERR1914829,ERR1914830,ERR1914831
COEL18-1_SAMN06172420-S001_METAG	COEL18-1	SAMN06172420	ERR1914832,ERR1914833,ERR1914834,ERR1914835,ERR1914836,ERR1914837,ERR1914838,ERR1914839,ERR1914840,ERR1914841,ERR1914842,ERR1914843,ERR1914844,ERR1914845,ERR1914846,ERR1914847,ERR1914848,ERR1914849,ERR1914850,ERR1914851,ERR1914852,ERR1914853,ERR1914854,ERR1914855
COEL18-1_SAMN06172428-S001_METAG	COEL18-1	SAMN06172428	ERR1914856,ERR1914857,ERR1914858,ERR1914859,ERR1914860,ERR1914861,ERR1914862,ERR1914863,ERR1914864,ERR1914865,ERR1914866,ERR1914867,ERR1914868,ERR1914869,ERR1914870,ERR1914871,ERR1914872,ERR1914873,ERR1914874,ERR1914875,ERR1914876,ERR1914877,ERR1914878,ERR1914879
COEL18-1_SAMN06172473-S001_METAG	COEL18-1	SAMN06172473	ERR1914880,ERR1914881,ERR1914882,ERR1914883,ERR1914884,ERR1914885,ERR1914886,ERR1914887,ERR1914888,ERR1914889,ERR1914890,ERR1914891,ERR1914892,ERR1914893,ERR1914894,ERR1914895,ERR1914896,ERR1914897,ERR1914898,ERR1914899,ERR1914900,ERR1914901,ERR1914902,ERR1914903
COEL18-1_SAMN06172481-S001_METAG	COEL18-1	SAMN06172481	ERR1914904,ERR1914905,ERR1914906,ERR1914907,ERR1914908,ERR1914909,ERR1914910,ERR1914911,ERR1914912,ERR1914913,ERR1914914,ERR1914915,ERR1914916,ERR1914917,ERR1914918,ERR1914919,ERR1914920,ERR1914921,ERR1914922,ERR1914923,ERR1914924,ERR1914925,ERR1914926,ERR1914927
COEL18-1_SAMN06172494-S001_METAG	COEL18-1	SAMN06172494	ERR1914928,ERR1914929,ERR1914930,ERR1914931,ERR1914932,ERR1914933,ERR1914934,ERR1914935,ERR1914936,ERR1914937,ERR1914938,ERR1914939,ERR1914940,ERR1914941,ERR1914942,ERR1914943,ERR1914944,ERR1914945,ERR1914946,ERR1914947,ERR1914948,ERR1914949,ERR1914950,ERR1914951
COEL18-1_SAMN06172521-S001_METAG	COEL18-1	SAMN06172521	ERR1914952,ERR1914953,ERR1914954,ERR1914955,ERR1914956,ERR1914957,ERR1914958,ERR1914959,ERR1914960,ERR1914961,ERR1914962,ERR1914963,ERR1914964,ERR1914965,ERR1914966,ERR1914967,ERR1914968,ERR1914969,ERR1914970,ERR1914971,ERR1914972,ERR1914973,ERR1914974,ERR1914975
COEL18-1_SAMN06172506-S001_METAG	COEL18-1	SAMN06172506	ERR1914976,ERR1914977,ERR1914978,ERR1914979,ERR1914980,ERR1914981,ERR1914982,ERR1914983,ERR1914984,ERR1914985,ERR1914986,ERR1914987,ERR1914988,ERR1914989,ERR1914990,ERR1914991,ERR1914992,ERR1914993,ERR1914994,ERR1914995,ERR1914996,ERR1914997,ERR1914998,ERR1914999
COEL18-1_SAMN06172443-S001_METAG	COEL18-1	SAMN06172443	ERR1915000,ERR1915001,ERR1915002,ERR1915003,ERR1915004,ERR1915005,ERR1915006,ERR1915007,ERR1915008,ERR1915009,ERR1915010,ERR1915011,ERR1915012,ERR1915013,ERR1915014,ERR1915015,ERR1915016,ERR1915017,ERR1915018,ERR1915019,ERR1915020,ERR1915021,ERR1915022,ERR1915023
COEL18-1_SAMN06172444-S001_METAG	COEL18-1	SAMN06172444	ERR1915024,ERR1915025,ERR1915026,ERR1915027,ERR1915028,ERR1915029,ERR1915030,ERR1915031,ERR1915032,ERR1915033,ERR1915034,ERR1915035,ERR1915036,ERR1915037,ERR1915038,ERR1915039,ERR1915040,ERR1915041,ERR1915042,ERR1915043,ERR1915044,ERR1915045,ERR1915046,ERR1915047
COEL18-1_SAMN06172403-S001_METAG	COEL18-1	SAMN06172403	ERR1915048,ERR1915049,ERR1915050,ERR1915051,ERR1915052,ERR1915053,ERR1915054,ERR1915055,ERR1915056,ERR1915057,ERR1915058,ERR1915059,ERR1915060,ERR1915061,ERR1915062,ERR1915063,ERR1915064,ERR1915065,ERR1915066,ERR1915067,ERR1915068,ERR1915069,ERR1915070,ERR1915071
COEL18-1_SAMN06172439-S001_METAG	COEL18-1	SAMN06172439	ERR1915072,ERR1915073,ERR1915074,ERR1915075,ERR1915076,ERR1915077,ERR1915078,ERR1915079,ERR1915080,ERR1915081,ERR1915082,ERR1915083,ERR1915084,ERR1915085,ERR1915086,ERR1915087,ERR1915088,ERR1915089,ERR1915090,ERR1915091,ERR1915092,ERR1915093,ERR1915094,ERR1915095
COEL18-1_SAMN06172472-S001_METAG	COEL18-1	SAMN06172472	ERR1915096,ERR1915097,ERR1915098,ERR1915099,ERR1915100,ERR1915101,ERR1915102,ERR1915103,ERR1915104,ERR1915105,ERR1915106,ERR1915107,ERR1915108,ERR1915109,ERR1915110,ERR1915111,ERR1915112,ERR1915113,ERR1915114,ERR1915115,ERR1915116,ERR1915117,ERR1915118,ERR1915119
COEL18-1_SAMN06172401-S001_METAG	COEL18-1	SAMN06172401	ERR1915120,ERR1915121,ERR1915122,ERR1915123,ERR1915124,ERR1915125,ERR1915126,ERR1915127,ERR1915128,ERR1915129,ERR1915130,ERR1915131,ERR1915132,ERR1915133,ERR1915134,ERR1915135,ERR1915136,ERR1915137,ERR1915138,ERR1915139,ERR1915140,ERR1915141,ERR1915142,ERR1915143
COEL18-1_SAMN06172416-S001_METAG	COEL18-1	SAMN06172416	ERR1915144,ERR1915145,ERR1915146,ERR1915147,ERR1915148,ERR1915149,ERR1915150,ERR1915151,ERR1915152,ERR1915153,ERR1915154,ERR1915155,ERR1915156,ERR1915157,ERR1915158,ERR1915159,ERR1915160,ERR1915161,ERR1915162,ERR1915163,ERR1915164,ERR1915165,ERR1915166,ERR1915167
COEL18-1_SAMN06172522-S001_METAG	COEL18-1	SAMN06172522	ERR1915168,ERR1915169,ERR1915170,ERR1915171,ERR1915172,ERR1915173,ERR1915174,ERR1915175,ERR1915176,ERR1915177,ERR1915178,ERR1915179,ERR1915180,ERR1915181,ERR1915182,ERR1915183,ERR1915184,ERR1915185,ERR1915186,ERR1915187,ERR1915188,ERR1915189,ERR1915190,ERR1915191
COEL18-1_SAMN06172423-S001_METAG	COEL18-1	SAMN06172423	ERR1915192,ERR1915193,ERR1915194,ERR1915195,ERR1915196,ERR1915197,ERR1915198,ERR1915199,ERR1915200,ERR1915201,ERR1915202,ERR1915203,ERR1915204,ERR1915205,ERR1915206,ERR1915207,ERR1915208,ERR1915209,ERR1915210,ERR1915211,ERR1915212,ERR1915213,ERR1915214,ERR1915215
COEL18-1_SAMN06172484-S001_METAG	COEL18-1	SAMN06172484	ERR1915216,ERR1915217,ERR1915218,ERR1915219,ERR1915220,ERR1915221,ERR1915222,ERR1915223,ERR1915224,ERR1915225,ERR1915226,ERR1915227,ERR1915228,ERR1915229,ERR1915230,ERR1915231,ERR1915232,ERR1915233,ERR1915234,ERR1915235,ERR1915236,ERR1915237,ERR1915238,ERR1915239
COEL18-1_SAMN06172486-S001_METAG	COEL18-1	SAMN06172486	ERR1915240,ERR1915241,ERR1915242,ERR1915243,ERR1915244,ERR1915245,ERR1915246,ERR1915247,ERR1915248,ERR1915249,ERR1915250,ERR1915251,ERR1915252,ERR1915253,ERR1915254,ERR1915255,ERR1915256,ERR1915257,ERR1915258,ERR1915259,ERR1915260,ERR1915261,ERR1915262,ERR1915263
COEL18-1_SAMN06172414-S001_METAG	COEL18-1	SAMN06172414	ERR1915264,ERR1915265,ERR1915266,ERR1915267,ERR1915268,ERR1915269,ERR1915270,ERR1915271,ERR1915272,ERR1915273,ERR1915274,ERR1915275,ERR1915276,ERR1915277,ERR1915278,ERR1915279,ERR1915280,ERR1915281,ERR1915282,ERR1915283,ERR1915284,ERR1915285,ERR1915286,ERR1915287
COEL18-1_SAMN06172421-S001_METAG	COEL18-1	SAMN06172421	ERR1915288,ERR1915289,ERR1915290,ERR1915291,ERR1915292,ERR1915293,ERR1915294,ERR1915295,ERR1915296,ERR1915297,ERR1915298,ERR1915299,ERR1915300,ERR1915301,ERR1915302,ERR1915303,ERR1915304,ERR1915305,ERR1915306,ERR1915307,ERR1915308,ERR1915309,ERR1915310,ERR1915311
COEL18-1_SAMN06172433-S001_METAG	COEL18-1	SAMN06172433	ERR1915312,ERR1915313,ERR1915314,ERR1915315,ERR1915316,ERR1915317,ERR1915318,ERR1915319,ERR1915320,ERR1915321,ERR1915322,ERR1915323,ERR1915324,ERR1915325,ERR1915326,ERR1915327,ERR1915328,ERR1915329,ERR1915330,ERR1915331,ERR1915332,ERR1915333,ERR1915334,ERR1915335
COEL18-1_SAMN06172400-S001_METAG	COEL18-1	SAMN06172400	ERR1915336,ERR1915337,ERR1915338,ERR1915339,ERR1915340,ERR1915341,ERR1915342,ERR1915343,ERR1915344,ERR1915345,ERR1915346,ERR1915347,ERR1915348,ERR1915349,ERR1915350,ERR1915351,ERR1915352,ERR1915353,ERR1915354,ERR1915355,ERR1915356,ERR1915357,ERR1915358,ERR1915359
COEL18-1_SAMN06172409-S001_METAG	COEL18-1	SAMN06172409	ERR1915360,ERR1915361,ERR1915362,ERR1915363,ERR1915364,ERR1915365,ERR1915366,ERR1915367,ERR1915368,ERR1915369,ERR1915370,ERR1915371,ERR1915372,ERR1915373,ERR1915374,ERR1915375,ERR1915376,ERR1915377,ERR1915378,ERR1915379,ERR1915380,ERR1915381,ERR1915382,ERR1915383
COEL18-1_SAMN06172424-S001_METAG	COEL18-1	SAMN06172424	ERR1915384,ERR1915385,ERR1915386,ERR1915387,ERR1915388,ERR1915389,ERR1915390,ERR1915391,ERR1915392,ERR1915393,ERR1915394,ERR1915395,ERR1915396,ERR1915397,ERR1915398,ERR1915399,ERR1915400,ERR1915401,ERR1915402,ERR1915403,ERR1915404,ERR1915405,ERR1915406,ERR1915407
COEL18-1_SAMN06172441-S001_METAG	COEL18-1	SAMN06172441	ERR1915408,ERR1915409,ERR1915410,ERR1915411,ERR1915412,ERR1915413,ERR1915414,ERR1915415,ERR1915416,ERR1915417,ERR1915418,ERR1915419,ERR1915420,ERR1915421,ERR1915422,ERR1915423,ERR1915424,ERR1915425,ERR1915426,ERR1915427,ERR1915428,ERR1915429,ERR1915430,ERR1915431
COEL18-1_SAMN06172456-S001_METAG	COEL18-1	SAMN06172456	ERR1915432,ERR1915433,ERR1915434,ERR1915435,ERR1915436,ERR1915437,ERR1915438,ERR1915439,ERR1915440,ERR1915441,ERR1915442,ERR1915443,ERR1915444,ERR1915445,ERR1915446,ERR1915447,ERR1915448,ERR1915449,ERR1915450,ERR1915451,ERR1915452,ERR1915453,ERR1915454,ERR1915455
COEL18-1_SAMN06172485-S001_METAG	COEL18-1	SAMN06172485	ERR1915456,ERR1915457,ERR1915458,ERR1915459,ERR1915460,ERR1915461,ERR1915462,ERR1915463,ERR1915464,ERR1915465,ERR1915466,ERR1915467,ERR1915468,ERR1915469,ERR1915470,ERR1915471,ERR1915472,ERR1915473,ERR1915474,ERR1915475,ERR1915476,ERR1915477,ERR1915478,ERR1915479
COEL18-1_SAMN06172453-S001_METAG	COEL18-1	SAMN06172453	ERR1915480,ERR1915481,ERR1915482,ERR1915483,ERR1915484,ERR1915485,ERR1915486,ERR1915487,ERR1915488,ERR1915489,ERR1915490,ERR1915491,ERR1915492,ERR1915493,ERR1915494,ERR1915495,ERR1915496,ERR1915497,ERR1915498,ERR1915499,ERR1915500,ERR1915501,ERR1915502,ERR1915503
COEL18-1_SAMN06172448-S001_METAG	COEL18-1	SAMN06172448	ERR1915504,ERR1915505,ERR1915506,ERR1915507,ERR1915508,ERR1915509,ERR1915510,ERR1915511,ERR1915512,ERR1915513,ERR1915514,ERR1915515,ERR1915516,ERR1915517,ERR1915518,ERR1915519,ERR1915520,ERR1915521,ERR1915522,ERR1915523,ERR1915524,ERR1915525,ERR1915526,ERR1915527
COEL18-1_SAMN06172431-S001_METAG	COEL18-1	SAMN06172431	ERR1915528,ERR1915529,ERR1915530,ERR1915531,ERR1915532,ERR1915533,ERR1915534,ERR1915535,ERR1915536,ERR1915537,ERR1915538,ERR1915539,ERR1915540,ERR1915541,ERR1915542,ERR1915543,ERR1915544,ERR1915545,ERR1915546,ERR1915547,ERR1915548,ERR1915549,ERR1915550,ERR1915551
COEL18-1_SAMN06172445-S001_METAG	COEL18-1	SAMN06172445	ERR1915552,ERR1915553,ERR1915554,ERR1915555,ERR1915556,ERR1915557,ERR1915558,ERR1915559,ERR1915560,ERR1915561,ERR1915562,ERR1915563,ERR1915564,ERR1915565,ERR1915566,ERR1915567,ERR1915568,ERR1915569,ERR1915570,ERR1915571,ERR1915572,ERR1915573,ERR1915574,ERR1915575
COEL18-1_SAMN06172492-S001_METAG	COEL18-1	SAMN06172492	ERR1915576,ERR1915577,ERR1915578,ERR1915579,ERR1915580,ERR1915581,ERR1915582,ERR1915583,ERR1915584,ERR1915585,ERR1915586,ERR1915587,ERR1915588,ERR1915589,ERR1915590,ERR1915591,ERR1915592,ERR1915593,ERR1915594,ERR1915595,ERR1915596,ERR1915597,ERR1915598,ERR1915599
COEL18-1_SAMN06172512-S001_METAG	COEL18-1	SAMN06172512	ERR1915600,ERR1915601,ERR1915602,ERR1915603,ERR1915604,ERR1915605,ERR1915606,ERR1915607,ERR1915608,ERR1915609,ERR1915610,ERR1915611,ERR1915612,ERR1915613,ERR1915614,ERR1915615,ERR1915616,ERR1915617,ERR1915618,ERR1915619,ERR1915620,ERR1915621,ERR1915622,ERR1915623
COEL18-1_SAMN06172408-S001_METAG	COEL18-1	SAMN06172408	ERR1915624,ERR1915625,ERR1915626,ERR1915627,ERR1915628,ERR1915629,ERR1915630,ERR1915631,ERR1915632,ERR1915633,ERR1915634,ERR1915635,ERR1915636,ERR1915637,ERR1915638,ERR1915639,ERR1915640,ERR1915641,ERR1915642,ERR1915643,ERR1915644,ERR1915645,ERR1915646,ERR1915647
COEL18-1_SAMN06172434-S001_METAG	COEL18-1	SAMN06172434	ERR1915648,ERR1915649,ERR1915650,ERR1915651,ERR1915652,ERR1915653,ERR1915654,ERR1915655,ERR1915656,ERR1915657,ERR1915658,ERR1915659,ERR1915660,ERR1915661,ERR1915662,ERR1915663,ERR1915664,ERR1915665,ERR1915666,ERR1915667,ERR1915668,ERR1915669,ERR1915670,ERR1915671
COEL18-1_SAMN06172489-S001_METAG	COEL18-1	SAMN06172489	ERR1915672,ERR1915673,ERR1915674,ERR1915675,ERR1915676,ERR1915677,ERR1915678,ERR1915679,ERR1915680,ERR1915681,ERR1915682,ERR1915683,ERR1915684,ERR1915685,ERR1915686,ERR1915687,ERR1915688,ERR1915689,ERR1915690,ERR1915691,ERR1915692,ERR1915693,ERR1915694,ERR1915695
COEL18-1_SAMN06172523-S001_METAG	COEL18-1	SAMN06172523	ERR1915696,ERR1915697,ERR1915698,ERR1915699,ERR1915700,ERR1915701,ERR1915702,ERR1915703,ERR1915704,ERR1915705,ERR1915706,ERR1915707,ERR1915708,ERR1915709,ERR1915710,ERR1915711,ERR1915712,ERR1915713,ERR1915714,ERR1915715,ERR1915716,ERR1915717,ERR1915718,ERR1915719
COEL18-1_SAMN06172438-S001_METAG	COEL18-1	SAMN06172438	ERR1915720,ERR1915721,ERR1915722,ERR1915723,ERR1915724,ERR1915725,ERR1915726,ERR1915727,ERR1915728,ERR1915729,ERR1915730,ERR1915731,ERR1915732,ERR1915733,ERR1915734,ERR1915735,ERR1915736,ERR1915737,ERR1915738,ERR1915739,ERR1915740,ERR1915741,ERR1915742,ERR1915743
COEL18-1_SAMN06172496-S001_METAG	COEL18-1	SAMN06172496	ERR1915744,ERR1915745,ERR1915746,ERR1915747,ERR1915748,ERR1915749,ERR1915750,ERR1915751,ERR1915752,ERR1915753,ERR1915754,ERR1915755,ERR1915756,ERR1915757,ERR1915758,ERR1915759,ERR1915760,ERR1915761,ERR1915762,ERR1915763,ERR1915764,ERR1915765,ERR1915766,ERR1915767
COEL18-1_SAMN06172464-S001_METAG	COEL18-1	SAMN06172464	ERR1915768,ERR1915769,ERR1915770,ERR1915771,ERR1915772,ERR1915773,ERR1915774,ERR1915775,ERR1915776,ERR1915777,ERR1915778,ERR1915779,ERR1915780,ERR1915781,ERR1915782,ERR1915783,ERR1915784,ERR1915785,ERR1915786,ERR1915787,ERR1915788,ERR1915789,ERR1915790,ERR1915791
COEL18-1_SAMN06172418-S001_METAG	COEL18-1	SAMN06172418	ERR1915792,ERR1915793,ERR1915794,ERR1915795,ERR1915796,ERR1915797,ERR1915798,ERR1915799,ERR1915800,ERR1915801,ERR1915802,ERR1915803,ERR1915804,ERR1915805,ERR1915806,ERR1915807,ERR1915808,ERR1915809,ERR1915810,ERR1915811,ERR1915812,ERR1915813,ERR1915814,ERR1915815
COEL18-1_SAMN06172407-S001_METAG	COEL18-1	SAMN06172407	ERR1915816,ERR1915817,ERR1915818,ERR1915819,ERR1915820,ERR1915821,ERR1915822,ERR1915823,ERR1915824,ERR1915825,ERR1915826,ERR1915827,ERR1915828,ERR1915829,ERR1915830,ERR1915831,ERR1915832,ERR1915833,ERR1915834,ERR1915835,ERR1915836,ERR1915837,ERR1915838,ERR1915839
COEL18-1_SAMN06172469-S001_METAG	COEL18-1	SAMN06172469	ERR1915840,ERR1915841,ERR1915842,ERR1915843,ERR1915844,ERR1915845,ERR1915846,ERR1915847,ERR1915848,ERR1915849,ERR1915850,ERR1915851,ERR1915852,ERR1915853,ERR1915854,ERR1915855,ERR1915856,ERR1915857,ERR1915858,ERR1915859,ERR1915860,ERR1915861,ERR1915862,ERR1915863
COEL18-1_SAMN06172426-S001_METAG	COEL18-1	SAMN06172426	ERR1915864,ERR1915865,ERR1915866,ERR1915867,ERR1915868,ERR1915869,ERR1915870,ERR1915871,ERR1915872,ERR1915873,ERR1915874,ERR1915875,ERR1915876,ERR1915877,ERR1915878,ERR1915879,ERR1915880,ERR1915881,ERR1915882,ERR1915883,ERR1915884,ERR1915885,ERR1915886,ERR1915887
COEL18-1_SAMN06172519-S001_METAG	COEL18-1	SAMN06172519	ERR1915888,ERR1915889,ERR1915890,ERR1915891,ERR1915892,ERR1915893,ERR1915894,ERR1915895,ERR1915896,ERR1915897,ERR1915898,ERR1915899,ERR1915900,ERR1915901,ERR1915902,ERR1915903,ERR1915904,ERR1915905,ERR1915906,ERR1915907,ERR1915908,ERR1915909,ERR1915910,ERR1915911
COEL18-1_SAMN06172493-S001_METAG	COEL18-1	SAMN06172493	ERR1915912,ERR1915913,ERR1915914,ERR1915915,ERR1915916,ERR1915917,ERR1915918,ERR1915919,ERR1915920,ERR1915921,ERR1915922,ERR1915923,ERR1915924,ERR1915925,ERR1915926,ERR1915927,ERR1915928,ERR1915929,ERR1915930,ERR1915931,ERR1915932,ERR1915933,ERR1915934,ERR1915935
COEL18-1_SAMN06172465-S001_METAG	COEL18-1	SAMN06172465	ERR1915936,ERR1915937,ERR1915938,ERR1915939,ERR1915940,ERR1915941,ERR1915942,ERR1915943,ERR1915944,ERR1915945,ERR1915946,ERR1915947,ERR1915948,ERR1915949,ERR1915950,ERR1915951,ERR1915952,ERR1915953,ERR1915954,ERR1915955,ERR1915956,ERR1915957,ERR1915958,ERR1915959
COEL18-1_SAMN06172524-S001_METAG	COEL18-1	SAMN06172524	ERR1915960,ERR1915961,ERR1915962,ERR1915963,ERR1915964,ERR1915965,ERR1915966,ERR1915967,ERR1915968,ERR1915969,ERR1915970,ERR1915971,ERR1915972,ERR1915973,ERR1915974,ERR1915975,ERR1915976,ERR1915977,ERR1915978,ERR1915979,ERR1915980,ERR1915981,ERR1915982,ERR1915983
COEL18-1_SAMN06172459-S001_METAG	COEL18-1	SAMN06172459	ERR1915984,ERR1915985,ERR1915986,ERR1915987,ERR1915988,ERR1915989,ERR1915990,ERR1915991,ERR1915992,ERR1915993,ERR1915994,ERR1915995,ERR1915996,ERR1915997,ERR1915998,ERR1915999,ERR1916000,ERR1916001,ERR1916002,ERR1916003,ERR1916004,ERR1916005,ERR1916006,ERR1916007
COEL18-1_SAMN06172513-S001_METAG	COEL18-1	SAMN06172513	ERR1916008,ERR1916009,ERR1916010,ERR1916011,ERR1916012,ERR1916013,ERR1916014,ERR1916015,ERR1916016,ERR1916017,ERR1916018,ERR1916019,ERR1916020,ERR1916021,ERR1916022,ERR1916023,ERR1916024,ERR1916025,ERR1916026,ERR1916027,ERR1916028,ERR1916029,ERR1916030,ERR1916031
COEL18-1_SAMN06172427-S001_METAG	COEL18-1	SAMN06172427	ERR1916032,ERR1916033,ERR1916034,ERR1916035,ERR1916036,ERR1916037,ERR1916038,ERR1916039,ERR1916040,ERR1916041,ERR1916042,ERR1916043,ERR1916044,ERR1916045,ERR1916046,ERR1916047,ERR1916048,ERR1916049,ERR1916050,ERR1916051,ERR1916052,ERR1916053,ERR1916054,ERR1916055
COEL18-1_SAMN06172510-S001_METAG	COEL18-1	SAMN06172510	ERR1916056,ERR1916057,ERR1916058,ERR1916059,ERR1916060,ERR1916061,ERR1916062,ERR1916063,ERR1916064,ERR1916065,ERR1916066,ERR1916067,ERR1916068,ERR1916069,ERR1916070,ERR1916071,ERR1916072,ERR1916073,ERR1916074,ERR1916075,ERR1916076,ERR1916077,ERR1916078,ERR1916079
COEL18-1_SAMN06172479-S001_METAG	COEL18-1	SAMN06172479	ERR1916080,ERR1916081,ERR1916082,ERR1916083,ERR1916084,ERR1916085,ERR1916086,ERR1916087,ERR1916088,ERR1916089,ERR1916090,ERR1916091,ERR1916092,ERR1916093,ERR1916094,ERR1916095,ERR1916096,ERR1916097,ERR1916098,ERR1916099,ERR1916100,ERR1916101,ERR1916102,ERR1916103
COEL18-1_SAMN06172495-S001_METAG	COEL18-1	SAMN06172495	ERR1916104,ERR1916105,ERR1916106,ERR1916107,ERR1916108,ERR1916109,ERR1916110,ERR1916111,ERR1916112,ERR1916113,ERR1916114,ERR1916115,ERR1916116,ERR1916117,ERR1916118,ERR1916119,ERR1916120,ERR1916121,ERR1916122,ERR1916123,ERR1916124,ERR1916125,ERR1916126,ERR1916127
COEL18-1_SAMN06172482-S001_METAG	COEL18-1	SAMN06172482	ERR1916128,ERR1916129,ERR1916130,ERR1916131,ERR1916132,ERR1916133,ERR1916134,ERR1916135,ERR1916136,ERR1916137,ERR1916138,ERR1916139,ERR1916140,ERR1916141,ERR1916142,ERR1916143,ERR1916144,ERR1916145,ERR1916146,ERR1916147,ERR1916148,ERR1916149,ERR1916150,ERR1916151
COEL18-1_SAMN06172435-S001_METAG	COEL18-1	SAMN06172435	ERR1916152,ERR1916153,ERR1916154,ERR1916155,ERR1916156,ERR1916157,ERR1916158,ERR1916159,ERR1916160,ERR1916161,ERR1916162,ERR1916163,ERR1916164,ERR1916165,ERR1916166,ERR1916167,ERR1916168,ERR1916169,ERR1916170,ERR1916171,ERR1916172,ERR1916173,ERR1916174,ERR1916175
COEL18-1_SAMN06172516-S001_METAG	COEL18-1	SAMN06172516	ERR1916176,ERR1916177,ERR1916178,ERR1916179,ERR1916180,ERR1916181,ERR1916182,ERR1916183,ERR1916184,ERR1916185,ERR1916186,ERR1916187,ERR1916188,ERR1916189,ERR1916190,ERR1916191,ERR1916192,ERR1916193,ERR1916194,ERR1916195,ERR1916196,ERR1916197,ERR1916198,ERR1916199
COEL18-1_SAMN06172520-S001_METAG	COEL18-1	SAMN06172520	ERR1916200,ERR1916201,ERR1916202,ERR1916203,ERR1916204,ERR1916205,ERR1916206,ERR1916207,ERR1916208,ERR1916209,ERR1916210,ERR1916211,ERR1916212,ERR1916213,ERR1916214,ERR1916215,ERR1916216,ERR1916217,ERR1916218,ERR1916219,ERR1916220,ERR1916221,ERR1916222,ERR1916223
COEL18-1_SAMN06172476-S001_METAG	COEL18-1	SAMN06172476	ERR1916224,ERR1916225,ERR1916226,ERR1916227,ERR1916228,ERR1916229,ERR1916230,ERR1916231,ERR1916232,ERR1916233,ERR1916234,ERR1916235,ERR1916236,ERR1916237,ERR1916238,ERR1916239,ERR1916240,ERR1916241,ERR1916242,ERR1916243,ERR1916244,ERR1916245,ERR1916246,ERR1916247
COEL18-1_SAMN06172517-S001_METAG	COEL18-1	SAMN06172517	ERR1916248,ERR1916249,ERR1916250,ERR1916251,ERR1916252,ERR1916253,ERR1916254,ERR1916255,ERR1916256,ERR1916257,ERR1916258,ERR1916259,ERR1916260,ERR1916261,ERR1916262,ERR1916263,ERR1916264,ERR1916265,ERR1916266,ERR1916267,ERR1916268,ERR1916269,ERR1916270,ERR1916271
COEL18-1_SAMN06172470-S001_METAG	COEL18-1	SAMN06172470	ERR1916272,ERR1916273,ERR1916274,ERR1916275,ERR1916276,ERR1916277,ERR1916278,ERR1916279,ERR1916280,ERR1916281,ERR1916282,ERR1916283,ERR1916284,ERR1916285,ERR1916286,ERR1916287,ERR1916288,ERR1916289,ERR1916290,ERR1916291,ERR1916292,ERR1916293,ERR1916294,ERR1916295
COEL18-1_SAMN06172460-S001_METAG	COEL18-1	SAMN06172460	ERR1916296,ERR1916297,ERR1916298,ERR1916299,ERR1916300,ERR1916301,ERR1916302,ERR1916303,ERR1916304,ERR1916305,ERR1916306,ERR1916307,ERR1916308,ERR1916309,ERR1916310,ERR1916311,ERR1916312,ERR1916313,ERR1916314,ERR1916315,ERR1916316,ERR1916317,ERR1916318,ERR1916319
COEL18-1_SAMN06172450-S001_METAG	COEL18-1	SAMN06172450	ERR1916320,ERR1916321,ERR1916322,ERR1916323,ERR1916324,ERR1916325,ERR1916326,ERR1916327,ERR1916328,ERR1916329,ERR1916330,ERR1916331,ERR1916332,ERR1916333,ERR1916334,ERR1916335,ERR1916336,ERR1916337,ERR1916338,ERR1916339,ERR1916340,ERR1916341,ERR1916342,ERR1916343
COEL18-1_SAMEA103957796-S001_METAG	COEL18-1	SAMEA103957796	ERR2402750,ERR2402751,ERR2402752,ERR2402753,ERR2402754,ERR2402755,ERR2402756,ERR2402757,ERR2402758,ERR2402759,ERR2402760,ERR2402761,ERR2402762,ERR2402763,ERR2402764,ERR2402765,ERR2402766,ERR2402767,ERR2402768,ERR2402769,ERR2402770,ERR2402771,ERR2402772,ERR2402773
COEL18-1_SAMEA103957793-S001_METAG	COEL18-1	SAMEA103957793	ERR2402774,ERR2402775,ERR2402776,ERR2402777,ERR2402778,ERR2402779,ERR2402780,ERR2402781,ERR2402782,ERR2402783,ERR2402784,ERR2402785,ERR2402786,ERR2402787,ERR2402788,ERR2402789,ERR2402790,ERR2402791,ERR2402792,ERR2402793,ERR2402794,ERR2402795,ERR2402796,ERR2402797
COEL18-1_SAMEA103957794-S001_METAG	COEL18-1	SAMEA103957794	ERR2402798,ERR2402799,ERR2402800,ERR2402801,ERR2402802,ERR2402803,ERR2402804,ERR2402805,ERR2402806,ERR2402807,ERR2402808,ERR2402809,ERR2402810,ERR2402811,ERR2402812,ERR2402813,ERR2402814,ERR2402815,ERR2402816,ERR2402817,ERR2402818,ERR2402819,ERR2402820,ERR2402821
COEL18-1_SAMEA103957795-S001_METAG	COEL18-1	SAMEA103957795	ERR2402822,ERR2402823,ERR2402824,ERR2402825,ERR2402826,ERR2402827,ERR2402828,ERR2402829,ERR2402830,ERR2402831,ERR2402832,ERR2402833,ERR2402834,ERR2402835,ERR2402836,ERR2402837,ERR2402838,ERR2402839,ERR2402840,ERR2402841,ERR2402842,ERR2402843,ERR2402844,ERR2402845
CRIT18-1_SAMN08902880-S001_METAG	CRIT18-1	SAMN08902880	SRR7042334
CRIT18-1_SAMN08902881-S001_METAG	CRIT18-1	SAMN08902881	SRR7042335
CRIT18-1_SAMN08902878-S001_METAG	CRIT18-1	SAMN08902878	SRR7042336
CRIT18-1_SAMN08902879-S001_METAG	CRIT18-1	SAMN08902879	SRR7042337
CRIT18-1_SAMN08902884-S001_METAG	CRIT18-1	SAMN08902884	SRR7042338
CRIT18-1_SAMN08902885-S001_METAG	CRIT18-1	SAMN08902885	SRR7042339
CRIT18-1_SAMN08902846-S001_METAG	CRIT18-1	SAMN08902846	SRR7042340
CRIT18-1_SAMN08902847-S001_METAG	CRIT18-1	SAMN08902847	SRR7042341
CRIT18-1_SAMN08902844-S001_METAG	CRIT18-1	SAMN08902844	SRR7042342
CRIT18-1_SAMN08902845-S001_METAG	CRIT18-1	SAMN08902845	SRR7042343
CRIT18-1_SAMN08902842-S001_METAG	CRIT18-1	SAMN08902842	SRR7042344
CRIT18-1_SAMN08902843-S001_METAG	CRIT18-1	SAMN08902843	SRR7042345
CRIT18-1_SAMN08902840-S001_METAG	CRIT18-1	SAMN08902840	SRR7042346
CRIT18-1_SAMN08902841-S001_METAG	CRIT18-1	SAMN08902841	SRR7042347
CRIT18-1_SAMN08902838-S001_METAG	CRIT18-1	SAMN08902838	SRR7042348
CRIT18-1_SAMN08902839-S001_METAG	CRIT18-1	SAMN08902839	SRR7042349
CRIT18-1_SAMN08902858-S001_METAG	CRIT18-1	SAMN08902858	SRR7042350
CRIT18-1_SAMN08902859-S001_METAG	CRIT18-1	SAMN08902859	SRR7042351
CRIT18-1_SAMN08902860-S001_METAG	CRIT18-1	SAMN08902860	SRR7042352
CRIT18-1_SAMN08902861-S001_METAG	CRIT18-1	SAMN08902861	SRR7042353
CRIT18-1_SAMN08902862-S001_METAG	CRIT18-1	SAMN08902862	SRR7042354
CRIT18-1_SAMN08902863-S001_METAG	CRIT18-1	SAMN08902863	SRR7042355
CRIT18-1_SAMN08902864-S001_METAG	CRIT18-1	SAMN08902864	SRR7042356
CRIT18-1_SAMN08902865-S001_METAG	CRIT18-1	SAMN08902865	SRR7042357
CRIT18-1_SAMN08902866-S001_METAG	CRIT18-1	SAMN08902866	SRR7042358
CRIT18-1_SAMN08902867-S001_METAG	CRIT18-1	SAMN08902867	SRR7042359
CRIT18-1_SAMN08902882-S001_METAG	CRIT18-1	SAMN08902882	SRR7042360
CRIT18-1_SAMN08902883-S001_METAG	CRIT18-1	SAMN08902883	SRR7042361
CRIT18-1_SAMN08902834-S001_METAG	CRIT18-1	SAMN08902834	SRR7042362
CRIT18-1_SAMN08902835-S001_METAG	CRIT18-1	SAMN08902835	SRR7042363
CRIT18-1_SAMN08902832-S001_METAG	CRIT18-1	SAMN08902832	SRR7042364
CRIT18-1_SAMN08902833-S001_METAG	CRIT18-1	SAMN08902833	SRR7042365
CRIT18-1_SAMN08902830-S001_METAG	CRIT18-1	SAMN08902830	SRR7042366
CRIT18-1_SAMN08902831-S001_METAG	CRIT18-1	SAMN08902831	SRR7042367
CRIT18-1_SAMN08902828-S001_METAG	CRIT18-1	SAMN08902828	SRR7042368
CRIT18-1_SAMN08902829-S001_METAG	CRIT18-1	SAMN08902829	SRR7042369
CRIT18-1_SAMN08902886-S001_METAG	CRIT18-1	SAMN08902886	SRR7042370
CRIT18-1_SAMN08902836-S001_METAG	CRIT18-1	SAMN08902836	SRR7042371
CRIT18-1_SAMN08902837-S001_METAG	CRIT18-1	SAMN08902837	SRR7042372
CRIT18-1_SAMN08902869-S001_METAG	CRIT18-1	SAMN08902869	SRR7042373
CRIT18-1_SAMN08902868-S001_METAG	CRIT18-1	SAMN08902868	SRR7042374
CRIT18-1_SAMN08902871-S001_METAG	CRIT18-1	SAMN08902871	SRR7042375
CRIT18-1_SAMN08902870-S001_METAG	CRIT18-1	SAMN08902870	SRR7042376
CRIT18-1_SAMN08902873-S001_METAG	CRIT18-1	SAMN08902873	SRR7042377
CRIT18-1_SAMN08902872-S001_METAG	CRIT18-1	SAMN08902872	SRR7042378
CRIT18-1_SAMN08902875-S001_METAG	CRIT18-1	SAMN08902875	SRR7042379
CRIT18-1_SAMN08902874-S001_METAG	CRIT18-1	SAMN08902874	SRR7042380
CRIT18-1_SAMN08902877-S001_METAG	CRIT18-1	SAMN08902877	SRR7042381
CRIT18-1_SAMN08902876-S001_METAG	CRIT18-1	SAMN08902876	SRR7042382
CRIT18-1_SAMN08902887-S001_METAG	CRIT18-1	SAMN08902887	SRR7042383
CRIT18-1_SAMN08902855-S001_METAG	CRIT18-1	SAMN08902855	SRR7042384
CRIT18-1_SAMN08902854-S001_METAG	CRIT18-1	SAMN08902854	SRR7042385
CRIT18-1_SAMN08902853-S001_METAG	CRIT18-1	SAMN08902853	SRR7042386
CRIT18-1_SAMN08902852-S001_METAG	CRIT18-1	SAMN08902852	SRR7042387
CRIT18-1_SAMN08902851-S001_METAG	CRIT18-1	SAMN08902851	SRR7042388
CRIT18-1_SAMN08902850-S001_METAG	CRIT18-1	SAMN08902850	SRR7042389
CRIT18-1_SAMN08902849-S001_METAG	CRIT18-1	SAMN08902849	SRR7042390
CRIT18-1_SAMN08902848-S001_METAG	CRIT18-1	SAMN08902848	SRR7042391
CRIT18-1_SAMN08902857-S001_METAG	CRIT18-1	SAMN08902857	SRR7042392
CRIT18-1_SAMN08902856-S001_METAG	CRIT18-1	SAMN08902856	SRR7042393
DAMP20-1_SAMN10254624-S001_METAG	DAMP20-1	SAMN10254624	SRR8075929
DAMP20-1_SAMN10254623-S001_METAG	DAMP20-1	SAMN10254623	SRR8075930
DAMP20-1_SAMN10254622-S001_METAG	DAMP20-1	SAMN10254622	SRR8075931
DAMP20-1_SAMN10254618-S001_METAG	DAMP20-1	SAMN10254618	SRR8075935
DAMP20-1_SAMN10254617-S001_METAG	DAMP20-1	SAMN10254617	SRR8075936
DAMP20-1_SAMN10254651-S001_METAG	DAMP20-1	SAMN10254651	SRR8075937
DAMP20-1_SAMN10254626-S001_METAG	DAMP20-1	SAMN10254626	SRR8075938
DAMP20-1_SAMN10254625-S001_METAG	DAMP20-1	SAMN10254625	SRR8075939
DAMP20-1_SAMN10254603-S001_METAG	DAMP20-1	SAMN10254603	SRR8075940
DAMP20-1_SAMN10254604-S001_METAG	DAMP20-1	SAMN10254604	SRR8075941
DAMP20-1_SAMN10254601-S001_METAG	DAMP20-1	SAMN10254601	SRR8075942
DAMP20-1_SAMN10254602-S001_METAG	DAMP20-1	SAMN10254602	SRR8075943
DAMP20-1_SAMN10254599-S001_METAG	DAMP20-1	SAMN10254599	SRR8075944
DAMP20-1_SAMN10254600-S001_METAG	DAMP20-1	SAMN10254600	SRR8075945
DAMP20-1_SAMN10254598-S001_METAG	DAMP20-1	SAMN10254598	SRR8075947
DAMP20-1_SAMN10254606-S001_METAG	DAMP20-1	SAMN10254606	SRR8075949
DAMP20-1_SAMN10254649-S001_METAG	DAMP20-1	SAMN10254649	SRR8075950
DAMP20-1_SAMN10254650-S001_METAG	DAMP20-1	SAMN10254650	SRR8075951
DAMP20-1_SAMN10254647-S001_METAG	DAMP20-1	SAMN10254647	SRR8075952
DAMP20-1_SAMN10254648-S001_METAG	DAMP20-1	SAMN10254648	SRR8075953
DAMP20-1_SAMN10254653-S001_METAG	DAMP20-1	SAMN10254653	SRR8075954
DAMP20-1_SAMN10254654-S001_METAG	DAMP20-1	SAMN10254654	SRR8075955
DAMP20-1_SAMN10254615-S001_METAG	DAMP20-1	SAMN10254615	SRR8075956
DAMP20-1_SAMN10254616-S001_METAG	DAMP20-1	SAMN10254616	SRR8075957
DAMP20-1_SAMN10254613-S001_METAG	DAMP20-1	SAMN10254613	SRR8075958
DAMP20-1_SAMN10254614-S001_METAG	DAMP20-1	SAMN10254614	SRR8075959
DAMP20-1_SAMN10254611-S001_METAG	DAMP20-1	SAMN10254611	SRR8075960
DAMP20-1_SAMN10254612-S001_METAG	DAMP20-1	SAMN10254612	SRR8075961
DAMP20-1_SAMN10254610-S001_METAG	DAMP20-1	SAMN10254610	SRR8075963
DAMP20-1_SAMN10254607-S001_METAG	DAMP20-1	SAMN10254607	SRR8075964
DAMP20-1_SAMN10254608-S001_METAG	DAMP20-1	SAMN10254608	SRR8075965
DAMP20-1_SAMN10254627-S001_METAG	DAMP20-1	SAMN10254627	SRR8075966
DAMP20-1_SAMN10254628-S001_METAG	DAMP20-1	SAMN10254628	SRR8075967
DAMP20-1_SAMN10254629-S001_METAG	DAMP20-1	SAMN10254629	SRR8075968
DAMP20-1_SAMN10254630-S001_METAG	DAMP20-1	SAMN10254630	SRR8075969
DAMP20-1_SAMN10254631-S001_METAG	DAMP20-1	SAMN10254631	SRR8075970
DAMP20-1_SAMN10254632-S001_METAG	DAMP20-1	SAMN10254632	SRR8075971
DAMP20-1_SAMN10254633-S001_METAG	DAMP20-1	SAMN10254633	SRR8075972
DAMP20-1_SAMN10254634-S001_METAG	DAMP20-1	SAMN10254634	SRR8075973
DAMP20-1_SAMN10254635-S001_METAG	DAMP20-1	SAMN10254635	SRR8075974
DAMP20-1_SAMN10254636-S001_METAG	DAMP20-1	SAMN10254636	SRR8075975
DAMP20-1_SAMN10254652-S001_METAG	DAMP20-1	SAMN10254652	SRR8075976
DAMP20-1_SAMN10254660-S001_METAG	DAMP20-1	SAMN10254660	SRR8075977
DAMP20-1_SAMN10254659-S001_METAG	DAMP20-1	SAMN10254659	SRR8075978
DAMP20-1_SAMN10254655-S001_METAG	DAMP20-1	SAMN10254655	SRR8075979
DAMP20-1_SAMN10254656-S001_METAG	DAMP20-1	SAMN10254656	SRR8075980
DAMP20-1_SAMN10254638-S001_METAG	DAMP20-1	SAMN10254638	SRR8075981
DAMP20-1_SAMN10254637-S001_METAG	DAMP20-1	SAMN10254637	SRR8075982
DAMP20-1_SAMN10254639-S001_METAG	DAMP20-1	SAMN10254639	SRR8075984
DAMP20-1_SAMN10254641-S001_METAG	DAMP20-1	SAMN10254641	SRR8075986
DAMP20-1_SAMN10254644-S001_METAG	DAMP20-1	SAMN10254644	SRR8075987
DAMP20-1_SAMN10254643-S001_METAG	DAMP20-1	SAMN10254643	SRR8075988
DAMP20-1_SAMN10254645-S001_METAG	DAMP20-1	SAMN10254645	SRR8075990
DAMP20-1_SAMN10254658-S001_METAG	DAMP20-1	SAMN10254658	SRR8075991
DAMP20-1_SAMN10254657-S001_METAG	DAMP20-1	SAMN10254657	SRR8075992
DAMP20-1_SAMN10254661-S001_METAG	DAMP20-1	SAMN10254661	SRR8075993
DEUS15-1_SAMEA3387437-S001_METAG	DEUS15-1	SAMEA3387437	ERR878216
DEUS15-1_SAMEA3387438-S001_METAG	DEUS15-1	SAMEA3387438	ERR878217
DEUS15-1_SAMEA3387439-S001_METAG	DEUS15-1	SAMEA3387439	ERR878218
DEUS15-1_SAMEA3387440-S001_METAG	DEUS15-1	SAMEA3387440	ERR878219
DEUS15-1_SAMEA3387441-S001_METAG	DEUS15-1	SAMEA3387441	ERR878220
DEUS15-1_SAMEA3387442-S001_METAG	DEUS15-1	SAMEA3387442	ERR878221
DEUS15-1_SAMEA3387443-S001_METAG	DEUS15-1	SAMEA3387443	ERR878222
DEUS15-1_SAMEA3387444-S001_METAG	DEUS15-1	SAMEA3387444	ERR878223
DEUS15-1_SAMEA3387445-S001_METAG	DEUS15-1	SAMEA3387445	ERR878224
DEUS15-1_SAMEA3387446-S001_METAG	DEUS15-1	SAMEA3387446	ERR878225
DEUS15-1_SAMEA3387447-S001_METAG	DEUS15-1	SAMEA3387447	ERR878226
DEUS15-1_SAMEA3387448-S001_METAG	DEUS15-1	SAMEA3387448	ERR878227
DEUS15-1_SAMEA3387449-S001_METAG	DEUS15-1	SAMEA3387449	ERR878228
DEUS15-1_SAMEA3387450-S001_METAG	DEUS15-1	SAMEA3387450	ERR878229
DEUS15-1_SAMEA3387451-S001_METAG	DEUS15-1	SAMEA3387451	ERR878230
DEUS15-1_SAMEA3387452-S001_METAG	DEUS15-1	SAMEA3387452	ERR878231
DEUS15-1_SAMEA3387453-S001_METAG	DEUS15-1	SAMEA3387453	ERR878232
DEUS15-1_SAMEA3387454-S001_METAG	DEUS15-1	SAMEA3387454	ERR878233
DEUS15-1_SAMEA3387455-S001_METAG	DEUS15-1	SAMEA3387455	ERR878234
DEUS15-1_SAMEA3387456-S001_METAG	DEUS15-1	SAMEA3387456	ERR878235
DEUS15-1_SAMEA3387457-S001_METAG	DEUS15-1	SAMEA3387457	ERR878236
DEUS15-1_SAMEA3387458-S001_METAG	DEUS15-1	SAMEA3387458	ERR878237
DEUS15-1_SAMEA3387459-S001_METAG	DEUS15-1	SAMEA3387459	ERR878238
DEUS15-1_SAMEA3387460-S001_METAG	DEUS15-1	SAMEA3387460	ERR878239
DEUS15-1_SAMEA3387461-S001_METAG	DEUS15-1	SAMEA3387461	ERR878240
DEUS15-1_SAMEA3443758-S001_METAG	DEUS15-1	SAMEA3443758	ERR878241
DEUS15-1_SAMEA3387462-S001_METAG	DEUS15-1	SAMEA3387462	ERR878242
DEUS15-1_SAMEA3387463-S001_METAG	DEUS15-1	SAMEA3387463	ERR878243
DEUS15-1_SAMEA3387464-S001_METAG	DEUS15-1	SAMEA3387464	ERR878244
DEUS15-1_SAMEA3387465-S001_METAG	DEUS15-1	SAMEA3387465	ERR878245
DEUS15-1_SAMEA3387466-S001_METAG	DEUS15-1	SAMEA3387466	ERR878246
DEUS15-1_SAMEA3387467-S001_METAG	DEUS15-1	SAMEA3387467	ERR878247
DEUS15-1_SAMEA3387468-S001_METAG	DEUS15-1	SAMEA3387468	ERR878248
DEUS15-1_SAMEA3387469-S001_METAG	DEUS15-1	SAMEA3387469	ERR878249
DEUS15-1_SAMEA3387470-S001_METAG	DEUS15-1	SAMEA3387470	ERR878250
DEUS15-1_SAMEA3387471-S001_METAG	DEUS15-1	SAMEA3387471	ERR878251
DEUS15-1_SAMEA3387472-S001_METAG	DEUS15-1	SAMEA3387472	ERR878252
DEUS15-1_SAMEA3387473-S001_METAG	DEUS15-1	SAMEA3387473	ERR878253
DEUS15-1_SAMEA3387474-S001_METAG	DEUS15-1	SAMEA3387474	ERR878254
DEUS15-1_SAMEA3387475-S001_METAG	DEUS15-1	SAMEA3387475	ERR878255
DEUS15-1_SAMEA3387476-S001_METAG	DEUS15-1	SAMEA3387476	ERR878256
DEUS15-1_SAMEA3387477-S001_METAG	DEUS15-1	SAMEA3387477	ERR878257
DEUS15-1_SAMEA3387478-S001_METAG	DEUS15-1	SAMEA3387478	ERR878258
DEUS15-1_SAMEA3387479-S001_METAG	DEUS15-1	SAMEA3387479	ERR878259
DEUS15-1_SAMEA3387480-S001_METAG	DEUS15-1	SAMEA3387480	ERR878260
DEUS15-1_SAMEA3387481-S001_METAG	DEUS15-1	SAMEA3387481	ERR878261
DEUS15-1_SAMEA3387433-S001_METAG	DEUS15-1	SAMEA3387433	ERR878262
DEUS15-1_SAMEA3387482-S001_METAG	DEUS15-1	SAMEA3387482	ERR878263
DEUS15-1_SAMEA3387483-S001_METAG	DEUS15-1	SAMEA3387483	ERR878264
DEUS15-1_SAMEA3387484-S001_METAG	DEUS15-1	SAMEA3387484	ERR878265
DEUS15-1_SAMEA3387485-S001_METAG	DEUS15-1	SAMEA3387485	ERR878266
DEUS15-1_SAMEA3387486-S001_METAG	DEUS15-1	SAMEA3387486	ERR878267
DEUS15-1_SAMEA3387487-S001_METAG	DEUS15-1	SAMEA3387487	ERR878268
DEUS15-1_SAMEA3387488-S001_METAG	DEUS15-1	SAMEA3387488	ERR878269
DEUS15-1_SAMEA3387489-S001_METAG	DEUS15-1	SAMEA3387489	ERR878270
DEUS15-1_SAMEA3387490-S001_METAG	DEUS15-1	SAMEA3387490	ERR878271
DEUS15-1_SAMEA3387491-S001_METAG	DEUS15-1	SAMEA3387491	ERR878272
DEUS15-1_SAMEA3387492-S001_METAG	DEUS15-1	SAMEA3387492	ERR878273
DEUS15-1_SAMEA3387493-S001_METAG	DEUS15-1	SAMEA3387493	ERR878274
DEUS15-1_SAMEA3387494-S001_METAG	DEUS15-1	SAMEA3387494	ERR878275
DEUS15-1_SAMEA3387495-S001_METAG	DEUS15-1	SAMEA3387495	ERR878276
DEUS15-1_SAMEA3387496-S001_METAG	DEUS15-1	SAMEA3387496	ERR878277
DEUS15-1_SAMEA3387497-S001_METAG	DEUS15-1	SAMEA3387497	ERR878278
DEUS15-1_SAMEA3387498-S001_METAG	DEUS15-1	SAMEA3387498	ERR878279
DEUS15-1_SAMEA3387499-S001_METAG	DEUS15-1	SAMEA3387499	ERR878280
DEUS15-1_SAMEA3387500-S001_METAG	DEUS15-1	SAMEA3387500	ERR878281
DEUS15-1_SAMEA3387501-S001_METAG	DEUS15-1	SAMEA3387501	ERR878282
DEUS15-1_SAMEA3387434-S001_METAG	DEUS15-1	SAMEA3387434	ERR878283
DEUS15-1_SAMEA3387502-S001_METAG	DEUS15-1	SAMEA3387502	ERR878284
DEUS15-1_SAMEA3387503-S001_METAG	DEUS15-1	SAMEA3387503	ERR878285
DEUS15-1_SAMEA3387504-S001_METAG	DEUS15-1	SAMEA3387504	ERR878286
DEUS15-1_SAMEA3387505-S001_METAG	DEUS15-1	SAMEA3387505	ERR878287
DEUS15-1_SAMEA3387506-S001_METAG	DEUS15-1	SAMEA3387506	ERR878288
DEUS15-1_SAMEA3387507-S001_METAG	DEUS15-1	SAMEA3387507	ERR878289
DEUS15-1_SAMEA3387508-S001_METAG	DEUS15-1	SAMEA3387508	ERR878290
DEUS15-1_SAMEA3387509-S001_METAG	DEUS15-1	SAMEA3387509	ERR878291
DEUS15-1_SAMEA3387510-S001_METAG	DEUS15-1	SAMEA3387510	ERR878292
DEUS15-1_SAMEA3387511-S001_METAG	DEUS15-1	SAMEA3387511	ERR878293
DEUS15-1_SAMEA3387435-S001_METAG	DEUS15-1	SAMEA3387435	ERR878294
DEUS15-1_SAMEA3387512-S001_METAG	DEUS15-1	SAMEA3387512	ERR878295
DEUS15-1_SAMEA3387513-S001_METAG	DEUS15-1	SAMEA3387513	ERR878296
DEUS15-1_SAMEA3387514-S001_METAG	DEUS15-1	SAMEA3387514	ERR878297
DEUS15-1_SAMEA3387515-S001_METAG	DEUS15-1	SAMEA3387515	ERR878298
DEUS15-1_SAMEA3387516-S001_METAG	DEUS15-1	SAMEA3387516	ERR878299
DEUS15-1_SAMEA3387517-S001_METAG	DEUS15-1	SAMEA3387517	ERR878300
DEUS15-1_SAMEA3387518-S001_METAG	DEUS15-1	SAMEA3387518	ERR878301
DEUS15-1_SAMEA3387519-S001_METAG	DEUS15-1	SAMEA3387519	ERR878302
DEUS15-1_SAMEA3387436-S001_METAG	DEUS15-1	SAMEA3387436	ERR878303
ELLE19-1_SAMN09288314-S001_METAG	ELLE19-1	SAMN09288314	SRR7287194
ELLE19-1_SAMN09288313-S001_METAG	ELLE19-1	SAMN09288313	SRR7287195
ELLE19-1_SAMN09288316-S001_METAG	ELLE19-1	SAMN09288316	SRR7287196
ELLE19-1_SAMN09288315-S001_METAG	ELLE19-1	SAMN09288315	SRR7287197
ELLE19-1_SAMN09288310-S001_METAG	ELLE19-1	SAMN09288310	SRR7287198
ELLE19-1_SAMN09288309-S001_METAG	ELLE19-1	SAMN09288309	SRR7287199
ELLE19-1_SAMN09288298-S001_METAG	ELLE19-1	SAMN09288298	SRR7287200
ELLE19-1_SAMN09288297-S001_METAG	ELLE19-1	SAMN09288297	SRR7287201
ELLE19-1_SAMN09288296-S001_METAG	ELLE19-1	SAMN09288296	SRR7287202
ELLE19-1_SAMN09288295-S001_METAG	ELLE19-1	SAMN09288295	SRR7287203
ELLE19-1_SAMN09288294-S001_METAG	ELLE19-1	SAMN09288294	SRR7287204
ELLE19-1_SAMN09288293-S001_METAG	ELLE19-1	SAMN09288293	SRR7287205
ELLE19-1_SAMN09288292-S001_METAG	ELLE19-1	SAMN09288292	SRR7287206
ELLE19-1_SAMN09288291-S001_METAG	ELLE19-1	SAMN09288291	SRR7287207
ELLE19-1_SAMN09288290-S001_METAG	ELLE19-1	SAMN09288290	SRR7287208
ELLE19-1_SAMN09288289-S001_METAG	ELLE19-1	SAMN09288289	SRR7287209
ELLE19-1_SAMN09288330-S001_METAG	ELLE19-1	SAMN09288330	SRR7287210
ELLE19-1_SAMN09288329-S001_METAG	ELLE19-1	SAMN09288329	SRR7287211
ELLE19-1_SAMN09288312-S001_METAG	ELLE19-1	SAMN09288312	SRR7287212
ELLE19-1_SAMN09288311-S001_METAG	ELLE19-1	SAMN09288311	SRR7287213
ELLE19-1_SAMN09288327-S001_METAG	ELLE19-1	SAMN09288327	SRR7287214
ELLE19-1_SAMN09288328-S001_METAG	ELLE19-1	SAMN09288328	SRR7287215
ELLE19-1_SAMN09288323-S001_METAG	ELLE19-1	SAMN09288323	SRR7287216
ELLE19-1_SAMN09288324-S001_METAG	ELLE19-1	SAMN09288324	SRR7287217
ELLE19-1_SAMN09288325-S001_METAG	ELLE19-1	SAMN09288325	SRR7287218
ELLE19-1_SAMN09288326-S001_METAG	ELLE19-1	SAMN09288326	SRR7287219
ELLE19-1_SAMN09288319-S001_METAG	ELLE19-1	SAMN09288319	SRR7287220
ELLE19-1_SAMN09288320-S001_METAG	ELLE19-1	SAMN09288320	SRR7287221
ELLE19-1_SAMN09288321-S001_METAG	ELLE19-1	SAMN09288321	SRR7287222
ELLE19-1_SAMN09288322-S001_METAG	ELLE19-1	SAMN09288322	SRR7287223
ELLE19-1_SAMN09288305-S001_METAG	ELLE19-1	SAMN09288305	SRR7287224
ELLE19-1_SAMN09288306-S001_METAG	ELLE19-1	SAMN09288306	SRR7287225
ELLE19-1_SAMN09288303-S001_METAG	ELLE19-1	SAMN09288303	SRR7287226
ELLE19-1_SAMN09288304-S001_METAG	ELLE19-1	SAMN09288304	SRR7287227
ELLE19-1_SAMN09288301-S001_METAG	ELLE19-1	SAMN09288301	SRR7287228
ELLE19-1_SAMN09288302-S001_METAG	ELLE19-1	SAMN09288302	SRR7287229
ELLE19-1_SAMN09288299-S001_METAG	ELLE19-1	SAMN09288299	SRR7287230
ELLE19-1_SAMN09288300-S001_METAG	ELLE19-1	SAMN09288300	SRR7287231
ELLE19-1_SAMN09288331-S001_METAG	ELLE19-1	SAMN09288331	SRR7287232
ELLE19-1_SAMN09288318-S001_METAG	ELLE19-1	SAMN09288318	SRR7287233
ELLE19-1_SAMN09288307-S001_METAG	ELLE19-1	SAMN09288307	SRR7287234
ELLE19-1_SAMN09288308-S001_METAG	ELLE19-1	SAMN09288308	SRR7287235
ELLE19-1_SAMN09288317-S001_METAG	ELLE19-1	SAMN09288317	SRR7287236
ELLE19-1_SAMN09288288-S001_METAG	ELLE19-1	SAMN09288288	SRR7287237
ELLE19-1_SAMN09288287-S001_METAG	ELLE19-1	SAMN09288287	SRR7287238
ELLE19-1_SAMN09288284-S001_METAG	ELLE19-1	SAMN09288284	SRR7287239
ELLE19-1_SAMN09288283-S001_METAG	ELLE19-1	SAMN09288283	SRR7287240
ELLE19-1_SAMN09288286-S001_METAG	ELLE19-1	SAMN09288286	SRR7287241
ELLE19-1_SAMN09288285-S001_METAG	ELLE19-1	SAMN09288285	SRR7287242
ELLE19-1_SAMN09288280-S001_METAG	ELLE19-1	SAMN09288280	SRR7287243
ELLE19-1_SAMN09288279-S001_METAG	ELLE19-1	SAMN09288279	SRR7287244
ELLE19-1_SAMN09288282-S001_METAG	ELLE19-1	SAMN09288282	SRR7287245
ELLE19-1_SAMN09288281-S001_METAG	ELLE19-1	SAMN09288281	SRR7287246
ELLE19-1_SAMN09288332-S001_METAG	ELLE19-1	SAMN09288332	SRR7287247
ELLE20-1_SAMN13698786-S001_METAG	ELLE20-1	SAMN13698786	SRR10810002
ELLE20-1_SAMN13698785-S001_METAG	ELLE20-1	SAMN13698785	SRR10810003
ELLE20-1_SAMN13698784-S001_METAG	ELLE20-1	SAMN13698784	SRR10810004
ELLE20-1_SAMN13698783-S001_METAG	ELLE20-1	SAMN13698783	SRR10810005
ELLE20-1_SAMN13698782-S001_METAG	ELLE20-1	SAMN13698782	SRR10810006
ELLE20-1_SAMN13698781-S001_METAG	ELLE20-1	SAMN13698781	SRR10810007
ELLE20-1_SAMN13698816-S001_METAG	ELLE20-1	SAMN13698816	SRR10810008
ELLE20-1_SAMN13698815-S001_METAG	ELLE20-1	SAMN13698815	SRR10810009
ELLE20-1_SAMN13698814-S001_METAG	ELLE20-1	SAMN13698814	SRR10810010
ELLE20-1_SAMN13698813-S001_METAG	ELLE20-1	SAMN13698813	SRR10810011
ELLE20-1_SAMN13698812-S001_METAG	ELLE20-1	SAMN13698812	SRR10810012
ELLE20-1_SAMN13698811-S001_METAG	ELLE20-1	SAMN13698811	SRR10810013
ELLE20-1_SAMN13698810-S001_METAG	ELLE20-1	SAMN13698810	SRR10810014
ELLE20-1_SAMN13698809-S001_METAG	ELLE20-1	SAMN13698809	SRR10810015
ELLE20-1_SAMN13698808-S001_METAG	ELLE20-1	SAMN13698808	SRR10810016
ELLE20-1_SAMN13698807-S001_METAG	ELLE20-1	SAMN13698807	SRR10810017
ELLE20-1_SAMN13698780-S001_METAG	ELLE20-1	SAMN13698780	SRR10810018
ELLE20-1_SAMN13698806-S001_METAG	ELLE20-1	SAMN13698806	SRR10810019
ELLE20-1_SAMN13698805-S001_METAG	ELLE20-1	SAMN13698805	SRR10810020
ELLE20-1_SAMN13698804-S001_METAG	ELLE20-1	SAMN13698804	SRR10810021
ELLE20-1_SAMN13698803-S001_METAG	ELLE20-1	SAMN13698803	SRR10810022
ELLE20-1_SAMN13698802-S001_METAG	ELLE20-1	SAMN13698802	SRR10810023
ELLE20-1_SAMN13698801-S001_METAG	ELLE20-1	SAMN13698801	SRR10810024
ELLE20-1_SAMN13698800-S001_METAG	ELLE20-1	SAMN13698800	SRR10810025
ELLE20-1_SAMN13698799-S001_METAG	ELLE20-1	SAMN13698799	SRR10810026
ELLE20-1_SAMN13698798-S001_METAG	ELLE20-1	SAMN13698798	SRR10810027
ELLE20-1_SAMN13698797-S001_METAG	ELLE20-1	SAMN13698797	SRR10810028
ELLE20-1_SAMN13698779-S001_METAG	ELLE20-1	SAMN13698779	SRR10810029
ELLE20-1_SAMN13698796-S001_METAG	ELLE20-1	SAMN13698796	SRR10810030
ELLE20-1_SAMN13698795-S001_METAG	ELLE20-1	SAMN13698795	SRR10810031
ELLE20-1_SAMN13698794-S001_METAG	ELLE20-1	SAMN13698794	SRR10810032
ELLE20-1_SAMN13698793-S001_METAG	ELLE20-1	SAMN13698793	SRR10810033
ELLE20-1_SAMN13698792-S001_METAG	ELLE20-1	SAMN13698792	SRR10810034
ELLE20-1_SAMN13698791-S001_METAG	ELLE20-1	SAMN13698791	SRR10810035
ELLE20-1_SAMN13698790-S001_METAG	ELLE20-1	SAMN13698790	SRR10810036
ELLE20-1_SAMN13698789-S001_METAG	ELLE20-1	SAMN13698789	SRR10810037
ELLE20-1_SAMN13698788-S001_METAG	ELLE20-1	SAMN13698788	SRR10810038
ELLE20-1_SAMN13698787-S001_METAG	ELLE20-1	SAMN13698787	SRR10810039
ELLE20-1_SAMN13698778-S001_METAG	ELLE20-1	SAMN13698778	SRR10810040
ELLE20-1_SAMN13698777-S001_METAG	ELLE20-1	SAMN13698777	SRR10810041
FENG15-1_SAMEA3136748-S001_METAG	FENG15-1	SAMEA3136748	ERR688505
FENG15-1_SAMEA3136648-S001_METAG	FENG15-1	SAMEA3136648	ERR688506
FENG15-1_SAMEA3136638-S001_METAG	FENG15-1	SAMEA3136638	ERR688507
FENG15-1_SAMEA3136703-S001_METAG	FENG15-1	SAMEA3136703	ERR688508
FENG15-1_SAMEA3136670-S001_METAG	FENG15-1	SAMEA3136670	ERR688509
FENG15-1_SAMEA3136657-S001_METAG	FENG15-1	SAMEA3136657	ERR688510
FENG15-1_SAMEA3136660-S001_METAG	FENG15-1	SAMEA3136660	ERR688511
FENG15-1_SAMEA3136712-S001_METAG	FENG15-1	SAMEA3136712	ERR688512
FENG15-1_SAMEA3136769-S001_METAG	FENG15-1	SAMEA3136769	ERR688513
FENG15-1_SAMEA3136630-S001_METAG	FENG15-1	SAMEA3136630	ERR688514
FENG15-1_SAMEA3136751-S001_METAG	FENG15-1	SAMEA3136751	ERR688515
FENG15-1_SAMEA3136634-S001_METAG	FENG15-1	SAMEA3136634	ERR688516
FENG15-1_SAMEA3136738-S001_METAG	FENG15-1	SAMEA3136738	ERR688517
FENG15-1_SAMEA3136674-S001_METAG	FENG15-1	SAMEA3136674	ERR688518
FENG15-1_SAMEA3136714-S001_METAG	FENG15-1	SAMEA3136714	ERR688519
FENG15-1_SAMEA3136663-S001_METAG	FENG15-1	SAMEA3136663	ERR688520
FENG15-1_SAMEA3136747-S001_METAG	FENG15-1	SAMEA3136747	ERR688521
FENG15-1_SAMEA3136693-S001_METAG	FENG15-1	SAMEA3136693	ERR688522
FENG15-1_SAMEA3136676-S001_METAG	FENG15-1	SAMEA3136676	ERR688523
FENG15-1_SAMEA3136707-S001_METAG	FENG15-1	SAMEA3136707	ERR688524
FENG15-1_SAMEA3136743-S001_METAG	FENG15-1	SAMEA3136743	ERR688525
FENG15-1_SAMEA3136704-S001_METAG	FENG15-1	SAMEA3136704	ERR688526
FENG15-1_SAMEA3136754-S001_METAG	FENG15-1	SAMEA3136754	ERR688527
FENG15-1_SAMEA3136644-S001_METAG	FENG15-1	SAMEA3136644	ERR688528
FENG15-1_SAMEA3136654-S001_METAG	FENG15-1	SAMEA3136654	ERR688529
FENG15-1_SAMEA3136673-S001_METAG	FENG15-1	SAMEA3136673	ERR688530
FENG15-1_SAMEA3136702-S001_METAG	FENG15-1	SAMEA3136702	ERR688531
FENG15-1_SAMEA3136665-S001_METAG	FENG15-1	SAMEA3136665	ERR688532
FENG15-1_SAMEA3136664-S001_METAG	FENG15-1	SAMEA3136664	ERR688533
FENG15-1_SAMEA3136765-S001_METAG	FENG15-1	SAMEA3136765	ERR688534
FENG15-1_SAMEA3136656-S001_METAG	FENG15-1	SAMEA3136656	ERR688535
FENG15-1_SAMEA3136680-S001_METAG	FENG15-1	SAMEA3136680	ERR688536
FENG15-1_SAMEA3136650-S001_METAG	FENG15-1	SAMEA3136650	ERR688537
FENG15-1_SAMEA3136691-S001_METAG	FENG15-1	SAMEA3136691	ERR688538
FENG15-1_SAMEA3136626-S001_METAG	FENG15-1	SAMEA3136626	ERR688539
FENG15-1_SAMEA3136713-S001_METAG	FENG15-1	SAMEA3136713	ERR688540
FENG15-1_SAMEA3136724-S001_METAG	FENG15-1	SAMEA3136724	ERR688541
FENG15-1_SAMEA3136706-S001_METAG	FENG15-1	SAMEA3136706	ERR688542
FENG15-1_SAMEA3136668-S001_METAG	FENG15-1	SAMEA3136668	ERR688543
FENG15-1_SAMEA3136645-S001_METAG	FENG15-1	SAMEA3136645	ERR688544
FENG15-1_SAMEA3136689-S001_METAG	FENG15-1	SAMEA3136689	ERR688545
FENG15-1_SAMEA3136685-S001_METAG	FENG15-1	SAMEA3136685	ERR688546
FENG15-1_SAMEA3136755-S001_METAG	FENG15-1	SAMEA3136755	ERR688547
FENG15-1_SAMEA3136766-S001_METAG	FENG15-1	SAMEA3136766	ERR688548
FENG15-1_SAMEA3136692-S001_METAG	FENG15-1	SAMEA3136692	ERR688549
FENG15-1_SAMEA3136662-S001_METAG	FENG15-1	SAMEA3136662	ERR688550
FENG15-1_SAMEA3136667-S001_METAG	FENG15-1	SAMEA3136667	ERR688551
FENG15-1_SAMEA3136624-S001_METAG	FENG15-1	SAMEA3136624	ERR688552
FENG15-1_SAMEA3136728-S001_METAG	FENG15-1	SAMEA3136728	ERR688553
FENG15-1_SAMEA3136635-S001_METAG	FENG15-1	SAMEA3136635	ERR688554
FENG15-1_SAMEA3136716-S001_METAG	FENG15-1	SAMEA3136716	ERR688555
FENG15-1_SAMEA3136625-S001_METAG	FENG15-1	SAMEA3136625	ERR688556
FENG15-1_SAMEA3136679-S001_METAG	FENG15-1	SAMEA3136679	ERR688557
FENG15-1_SAMEA3136756-S001_METAG	FENG15-1	SAMEA3136756	ERR688558
FENG15-1_SAMEA3136632-S001_METAG	FENG15-1	SAMEA3136632	ERR688559
FENG15-1_SAMEA3136722-S001_METAG	FENG15-1	SAMEA3136722	ERR688560
FENG15-1_SAMEA3136677-S001_METAG	FENG15-1	SAMEA3136677	ERR688561
FENG15-1_SAMEA3136633-S001_METAG	FENG15-1	SAMEA3136633	ERR688562
FENG15-1_SAMEA3136646-S001_METAG	FENG15-1	SAMEA3136646	ERR688563
FENG15-1_SAMEA3136652-S001_METAG	FENG15-1	SAMEA3136652	ERR688564
FENG15-1_SAMEA3136658-S001_METAG	FENG15-1	SAMEA3136658	ERR688565
FENG15-1_SAMEA3136623-S001_METAG	FENG15-1	SAMEA3136623	ERR688566
FENG15-1_SAMEA3136737-S001_METAG	FENG15-1	SAMEA3136737	ERR688568
FENG15-1_SAMEA3136726-S001_METAG	FENG15-1	SAMEA3136726	ERR688569
FENG15-1_SAMEA3136734-S001_METAG	FENG15-1	SAMEA3136734	ERR688570
FENG15-1_SAMEA3136758-S001_METAG	FENG15-1	SAMEA3136758	ERR688571
FENG15-1_SAMEA3136750-S001_METAG	FENG15-1	SAMEA3136750	ERR688572
FENG15-1_SAMEA3136742-S001_METAG	FENG15-1	SAMEA3136742	ERR688573
FENG15-1_SAMEA3136760-S001_METAG	FENG15-1	SAMEA3136760	ERR688574
FENG15-1_SAMEA3136727-S001_METAG	FENG15-1	SAMEA3136727	ERR688575
FENG15-1_SAMEA3136752-S001_METAG	FENG15-1	SAMEA3136752	ERR688576
FENG15-1_SAMEA3136740-S001_METAG	FENG15-1	SAMEA3136740	ERR688577
FENG15-1_SAMEA3136731-S001_METAG	FENG15-1	SAMEA3136731	ERR688578
FENG15-1_SAMEA3136729-S001_METAG	FENG15-1	SAMEA3136729	ERR688579
FENG15-1_SAMEA3136767-S001_METAG	FENG15-1	SAMEA3136767	ERR688580
FENG15-1_SAMEA3136761-S001_METAG	FENG15-1	SAMEA3136761	ERR688581
FENG15-1_SAMEA3136725-S001_METAG	FENG15-1	SAMEA3136725	ERR688582
FENG15-1_SAMEA3136763-S001_METAG	FENG15-1	SAMEA3136763	ERR688583
FENG15-1_SAMEA3136753-S001_METAG	FENG15-1	SAMEA3136753	ERR688567
FENG15-1_SAMEA3136687-S001_METAG	FENG15-1	SAMEA3136687	ERR688587
FENG15-1_SAMEA3136708-S001_METAG	FENG15-1	SAMEA3136708	ERR688584
FENG15-1_SAMEA3136696-S001_METAG	FENG15-1	SAMEA3136696	ERR688585
FENG15-1_SAMEA3136705-S001_METAG	FENG15-1	SAMEA3136705	ERR688586
FENG15-1_SAMEA3136710-S001_METAG	FENG15-1	SAMEA3136710	ERR688588
FENG15-1_SAMEA3136721-S001_METAG	FENG15-1	SAMEA3136721	ERR688589
FENG15-1_SAMEA3136629-S001_METAG	FENG15-1	SAMEA3136629	ERR688590
FENG15-1_SAMEA3136661-S001_METAG	FENG15-1	SAMEA3136661	ERR688591
FENG15-1_SAMEA3136698-S001_METAG	FENG15-1	SAMEA3136698	ERR688592
FENG15-1_SAMEA3136675-S001_METAG	FENG15-1	SAMEA3136675	ERR688593
FENG15-1_SAMEA3136639-S001_METAG	FENG15-1	SAMEA3136639	ERR688594
FENG15-1_SAMEA3136678-S001_METAG	FENG15-1	SAMEA3136678	ERR688595
FENG15-1_SAMEA3136651-S001_METAG	FENG15-1	SAMEA3136651	ERR688596
FENG15-1_SAMEA3136695-S001_METAG	FENG15-1	SAMEA3136695	ERR688597
FENG15-1_SAMEA3136636-S001_METAG	FENG15-1	SAMEA3136636	ERR688598
FENG15-1_SAMEA3136655-S001_METAG	FENG15-1	SAMEA3136655	ERR688599
FENG15-1_SAMEA3136627-S001_METAG	FENG15-1	SAMEA3136627	ERR688600
FENG15-1_SAMEA3136682-S001_METAG	FENG15-1	SAMEA3136682	ERR688601
FENG15-1_SAMEA3136711-S001_METAG	FENG15-1	SAMEA3136711	ERR688602
FENG15-1_SAMEA3136631-S001_METAG	FENG15-1	SAMEA3136631	ERR688603
FENG15-1_SAMEA3136683-S001_METAG	FENG15-1	SAMEA3136683	ERR688604
FENG15-1_SAMEA3136666-S001_METAG	FENG15-1	SAMEA3136666	ERR688605
FENG15-1_SAMEA3136640-S001_METAG	FENG15-1	SAMEA3136640	ERR688606
FENG15-1_SAMEA3136649-S001_METAG	FENG15-1	SAMEA3136649	ERR688607
FENG15-1_SAMEA3136672-S001_METAG	FENG15-1	SAMEA3136672	ERR688608
FENG15-1_SAMEA3136709-S001_METAG	FENG15-1	SAMEA3136709	ERR688609
FENG15-1_SAMEA3136642-S001_METAG	FENG15-1	SAMEA3136642	ERR688610
FENG15-1_SAMEA3136694-S001_METAG	FENG15-1	SAMEA3136694	ERR688611
FENG15-1_SAMEA3136628-S001_METAG	FENG15-1	SAMEA3136628	ERR688612
FENG15-1_SAMEA3136719-S001_METAG	FENG15-1	SAMEA3136719	ERR688613
FENG15-1_SAMEA3136671-S001_METAG	FENG15-1	SAMEA3136671	ERR688614
FENG15-1_SAMEA3136720-S001_METAG	FENG15-1	SAMEA3136720	ERR688615
FENG15-1_SAMEA3136653-S001_METAG	FENG15-1	SAMEA3136653	ERR688616
FENG15-1_SAMEA3136643-S001_METAG	FENG15-1	SAMEA3136643	ERR688617
FENG15-1_SAMEA3136732-S001_METAG	FENG15-1	SAMEA3136732	ERR688618
FENG15-1_SAMEA3136641-S001_METAG	FENG15-1	SAMEA3136641	ERR688619
FENG15-1_SAMEA3136715-S001_METAG	FENG15-1	SAMEA3136715	ERR688620
FENG15-1_SAMEA3136686-S001_METAG	FENG15-1	SAMEA3136686	ERR688621
FENG15-1_SAMEA3136637-S001_METAG	FENG15-1	SAMEA3136637	ERR688622
FENG15-1_SAMEA3136717-S001_METAG	FENG15-1	SAMEA3136717	ERR688623
FENG15-1_SAMEA3136659-S001_METAG	FENG15-1	SAMEA3136659	ERR688624
FENG15-1_SAMEA3136697-S001_METAG	FENG15-1	SAMEA3136697	ERR688625
FENG15-1_SAMEA3136684-S001_METAG	FENG15-1	SAMEA3136684	ERR688626
FENG15-1_SAMEA3136718-S001_METAG	FENG15-1	SAMEA3136718	ERR688627
FENG15-1_SAMEA3136688-S001_METAG	FENG15-1	SAMEA3136688	ERR688628
FENG15-1_SAMEA3136701-S001_METAG	FENG15-1	SAMEA3136701	ERR688629
FENG15-1_SAMEA3136699-S001_METAG	FENG15-1	SAMEA3136699	ERR688630
FENG15-1_SAMEA3136690-S001_METAG	FENG15-1	SAMEA3136690	ERR688631
FENG15-1_SAMEA3136723-S001_METAG	FENG15-1	SAMEA3136723	ERR688632
FENG15-1_SAMEA3136700-S001_METAG	FENG15-1	SAMEA3136700	ERR688633
FENG15-1_SAMEA3136746-S001_METAG	FENG15-1	SAMEA3136746	ERR688634
FENG15-1_SAMEA3136759-S001_METAG	FENG15-1	SAMEA3136759	ERR688635
FENG15-1_SAMEA3136733-S001_METAG	FENG15-1	SAMEA3136733	ERR688636
FENG15-1_SAMEA3136757-S001_METAG	FENG15-1	SAMEA3136757	ERR688637
FENG15-1_SAMEA3136768-S001_METAG	FENG15-1	SAMEA3136768	ERR688638
FENG15-1_SAMEA3136749-S001_METAG	FENG15-1	SAMEA3136749	ERR688639
FENG15-1_SAMEA3136730-S001_METAG	FENG15-1	SAMEA3136730	ERR688640
FENG15-1_SAMEA3136744-S001_METAG	FENG15-1	SAMEA3136744	ERR688641
FENG15-1_SAMEA3136764-S001_METAG	FENG15-1	SAMEA3136764	ERR688642
FENG15-1_SAMEA3136735-S001_METAG	FENG15-1	SAMEA3136735	ERR688643
FENG15-1_SAMEA3136745-S001_METAG	FENG15-1	SAMEA3136745	ERR688644
FENG15-1_SAMEA3136681-S001_METAG	FENG15-1	SAMEA3136681	ERR688645
FENG15-1_SAMEA3136669-S001_METAG	FENG15-1	SAMEA3136669	ERR688646
FENG15-1_SAMEA3136741-S001_METAG	FENG15-1	SAMEA3136741	ERR688647
FENG15-1_SAMEA3136647-S001_METAG	FENG15-1	SAMEA3136647	ERR688648
FENG15-1_SAMEA3136739-S001_METAG	FENG15-1	SAMEA3136739	ERR688649
FENG15-1_SAMEA3178944-S001_METAG	FENG15-1	SAMEA3178944	ERR710424
FENG15-1_SAMEA3136762-S001_METAG	FENG15-1	SAMEA3136762	ERR688650
FENG15-1_SAMEA3136736-S001_METAG	FENG15-1	SAMEA3136736	ERR688651
FENG15-1_SAMEA3178942-S001_METAG	FENG15-1	SAMEA3178942	ERR710425
FENG15-1_SAMEA3178936-S001_METAG	FENG15-1	SAMEA3178936	ERR710426
FENG15-1_SAMEA3178937-S001_METAG	FENG15-1	SAMEA3178937	ERR710427
FENG15-1_SAMEA3178938-S001_METAG	FENG15-1	SAMEA3178938	ERR710428
FENG15-1_SAMEA3178939-S001_METAG	FENG15-1	SAMEA3178939	ERR710429
FENG15-1_SAMEA3178940-S001_METAG	FENG15-1	SAMEA3178940	ERR710430
FENG15-1_SAMEA3178941-S001_METAG	FENG15-1	SAMEA3178941	ERR710431
FENG15-1_SAMEA3178943-S001_METAG	FENG15-1	SAMEA3178943	ERR710432
FRAN17-1_SAMN07498105-S001_METAG	FRAN17-1	SAMN07498105	SRR5930493
FRAN17-1_SAMN07498106-S001_METAG	FRAN17-1	SAMN07498106	SRR5930494
FRAN17-1_SAMN07498097-S001_METAG	FRAN17-1	SAMN07498097	SRR5930495
FRAN17-1_SAMN07498098-S001_METAG	FRAN17-1	SAMN07498098	SRR5930496
FRAN17-1_SAMN07498099-S001_METAG	FRAN17-1	SAMN07498099	SRR5930497
FRAN17-1_SAMN07498100-S001_METAG	FRAN17-1	SAMN07498100	SRR5930498
FRAN17-1_SAMN07498101-S001_METAG	FRAN17-1	SAMN07498101	SRR5930499
FRAN17-1_SAMN07498102-S001_METAG	FRAN17-1	SAMN07498102	SRR5930500
FRAN17-1_SAMN07498103-S001_METAG	FRAN17-1	SAMN07498103	SRR5930501
FRAN17-1_SAMN07498104-S001_METAG	FRAN17-1	SAMN07498104	SRR5930502
FRAN17-1_SAMN07498130-S001_METAG	FRAN17-1	SAMN07498130	SRR5930503
FRAN17-1_SAMN07498140-S001_METAG	FRAN17-1	SAMN07498140	SRR5930504
FRAN17-1_SAMN07498139-S001_METAG	FRAN17-1	SAMN07498139	SRR5930505
FRAN17-1_SAMN07498138-S001_METAG	FRAN17-1	SAMN07498138	SRR5930506
FRAN17-1_SAMN07498137-S001_METAG	FRAN17-1	SAMN07498137	SRR5930507
FRAN17-1_SAMN07498126-S001_METAG	FRAN17-1	SAMN07498126	SRR5930508
FRAN17-1_SAMN07498125-S001_METAG	FRAN17-1	SAMN07498125	SRR5930509
FRAN17-1_SAMN07498118-S001_METAG	FRAN17-1	SAMN07498118	SRR5930510
FRAN17-1_SAMN07498117-S001_METAG	FRAN17-1	SAMN07498117	SRR5930511
FRAN17-1_SAMN07498120-S001_METAG	FRAN17-1	SAMN07498120	SRR5930512
FRAN17-1_SAMN07498119-S001_METAG	FRAN17-1	SAMN07498119	SRR5930513
FRAN17-1_SAMN07498122-S001_METAG	FRAN17-1	SAMN07498122	SRR5930514
FRAN17-1_SAMN07498121-S001_METAG	FRAN17-1	SAMN07498121	SRR5930515
FRAN17-1_SAMN07498124-S001_METAG	FRAN17-1	SAMN07498124	SRR5930516
FRAN17-1_SAMN07498123-S001_METAG	FRAN17-1	SAMN07498123	SRR5930517
FRAN17-1_SAMN07498135-S001_METAG	FRAN17-1	SAMN07498135	SRR5930518
FRAN17-1_SAMN07498136-S001_METAG	FRAN17-1	SAMN07498136	SRR5930519
FRAN17-1_SAMN07498129-S001_METAG	FRAN17-1	SAMN07498129	SRR5930520
FRAN17-1_SAMN07498111-S001_METAG	FRAN17-1	SAMN07498111	SRR5930521
FRAN17-1_SAMN07498112-S001_METAG	FRAN17-1	SAMN07498112	SRR5930522
FRAN17-1_SAMN07498113-S001_METAG	FRAN17-1	SAMN07498113	SRR5930523
FRAN17-1_SAMN07498114-S001_METAG	FRAN17-1	SAMN07498114	SRR5930524
FRAN17-1_SAMN07498107-S001_METAG	FRAN17-1	SAMN07498107	SRR5930525
FRAN17-1_SAMN07498108-S001_METAG	FRAN17-1	SAMN07498108	SRR5930526
FRAN17-1_SAMN07498109-S001_METAG	FRAN17-1	SAMN07498109	SRR5930527
FRAN17-1_SAMN07498110-S001_METAG	FRAN17-1	SAMN07498110	SRR5930528
FRAN17-1_SAMN07498133-S001_METAG	FRAN17-1	SAMN07498133	SRR5930529
FRAN17-1_SAMN07498134-S001_METAG	FRAN17-1	SAMN07498134	SRR5930530
FRAN17-1_SAMN07498131-S001_METAG	FRAN17-1	SAMN07498131	SRR5930531
FRAN17-1_SAMN07498132-S001_METAG	FRAN17-1	SAMN07498132	SRR5930532
FRAN17-1_SAMN07498115-S001_METAG	FRAN17-1	SAMN07498115	SRR5930533
FRAN17-1_SAMN07498116-S001_METAG	FRAN17-1	SAMN07498116	SRR5930534
FRAN17-1_SAMN07498127-S001_METAG	FRAN17-1	SAMN07498127	SRR5930535
FRAN17-1_SAMN07498128-S001_METAG	FRAN17-1	SAMN07498128	SRR5930536
GIBS16-1_SAMN04436832-S001_METAG	GIBS16-1	SAMN04436832	SRR3131716,SRR3131717
GIBS16-1_SAMN04436789-S001_METAG	GIBS16-1	SAMN04436789	SRR3131782,SRR3131783
GIBS16-1_SAMN04436770-S001_METAG	GIBS16-1	SAMN04436770	SRR3131788,SRR3131789
GIBS16-1_SAMN04436779-S001_METAG	GIBS16-1	SAMN04436779	SRR3132443,SRR3132444
GIBS16-1_SAMN04436621-S001_METAG	GIBS16-1	SAMN04436621	SRR3132239,SRR3132240
GIBS16-1_SAMN04436602-S001_METAG	GIBS16-1	SAMN04436602	SRR3131901,SRR3131902
GIBS16-1_SAMN04436622-S001_METAG	GIBS16-1	SAMN04436622	SRR3132405,SRR3132406
GIBS16-1_SAMN04436813-S001_METAG	GIBS16-1	SAMN04436813	SRR3132393,SRR3132394
GIBS16-1_SAMN04436839-S001_METAG	GIBS16-1	SAMN04436839	SRR3132031,SRR3132032
GIBS16-1_SAMN04436844-S001_METAG	GIBS16-1	SAMN04436844	SRR3131878,SRR3131879
GIBS16-1_SAMN04436818-S001_METAG	GIBS16-1	SAMN04436818	SRR3132447,SRR3132448
GIBS16-1_SAMN04436711-S001_METAG	GIBS16-1	SAMN04436711	SRR3132317,SRR3132318
GIBS16-1_SAMN04436684-S001_METAG	GIBS16-1	SAMN04436684	SRR3131722,SRR3131723
GIBS16-1_SAMN04436670-S001_METAG	GIBS16-1	SAMN04436670	SRR3132189,SRR3132190
GIBS16-1_SAMN04436908-S001_METAG	GIBS16-1	SAMN04436908	SRR3132369,SRR3132370
GIBS16-1_SAMN04436924-S001_METAG	GIBS16-1	SAMN04436924	SRR3131744,SRR3131745
GIBS16-1_SAMN04436857-S001_METAG	GIBS16-1	SAMN04436857	SRR3132347,SRR3132348
GIBS16-1_SAMN04436703-S001_METAG	GIBS16-1	SAMN04436703	SRR3132091,SRR3132092
GIBS16-1_SAMN04436716-S001_METAG	GIBS16-1	SAMN04436716	SRR3132241,SRR3132242
GIBS16-1_SAMN04436830-S001_METAG	GIBS16-1	SAMN04436830	SRR3131802,SRR3131803
GIBS16-1_SAMN04436930-S001_METAG	GIBS16-1	SAMN04436930	SRR3132169,SRR3132170
GIBS16-1_SAMN04436674-S001_METAG	GIBS16-1	SAMN04436674	SRR3131935,SRR3131936
GIBS16-1_SAMN04436897-S001_METAG	GIBS16-1	SAMN04436897	SRR3132421,SRR3132422
GIBS16-1_SAMN04436738-S001_METAG	GIBS16-1	SAMN04436738	SRR3132007,SRR3132008
GIBS16-1_SAMN04436658-S001_METAG	GIBS16-1	SAMN04436658	SRR3132263,SRR3132264
GIBS16-1_SAMN04436800-S001_METAG	GIBS16-1	SAMN04436800	SRR3132195,SRR3132196
GIBS16-1_SAMN04436598-S001_METAG	GIBS16-1	SAMN04436598	SRR3131774,SRR3131775
GIBS16-1_SAMN04436634-S001_METAG	GIBS16-1	SAMN04436634	SRR3131868,SRR3131869
GIBS16-1_SAMN04436873-S001_METAG	GIBS16-1	SAMN04436873	SRR3132045,SRR3132046
GIBS16-1_SAMN04436661-S001_METAG	GIBS16-1	SAMN04436661	SRR3132343,SRR3132344
GIBS16-1_SAMN04436798-S001_METAG	GIBS16-1	SAMN04436798	SRR3132111,SRR3132112
GIBS16-1_SAMN04436925-S001_METAG	GIBS16-1	SAMN04436925	SRR3131806,SRR3131807
GIBS16-1_SAMN04436901-S001_METAG	GIBS16-1	SAMN04436901	SRR3131698,SRR3131699
GIBS16-1_SAMN04436680-S001_METAG	GIBS16-1	SAMN04436680	SRR3132203,SRR3132204
GIBS16-1_SAMN04436748-S001_METAG	GIBS16-1	SAMN04436748	SRR3132335,SRR3132336
GIBS16-1_SAMN04436688-S001_METAG	GIBS16-1	SAMN04436688	SRR3132411,SRR3132412
GIBS16-1_SAMN04436675-S001_METAG	GIBS16-1	SAMN04436675	SRR3131786,SRR3131787
GIBS16-1_SAMN04436608-S001_METAG	GIBS16-1	SAMN04436608	SRR3132157,SRR3132158
GIBS16-1_SAMN04436750-S001_METAG	GIBS16-1	SAMN04436750	SRR3132449,SRR3132450
GIBS16-1_SAMN04436673-S001_METAG	GIBS16-1	SAMN04436673	SRR3132055,SRR3132056
GIBS16-1_SAMN04436907-S001_METAG	GIBS16-1	SAMN04436907	SRR3132099,SRR3132100
GIBS16-1_SAMN04436677-S001_METAG	GIBS16-1	SAMN04436677	SRR3131951,SRR3131952
GIBS16-1_SAMN04436599-S001_METAG	GIBS16-1	SAMN04436599	SRR3132473,SRR3132474
GIBS16-1_SAMN04436624-S001_METAG	GIBS16-1	SAMN04436624	SRR3132365,SRR3132366
GIBS16-1_SAMN04436916-S001_METAG	GIBS16-1	SAMN04436916	SRR3132077,SRR3132078
GIBS16-1_SAMN04436905-S001_METAG	GIBS16-1	SAMN04436905	SRR3131814,SRR3131815
GIBS16-1_SAMN04436917-S001_METAG	GIBS16-1	SAMN04436917	SRR3131864,SRR3131865
GIBS16-1_SAMN04436685-S001_METAG	GIBS16-1	SAMN04436685	SRR3131917,SRR3131918
GIBS16-1_SAMN04436744-S001_METAG	GIBS16-1	SAMN04436744	SRR3132109,SRR3132110
GIBS16-1_SAMN04436920-S001_METAG	GIBS16-1	SAMN04436920	SRR3132331,SRR3132332
GIBS16-1_SAMN04436902-S001_METAG	GIBS16-1	SAMN04436902	SRR3132427,SRR3132428
GIBS16-1_SAMN04436906-S001_METAG	GIBS16-1	SAMN04436906	SRR3132165,SRR3132166
GIBS16-1_SAMN04436751-S001_METAG	GIBS16-1	SAMN04436751	SRR3132291,SRR3132292
GIBS16-1_SAMN04436607-S001_METAG	GIBS16-1	SAMN04436607	SRR3131874,SRR3131875
GIBS16-1_SAMN04436797-S001_METAG	GIBS16-1	SAMN04436797	SRR3132349,SRR3132350
GIBS16-1_SAMN04436662-S001_METAG	GIBS16-1	SAMN04436662	SRR3132475,SRR3132476
GIBS16-1_SAMN04436657-S001_METAG	GIBS16-1	SAMN04436657	SRR3132051,SRR3132052
GIBS16-1_SAMN04436961-S001_METAG	GIBS16-1	SAMN04436961	SRR3132129,SRR3132130
GIBS16-1_SAMN04436948-S001_METAG	GIBS16-1	SAMN04436948	SRR3132373,SRR3132374
GIBS16-1_SAMN04436676-S001_METAG	GIBS16-1	SAMN04436676	SRR3131692,SRR3131693
GIBS16-1_SAMN04436681-S001_METAG	GIBS16-1	SAMN04436681	SRR3132431,SRR3132432
GIBS16-1_SAMN04436929-S001_METAG	GIBS16-1	SAMN04436929	SRR3131862,SRR3131863
GIBS16-1_SAMN04436928-S001_METAG	GIBS16-1	SAMN04436928	SRR3132013,SRR3132014
GIBS16-1_SAMN04436898-S001_METAG	GIBS16-1	SAMN04436898	SRR3131949,SRR3131950
GIBS16-1_SAMN04436672-S001_METAG	GIBS16-1	SAMN04436672	SRR3131848,SRR3131849
GIBS16-1_SAMN04436921-S001_METAG	GIBS16-1	SAMN04436921	SRR3131742,SRR3131743
GIBS16-1_SAMN04436749-S001_METAG	GIBS16-1	SAMN04436749	SRR3132459,SRR3132460
GIBS16-1_SAMN04436687-S001_METAG	GIBS16-1	SAMN04436687	SRR3132377,SRR3132378
GIBS16-1_SAMN04436903-S001_METAG	GIBS16-1	SAMN04436903	SRR3131957,SRR3131958
GIBS16-1_SAMN04436918-S001_METAG	GIBS16-1	SAMN04436918	SRR3132277,SRR3132278
GIBS16-1_SAMN04436683-S001_METAG	GIBS16-1	SAMN04436683	SRR3131888,SRR3131889
GIBS16-1_SAMN04436909-S001_METAG	GIBS16-1	SAMN04436909	SRR3132395,SRR3132396
GIBS16-1_SAMN04436791-S001_METAG	GIBS16-1	SAMN04436791	SRR3131971,SRR3131972
GIBS16-1_SAMN04436635-S001_METAG	GIBS16-1	SAMN04436635	SRR3131704,SRR3131705
GIBS16-1_SAMN04436656-S001_METAG	GIBS16-1	SAMN04436656	SRR3132137,SRR3132138
GIBS16-1_SAMN04436597-S001_METAG	GIBS16-1	SAMN04436597	SRR3131834,SRR3131835
GIBS16-1_SAMN04436801-S001_METAG	GIBS16-1	SAMN04436801	SRR3132207,SRR3132208
GIBS16-1_SAMN04436727-S001_METAG	GIBS16-1	SAMN04436727	SRR3131696,SRR3131697
GIBS16-1_SAMN04436741-S001_METAG	GIBS16-1	SAMN04436741	SRR3131702,SRR3131703
GIBS16-1_SAMN04436853-S001_METAG	GIBS16-1	SAMN04436853	SRR3131714,SRR3131715
GIBS16-1_SAMN04436666-S001_METAG	GIBS16-1	SAMN04436666	SRR3131720,SRR3131721
GIBS16-1_SAMN04436603-S001_METAG	GIBS16-1	SAMN04436603	SRR3131740,SRR3131741
GIBS16-1_SAMN04436632-S001_METAG	GIBS16-1	SAMN04436632	SRR3131748,SRR3131749
GIBS16-1_SAMN04436878-S001_METAG	GIBS16-1	SAMN04436878	SRR3131778,SRR3131779
GIBS16-1_SAMN04436639-S001_METAG	GIBS16-1	SAMN04436639	SRR3131780,SRR3131781
GIBS16-1_SAMN04436793-S001_METAG	GIBS16-1	SAMN04436793	SRR3131784,SRR3131785
GIBS16-1_SAMN04436651-S001_METAG	GIBS16-1	SAMN04436651	SRR3131808,SRR3131809
GIBS16-1_SAMN04436876-S001_METAG	GIBS16-1	SAMN04436876	SRR3131810,SRR3131811
GIBS16-1_SAMN04436625-S001_METAG	GIBS16-1	SAMN04436625	SRR3131812,SRR3131813
GIBS16-1_SAMN04436940-S001_METAG	GIBS16-1	SAMN04436940	SRR3131820,SRR3131821
GIBS16-1_SAMN04436814-S001_METAG	GIBS16-1	SAMN04436814	SRR3131846,SRR3131847
GIBS16-1_SAMN04436623-S001_METAG	GIBS16-1	SAMN04436623	SRR3131844,SRR3131845
GIBS16-1_SAMN04436706-S001_METAG	GIBS16-1	SAMN04436706	SRR3131850,SRR3131851
GIBS16-1_SAMN04436958-S001_METAG	GIBS16-1	SAMN04436958	SRR3131872,SRR3131873
GIBS16-1_SAMN04436900-S001_METAG	GIBS16-1	SAMN04436900	SRR3131876,SRR3131877
GIBS16-1_SAMN04436854-S001_METAG	GIBS16-1	SAMN04436854	SRR3131899,SRR3131900
GIBS16-1_SAMN04436783-S001_METAG	GIBS16-1	SAMN04436783	SRR3131909,SRR3131910
GIBS16-1_SAMN04436837-S001_METAG	GIBS16-1	SAMN04436837	SRR3131915,SRR3131916
GIBS16-1_SAMN04436707-S001_METAG	GIBS16-1	SAMN04436707	SRR3131937,SRR3131938
GIBS16-1_SAMN04436733-S001_METAG	GIBS16-1	SAMN04436733	SRR3131943,SRR3131944
GIBS16-1_SAMN04436826-S001_METAG	GIBS16-1	SAMN04436826	SRR3131947,SRR3131948
GIBS16-1_SAMN04436663-S001_METAG	GIBS16-1	SAMN04436663	SRR3131969,SRR3131970
GIBS16-1_SAMN04436642-S001_METAG	GIBS16-1	SAMN04436642	SRR3131979,SRR3131980
GIBS16-1_SAMN04436768-S001_METAG	GIBS16-1	SAMN04436768	SRR3131977,SRR3131978
GIBS16-1_SAMN04436792-S001_METAG	GIBS16-1	SAMN04436792	SRR3131985,SRR3131986
GIBS16-1_SAMN04436915-S001_METAG	GIBS16-1	SAMN04436915	SRR3132009,SRR3132010
GIBS16-1_SAMN04436606-S001_METAG	GIBS16-1	SAMN04436606	SRR3132011,SRR3132012
GIBS16-1_SAMN04436984-S001_METAG	GIBS16-1	SAMN04436984	SRR3132023,SRR3132024
GIBS16-1_SAMN04436756-S001_METAG	GIBS16-1	SAMN04436756	SRR3132015,SRR3132016
GIBS16-1_SAMN04436737-S001_METAG	GIBS16-1	SAMN04436737	SRR3132043,SRR3132044
GIBS16-1_SAMN04436758-S001_METAG	GIBS16-1	SAMN04436758	SRR3132049,SRR3132050
GIBS16-1_SAMN04436668-S001_METAG	GIBS16-1	SAMN04436668	SRR3132053,SRR3132054
GIBS16-1_SAMN04436841-S001_METAG	GIBS16-1	SAMN04436841	SRR3132079,SRR3132080
GIBS16-1_SAMN04436868-S001_METAG	GIBS16-1	SAMN04436868	SRR3132087,SRR3132088
GIBS16-1_SAMN04436713-S001_METAG	GIBS16-1	SAMN04436713	SRR3132089,SRR3132090
GIBS16-1_SAMN04436965-S001_METAG	GIBS16-1	SAMN04436965	SRR3132107,SRR3132108
GIBS16-1_SAMN04436776-S001_METAG	GIBS16-1	SAMN04436776	SRR3132115,SRR3132116
GIBS16-1_SAMN04436747-S001_METAG	GIBS16-1	SAMN04436747	SRR3132113,SRR3132114
GIBS16-1_SAMN04436963-S001_METAG	GIBS16-1	SAMN04436963	SRR3132121,SRR3132122
GIBS16-1_SAMN04436806-S001_METAG	GIBS16-1	SAMN04436806	SRR3132135,SRR3132136
GIBS16-1_SAMN04436702-S001_METAG	GIBS16-1	SAMN04436702	SRR3132147,SRR3132148
GIBS16-1_SAMN04436739-S001_METAG	GIBS16-1	SAMN04436739	SRR3132149,SRR3132150
GIBS16-1_SAMN04436659-S001_METAG	GIBS16-1	SAMN04436659	SRR3132155,SRR3132156
GIBS16-1_SAMN04436761-S001_METAG	GIBS16-1	SAMN04436761	SRR3132167,SRR3132168
GIBS16-1_SAMN04436755-S001_METAG	GIBS16-1	SAMN04436755	SRR3132185,SRR3132186
GIBS16-1_SAMN04436870-S001_METAG	GIBS16-1	SAMN04436870	SRR3132183,SRR3132184
GIBS16-1_SAMN04436831-S001_METAG	GIBS16-1	SAMN04436831	SRR3132187,SRR3132188
GIBS16-1_SAMN04436855-S001_METAG	GIBS16-1	SAMN04436855	SRR3132199,SRR3132200
GIBS16-1_SAMN04436773-S001_METAG	GIBS16-1	SAMN04436773	SRR3132211,SRR3132212
GIBS16-1_SAMN04436896-S001_METAG	GIBS16-1	SAMN04436896	SRR3132213,SRR3132214
GIBS16-1_SAMN04436704-S001_METAG	GIBS16-1	SAMN04436704	SRR3132221,SRR3132222
GIBS16-1_SAMN04436827-S001_METAG	GIBS16-1	SAMN04436827	SRR3132235,SRR3132236
GIBS16-1_SAMN04436954-S001_METAG	GIBS16-1	SAMN04436954	SRR3132243,SRR3132244
GIBS16-1_SAMN04436947-S001_METAG	GIBS16-1	SAMN04436947	SRR3132249,SRR3132250
GIBS16-1_SAMN04436805-S001_METAG	GIBS16-1	SAMN04436805	SRR3132265,SRR3132266
GIBS16-1_SAMN04436766-S001_METAG	GIBS16-1	SAMN04436766	SRR3132261,SRR3132262
GIBS16-1_SAMN04436874-S001_METAG	GIBS16-1	SAMN04436874	SRR3132255,SRR3132256
GIBS16-1_SAMN04436691-S001_METAG	GIBS16-1	SAMN04436691	SRR3132275,SRR3132276
GIBS16-1_SAMN04436590-S001_METAG	GIBS16-1	SAMN04436590	SRR3132297,SRR3132298
GIBS16-1_SAMN04436888-S001_METAG	GIBS16-1	SAMN04436888	SRR3132301,SRR3132302
GIBS16-1_SAMN04436889-S001_METAG	GIBS16-1	SAMN04436889	SRR3132307,SRR3132308
GIBS16-1_SAMN04436964-S001_METAG	GIBS16-1	SAMN04436964	SRR3132315,SRR3132316
GIBS16-1_SAMN04436742-S001_METAG	GIBS16-1	SAMN04436742	SRR3132329,SRR3132330
GIBS16-1_SAMN04436593-S001_METAG	GIBS16-1	SAMN04436593	SRR3132333,SRR3132334
GIBS16-1_SAMN04436640-S001_METAG	GIBS16-1	SAMN04436640	SRR3132341,SRR3132342
GIBS16-1_SAMN04436682-S001_METAG	GIBS16-1	SAMN04436682	SRR3132353,SRR3132354
GIBS16-1_SAMN04436734-S001_METAG	GIBS16-1	SAMN04436734	SRR3132357,SRR3132358
GIBS16-1_SAMN04436865-S001_METAG	GIBS16-1	SAMN04436865	SRR3132367,SRR3132368
GIBS16-1_SAMN04436815-S001_METAG	GIBS16-1	SAMN04436815	SRR3132371,SRR3132372
GIBS16-1_SAMN04436613-S001_METAG	GIBS16-1	SAMN04436613	SRR3132375,SRR3132376
GIBS16-1_SAMN04436833-S001_METAG	GIBS16-1	SAMN04436833	SRR3132363,SRR3132364
GIBS16-1_SAMN04436722-S001_METAG	GIBS16-1	SAMN04436722	SRR3132361,SRR3132362
GIBS16-1_SAMN04436866-S001_METAG	GIBS16-1	SAMN04436866	SRR3132359,SRR3132360
GIBS16-1_SAMN04436725-S001_METAG	GIBS16-1	SAMN04436725	SRR3132355,SRR3132356
GIBS16-1_SAMN04436950-S001_METAG	GIBS16-1	SAMN04436950	SRR3132351,SRR3132352
GIBS16-1_SAMN04436778-S001_METAG	GIBS16-1	SAMN04436778	SRR3132345,SRR3132346
GIBS16-1_SAMN04436627-S001_METAG	GIBS16-1	SAMN04436627	SRR3132339,SRR3132340
GIBS16-1_SAMN04436943-S001_METAG	GIBS16-1	SAMN04436943	SRR3132337,SRR3132338
GIBS16-1_SAMN04436967-S001_METAG	GIBS16-1	SAMN04436967	SRR3132327,SRR3132328
GIBS16-1_SAMN04436648-S001_METAG	GIBS16-1	SAMN04436648	SRR3132325,SRR3132326
GIBS16-1_SAMN04436811-S001_METAG	GIBS16-1	SAMN04436811	SRR3132323,SRR3132324
GIBS16-1_SAMN04436784-S001_METAG	GIBS16-1	SAMN04436784	SRR3132321,SRR3132322
GIBS16-1_SAMN04436812-S001_METAG	GIBS16-1	SAMN04436812	SRR3132319,SRR3132320
GIBS16-1_SAMN04436746-S001_METAG	GIBS16-1	SAMN04436746	SRR3132313,SRR3132314
GIBS16-1_SAMN04436959-S001_METAG	GIBS16-1	SAMN04436959	SRR3132311,SRR3132312
GIBS16-1_SAMN04436638-S001_METAG	GIBS16-1	SAMN04436638	SRR3132309,SRR3132310
GIBS16-1_SAMN04436730-S001_METAG	GIBS16-1	SAMN04436730	SRR3132305,SRR3132306
GIBS16-1_SAMN04436701-S001_METAG	GIBS16-1	SAMN04436701	SRR3132303,SRR3132304
GIBS16-1_SAMN04436886-S001_METAG	GIBS16-1	SAMN04436886	SRR3132299,SRR3132300
GIBS16-1_SAMN04436671-S001_METAG	GIBS16-1	SAMN04436671	SRR3132295,SRR3132296
GIBS16-1_SAMN04436782-S001_METAG	GIBS16-1	SAMN04436782	SRR3132293,SRR3132294
GIBS16-1_SAMN04436816-S001_METAG	GIBS16-1	SAMN04436816	SRR3132289,SRR3132290
GIBS16-1_SAMN04436694-S001_METAG	GIBS16-1	SAMN04436694	SRR3132287,SRR3132288
GIBS16-1_SAMN04436786-S001_METAG	GIBS16-1	SAMN04436786	SRR3132285,SRR3132286
GIBS16-1_SAMN04436956-S001_METAG	GIBS16-1	SAMN04436956	SRR3132283,SRR3132284
GIBS16-1_SAMN04436669-S001_METAG	GIBS16-1	SAMN04436669	SRR3132281,SRR3132282
GIBS16-1_SAMN04436893-S001_METAG	GIBS16-1	SAMN04436893	SRR3132279,SRR3132280
GIBS16-1_SAMN04436968-S001_METAG	GIBS16-1	SAMN04436968	SRR3132273,SRR3132274
GIBS16-1_SAMN04436799-S001_METAG	GIBS16-1	SAMN04436799	SRR3132271,SRR3132272
GIBS16-1_SAMN04436988-S001_METAG	GIBS16-1	SAMN04436988	SRR3132269,SRR3132270
GIBS16-1_SAMN04436647-S001_METAG	GIBS16-1	SAMN04436647	SRR3132267,SRR3132268
GIBS16-1_SAMN04436986-S001_METAG	GIBS16-1	SAMN04436986	SRR3132259,SRR3132260
GIBS16-1_SAMN04436974-S001_METAG	GIBS16-1	SAMN04436974	SRR3132257,SRR3132258
GIBS16-1_SAMN04436626-S001_METAG	GIBS16-1	SAMN04436626	SRR3132253,SRR3132254
GIBS16-1_SAMN04436726-S001_METAG	GIBS16-1	SAMN04436726	SRR3132251,SRR3132252
GIBS16-1_SAMN04436877-S001_METAG	GIBS16-1	SAMN04436877	SRR3132247,SRR3132248
GIBS16-1_SAMN04436700-S001_METAG	GIBS16-1	SAMN04436700	SRR3132245,SRR3132246
GIBS16-1_SAMN04436935-S001_METAG	GIBS16-1	SAMN04436935	SRR3132237,SRR3132238
GIBS16-1_SAMN04436781-S001_METAG	GIBS16-1	SAMN04436781	SRR3132233,SRR3132234
GIBS16-1_SAMN04436714-S001_METAG	GIBS16-1	SAMN04436714	SRR3132231,SRR3132232
GIBS16-1_SAMN04436914-S001_METAG	GIBS16-1	SAMN04436914	SRR3132229,SRR3132230
GIBS16-1_SAMN04436610-S001_METAG	GIBS16-1	SAMN04436610	SRR3132227,SRR3132228
GIBS16-1_SAMN04436824-S001_METAG	GIBS16-1	SAMN04436824	SRR3132225,SRR3132226
GIBS16-1_SAMN04436846-S001_METAG	GIBS16-1	SAMN04436846	SRR3132223,SRR3132224
GIBS16-1_SAMN04436601-S001_METAG	GIBS16-1	SAMN04436601	SRR3132219,SRR3132220
GIBS16-1_SAMN04436667-S001_METAG	GIBS16-1	SAMN04436667	SRR3132217,SRR3132218
GIBS16-1_SAMN04436978-S001_METAG	GIBS16-1	SAMN04436978	SRR3132215,SRR3132216
GIBS16-1_SAMN04436867-S001_METAG	GIBS16-1	SAMN04436867	SRR3132209,SRR3132210
GIBS16-1_SAMN04436620-S001_METAG	GIBS16-1	SAMN04436620	SRR3132205,SRR3132206
GIBS16-1_SAMN04436735-S001_METAG	GIBS16-1	SAMN04436735	SRR3132201,SRR3132202
GIBS16-1_SAMN04436698-S001_METAG	GIBS16-1	SAMN04436698	SRR3132197,SRR3132198
GIBS16-1_SAMN04436871-S001_METAG	GIBS16-1	SAMN04436871	SRR3132193,SRR3132194
GIBS16-1_SAMN04436777-S001_METAG	GIBS16-1	SAMN04436777	SRR3132191,SRR3132192
GIBS16-1_SAMN04436732-S001_METAG	GIBS16-1	SAMN04436732	SRR3132181,SRR3132182
GIBS16-1_SAMN04436679-S001_METAG	GIBS16-1	SAMN04436679	SRR3132179,SRR3132180
GIBS16-1_SAMN04436796-S001_METAG	GIBS16-1	SAMN04436796	SRR3132177,SRR3132178
GIBS16-1_SAMN04436664-S001_METAG	GIBS16-1	SAMN04436664	SRR3132175,SRR3132176
GIBS16-1_SAMN04436890-S001_METAG	GIBS16-1	SAMN04436890	SRR3132173,SRR3132174
GIBS16-1_SAMN04436592-S001_METAG	GIBS16-1	SAMN04436592	SRR3132171,SRR3132172
GIBS16-1_SAMN04436849-S001_METAG	GIBS16-1	SAMN04436849	SRR3132163,SRR3132164
GIBS16-1_SAMN04436845-S001_METAG	GIBS16-1	SAMN04436845	SRR3132161,SRR3132162
GIBS16-1_SAMN04436981-S001_METAG	GIBS16-1	SAMN04436981	SRR3132159,SRR3132160
GIBS16-1_SAMN04436718-S001_METAG	GIBS16-1	SAMN04436718	SRR3132153,SRR3132154
GIBS16-1_SAMN04436809-S001_METAG	GIBS16-1	SAMN04436809	SRR3132151,SRR3132152
GIBS16-1_SAMN04436966-S001_METAG	GIBS16-1	SAMN04436966	SRR3132145,SRR3132146
GIBS16-1_SAMN04436745-S001_METAG	GIBS16-1	SAMN04436745	SRR3132143,SRR3132144
GIBS16-1_SAMN04436952-S001_METAG	GIBS16-1	SAMN04436952	SRR3132141,SRR3132142
GIBS16-1_SAMN04436775-S001_METAG	GIBS16-1	SAMN04436775	SRR3132139,SRR3132140
GIBS16-1_SAMN04436636-S001_METAG	GIBS16-1	SAMN04436636	SRR3132133,SRR3132134
GIBS16-1_SAMN04436962-S001_METAG	GIBS16-1	SAMN04436962	SRR3132131,SRR3132132
GIBS16-1_SAMN04436633-S001_METAG	GIBS16-1	SAMN04436633	SRR3132127,SRR3132128
GIBS16-1_SAMN04436882-S001_METAG	GIBS16-1	SAMN04436882	SRR3132125,SRR3132126
GIBS16-1_SAMN04436942-S001_METAG	GIBS16-1	SAMN04436942	SRR3132123,SRR3132124
GIBS16-1_SAMN04436594-S001_METAG	GIBS16-1	SAMN04436594	SRR3132119,SRR3132120
GIBS16-1_SAMN04436753-S001_METAG	GIBS16-1	SAMN04436753	SRR3132117,SRR3132118
GIBS16-1_SAMN04436938-S001_METAG	GIBS16-1	SAMN04436938	SRR3132105,SRR3132106
GIBS16-1_SAMN04436649-S001_METAG	GIBS16-1	SAMN04436649	SRR3132103,SRR3132104
GIBS16-1_SAMN04436852-S001_METAG	GIBS16-1	SAMN04436852	SRR3132101,SRR3132102
GIBS16-1_SAMN04436611-S001_METAG	GIBS16-1	SAMN04436611	SRR3132097,SRR3132098
GIBS16-1_SAMN04436686-S001_METAG	GIBS16-1	SAMN04436686	SRR3132095,SRR3132096
GIBS16-1_SAMN04436875-S001_METAG	GIBS16-1	SAMN04436875	SRR3132093,SRR3132094
GIBS16-1_SAMN04436708-S001_METAG	GIBS16-1	SAMN04436708	SRR3132085,SRR3132086
GIBS16-1_SAMN04436971-S001_METAG	GIBS16-1	SAMN04436971	SRR3132083,SRR3132084
GIBS16-1_SAMN04436985-S001_METAG	GIBS16-1	SAMN04436985	SRR3132081,SRR3132082
GIBS16-1_SAMN04436780-S001_METAG	GIBS16-1	SAMN04436780	SRR3132075,SRR3132076
GIBS16-1_SAMN04436650-S001_METAG	GIBS16-1	SAMN04436650	SRR3132073,SRR3132074
GIBS16-1_SAMN04436990-S001_METAG	GIBS16-1	SAMN04436990	SRR3132071,SRR3132072
GIBS16-1_SAMN04436836-S001_METAG	GIBS16-1	SAMN04436836	SRR3132069,SRR3132070
GIBS16-1_SAMN04436757-S001_METAG	GIBS16-1	SAMN04436757	SRR3132067,SRR3132068
GIBS16-1_SAMN04436696-S001_METAG	GIBS16-1	SAMN04436696	SRR3132065,SRR3132066
GIBS16-1_SAMN04436699-S001_METAG	GIBS16-1	SAMN04436699	SRR3132063,SRR3132064
GIBS16-1_SAMN04436847-S001_METAG	GIBS16-1	SAMN04436847	SRR3132061,SRR3132062
GIBS16-1_SAMN04436899-S001_METAG	GIBS16-1	SAMN04436899	SRR3132059,SRR3132060
GIBS16-1_SAMN04436652-S001_METAG	GIBS16-1	SAMN04436652	SRR3132057,SRR3132058
GIBS16-1_SAMN04436860-S001_METAG	GIBS16-1	SAMN04436860	SRR3132047,SRR3132048
GIBS16-1_SAMN04436910-S001_METAG	GIBS16-1	SAMN04436910	SRR3132041,SRR3132042
GIBS16-1_SAMN04436939-S001_METAG	GIBS16-1	SAMN04436939	SRR3132039,SRR3132040
GIBS16-1_SAMN04436834-S001_METAG	GIBS16-1	SAMN04436834	SRR3132037,SRR3132038
GIBS16-1_SAMN04436740-S001_METAG	GIBS16-1	SAMN04436740	SRR3132035,SRR3132036
GIBS16-1_SAMN04436787-S001_METAG	GIBS16-1	SAMN04436787	SRR3132033,SRR3132034
GIBS16-1_SAMN04436616-S001_METAG	GIBS16-1	SAMN04436616	SRR3132029,SRR3132030
GIBS16-1_SAMN04436644-S001_METAG	GIBS16-1	SAMN04436644	SRR3132027,SRR3132028
GIBS16-1_SAMN04436802-S001_METAG	GIBS16-1	SAMN04436802	SRR3132025,SRR3132026
GIBS16-1_SAMN04436823-S001_METAG	GIBS16-1	SAMN04436823	SRR3132021,SRR3132022
GIBS16-1_SAMN04436604-S001_METAG	GIBS16-1	SAMN04436604	SRR3132019,SRR3132020
GIBS16-1_SAMN04436692-S001_METAG	GIBS16-1	SAMN04436692	SRR3132017,SRR3132018
GIBS16-1_SAMN04436772-S001_METAG	GIBS16-1	SAMN04436772	SRR3132005,SRR3132006
GIBS16-1_SAMN04436828-S001_METAG	GIBS16-1	SAMN04436828	SRR3132003,SRR3132004
GIBS16-1_SAMN04436618-S001_METAG	GIBS16-1	SAMN04436618	SRR3132001,SRR3132002
GIBS16-1_SAMN04436941-S001_METAG	GIBS16-1	SAMN04436941	SRR3131999,SRR3132000
GIBS16-1_SAMN04436596-S001_METAG	GIBS16-1	SAMN04436596	SRR3131997,SRR3131998
GIBS16-1_SAMN04436743-S001_METAG	GIBS16-1	SAMN04436743	SRR3131995,SRR3131996
GIBS16-1_SAMN04436937-S001_METAG	GIBS16-1	SAMN04436937	SRR3131993,SRR3131994
GIBS16-1_SAMN04436927-S001_METAG	GIBS16-1	SAMN04436927	SRR3131991,SRR3131992
GIBS16-1_SAMN04436697-S001_METAG	GIBS16-1	SAMN04436697	SRR3131989,SRR3131990
GIBS16-1_SAMN04436645-S001_METAG	GIBS16-1	SAMN04436645	SRR3131987,SRR3131988
GIBS16-1_SAMN04436944-S001_METAG	GIBS16-1	SAMN04436944	SRR3131983,SRR3131984
GIBS16-1_SAMN04436975-S001_METAG	GIBS16-1	SAMN04436975	SRR3131981,SRR3131982
GIBS16-1_SAMN04436591-S001_METAG	GIBS16-1	SAMN04436591	SRR3131975,SRR3131976
GIBS16-1_SAMN04436972-S001_METAG	GIBS16-1	SAMN04436972	SRR3131973,SRR3131974
GIBS16-1_SAMN04436795-S001_METAG	GIBS16-1	SAMN04436795	SRR3131967,SRR3131968
GIBS16-1_SAMN04436752-S001_METAG	GIBS16-1	SAMN04436752	SRR3131965,SRR3131966
GIBS16-1_SAMN04436945-S001_METAG	GIBS16-1	SAMN04436945	SRR3131963,SRR3131964
GIBS16-1_SAMN04436631-S001_METAG	GIBS16-1	SAMN04436631	SRR3131961,SRR3131962
GIBS16-1_SAMN04436885-S001_METAG	GIBS16-1	SAMN04436885	SRR3131959,SRR3131960
GIBS16-1_SAMN04436817-S001_METAG	GIBS16-1	SAMN04436817	SRR3131955,SRR3131956
GIBS16-1_SAMN04436863-S001_METAG	GIBS16-1	SAMN04436863	SRR3131953,SRR3131954
GIBS16-1_SAMN04436851-S001_METAG	GIBS16-1	SAMN04436851	SRR3131945,SRR3131946
GIBS16-1_SAMN04436754-S001_METAG	GIBS16-1	SAMN04436754	SRR3131941,SRR3131942
GIBS16-1_SAMN04436864-S001_METAG	GIBS16-1	SAMN04436864	SRR3131939,SRR3131940
GIBS16-1_SAMN04436960-S001_METAG	GIBS16-1	SAMN04436960	SRR3131933,SRR3131934
GIBS16-1_SAMN04436895-S001_METAG	GIBS16-1	SAMN04436895	SRR3131931,SRR3131932
GIBS16-1_SAMN04436980-S001_METAG	GIBS16-1	SAMN04436980	SRR3131929,SRR3131930
GIBS16-1_SAMN04436655-S001_METAG	GIBS16-1	SAMN04436655	SRR3131927,SRR3131928
GIBS16-1_SAMN04436715-S001_METAG	GIBS16-1	SAMN04436715	SRR3131925,SRR3131926
GIBS16-1_SAMN04436719-S001_METAG	GIBS16-1	SAMN04436719	SRR3131923,SRR3131924
GIBS16-1_SAMN04436946-S001_METAG	GIBS16-1	SAMN04436946	SRR3131921,SRR3131922
GIBS16-1_SAMN04436879-S001_METAG	GIBS16-1	SAMN04436879	SRR3131919,SRR3131920
GIBS16-1_SAMN04436774-S001_METAG	GIBS16-1	SAMN04436774	SRR3131913,SRR3131914
GIBS16-1_SAMN04436923-S001_METAG	GIBS16-1	SAMN04436923	SRR3131911,SRR3131912
GIBS16-1_SAMN04436843-S001_METAG	GIBS16-1	SAMN04436843	SRR3131907,SRR3131908
GIBS16-1_SAMN04436951-S001_METAG	GIBS16-1	SAMN04436951	SRR3131905,SRR3131906
GIBS16-1_SAMN04436969-S001_METAG	GIBS16-1	SAMN04436969	SRR3131903,SRR3131904
GIBS16-1_SAMN04436979-S001_METAG	GIBS16-1	SAMN04436979	SRR3131896,SRR3131897
GIBS16-1_SAMN04436759-S001_METAG	GIBS16-1	SAMN04436759	SRR3131894,SRR3131895
GIBS16-1_SAMN04436819-S001_METAG	GIBS16-1	SAMN04436819	SRR3131892,SRR3131893
GIBS16-1_SAMN04436912-S001_METAG	GIBS16-1	SAMN04436912	SRR3131890,SRR3131891
GIBS16-1_SAMN04436678-S001_METAG	GIBS16-1	SAMN04436678	SRR3131886,SRR3131887
GIBS16-1_SAMN04436731-S001_METAG	GIBS16-1	SAMN04436731	SRR3131884,SRR3131885
GIBS16-1_SAMN04436709-S001_METAG	GIBS16-1	SAMN04436709	SRR3131882,SRR3131883
GIBS16-1_SAMN04436736-S001_METAG	GIBS16-1	SAMN04436736	SRR3131880,SRR3131881
GIBS16-1_SAMN04436891-S001_METAG	GIBS16-1	SAMN04436891	SRR3131870,SRR3131871
GIBS16-1_SAMN04436840-S001_METAG	GIBS16-1	SAMN04436840	SRR3131866,SRR3131867
GIBS16-1_SAMN04436760-S001_METAG	GIBS16-1	SAMN04436760	SRR3131860,SRR3131861
GIBS16-1_SAMN04436646-S001_METAG	GIBS16-1	SAMN04436646	SRR3131858,SRR3131859
GIBS16-1_SAMN04436887-S001_METAG	GIBS16-1	SAMN04436887	SRR3131856,SRR3131857
GIBS16-1_SAMN04436989-S001_METAG	GIBS16-1	SAMN04436989	SRR3131854,SRR3131855
GIBS16-1_SAMN04436729-S001_METAG	GIBS16-1	SAMN04436729	SRR3131852,SRR3131853
GIBS16-1_SAMN04436615-S001_METAG	GIBS16-1	SAMN04436615	SRR3131842,SRR3131843
GIBS16-1_SAMN04436932-S001_METAG	GIBS16-1	SAMN04436932	SRR3132381,SRR3132382
GIBS16-1_SAMN04436822-S001_METAG	GIBS16-1	SAMN04436822	SRR3131840,SRR3131841
GIBS16-1_SAMN04436838-S001_METAG	GIBS16-1	SAMN04436838	SRR3132385,SRR3132386
GIBS16-1_SAMN04436953-S001_METAG	GIBS16-1	SAMN04436953	SRR3132417,SRR3132418
GIBS16-1_SAMN04436810-S001_METAG	GIBS16-1	SAMN04436810	SRR3132425,SRR3132426
GIBS16-1_SAMN04436913-S001_METAG	GIBS16-1	SAMN04436913	SRR3132433,SRR3132434
GIBS16-1_SAMN04436825-S001_METAG	GIBS16-1	SAMN04436825	SRR3132435,SRR3132436
GIBS16-1_SAMN04436955-S001_METAG	GIBS16-1	SAMN04436955	SRR3132461,SRR3132462
GIBS16-1_SAMN04436919-S001_METAG	GIBS16-1	SAMN04436919	SRR3132467,SRR3132468
GIBS16-1_SAMN04436892-S001_METAG	GIBS16-1	SAMN04436892	SRR3132471,SRR3132472
GIBS16-1_SAMN04436957-S001_METAG	GIBS16-1	SAMN04436957	SRR3132469,SRR3132470
GIBS16-1_SAMN04436911-S001_METAG	GIBS16-1	SAMN04436911	SRR3132489,SRR3132490
GIBS16-1_SAMN04436595-S001_METAG	GIBS16-1	SAMN04436595	SRR3132487,SRR3132488
GIBS16-1_SAMN04436880-S001_METAG	GIBS16-1	SAMN04436880	SRR3132485,SRR3132486
GIBS16-1_SAMN04436767-S001_METAG	GIBS16-1	SAMN04436767	SRR3132483,SRR3132484
GIBS16-1_SAMN04436973-S001_METAG	GIBS16-1	SAMN04436973	SRR3132481,SRR3132482
GIBS16-1_SAMN04436689-S001_METAG	GIBS16-1	SAMN04436689	SRR3132479,SRR3132480
GIBS16-1_SAMN04436785-S001_METAG	GIBS16-1	SAMN04436785	SRR3132477,SRR3132478
GIBS16-1_SAMN04436848-S001_METAG	GIBS16-1	SAMN04436848	SRR3132465,SRR3132466
GIBS16-1_SAMN04436705-S001_METAG	GIBS16-1	SAMN04436705	SRR3132463,SRR3132464
GIBS16-1_SAMN04436790-S001_METAG	GIBS16-1	SAMN04436790	SRR3132457,SRR3132458
GIBS16-1_SAMN04436712-S001_METAG	GIBS16-1	SAMN04436712	SRR3132455,SRR3132456
GIBS16-1_SAMN04436894-S001_METAG	GIBS16-1	SAMN04436894	SRR3132453,SRR3132454
GIBS16-1_SAMN04436807-S001_METAG	GIBS16-1	SAMN04436807	SRR3132451,SRR3132452
GIBS16-1_SAMN04436690-S001_METAG	GIBS16-1	SAMN04436690	SRR3132445,SRR3132446
GIBS16-1_SAMN04436970-S001_METAG	GIBS16-1	SAMN04436970	SRR3132441,SRR3132442
GIBS16-1_SAMN04436765-S001_METAG	GIBS16-1	SAMN04436765	SRR3132439,SRR3132440
GIBS16-1_SAMN04436987-S001_METAG	GIBS16-1	SAMN04436987	SRR3132437,SRR3132438
GIBS16-1_SAMN04436724-S001_METAG	GIBS16-1	SAMN04436724	SRR3132429,SRR3132430
GIBS16-1_SAMN04436710-S001_METAG	GIBS16-1	SAMN04436710	SRR3132423,SRR3132424
GIBS16-1_SAMN04436628-S001_METAG	GIBS16-1	SAMN04436628	SRR3132419,SRR3132420
GIBS16-1_SAMN04436788-S001_METAG	GIBS16-1	SAMN04436788	SRR3132415,SRR3132416
GIBS16-1_SAMN04436861-S001_METAG	GIBS16-1	SAMN04436861	SRR3132413,SRR3132414
GIBS16-1_SAMN04436931-S001_METAG	GIBS16-1	SAMN04436931	SRR3132409,SRR3132410
GIBS16-1_SAMN04436637-S001_METAG	GIBS16-1	SAMN04436637	SRR3132407,SRR3132408
GIBS16-1_SAMN04436977-S001_METAG	GIBS16-1	SAMN04436977	SRR3132403,SRR3132404
GIBS16-1_SAMN04436821-S001_METAG	GIBS16-1	SAMN04436821	SRR3132401,SRR3132402
GIBS16-1_SAMN04436858-S001_METAG	GIBS16-1	SAMN04436858	SRR3132399,SRR3132400
GIBS16-1_SAMN04436693-S001_METAG	GIBS16-1	SAMN04436693	SRR3132397,SRR3132398
GIBS16-1_SAMN04436922-S001_METAG	GIBS16-1	SAMN04436922	SRR3132391,SRR3132392
GIBS16-1_SAMN04436653-S001_METAG	GIBS16-1	SAMN04436653	SRR3132389,SRR3132390
GIBS16-1_SAMN04436723-S001_METAG	GIBS16-1	SAMN04436723	SRR3132387,SRR3132388
GIBS16-1_SAMN04436665-S001_METAG	GIBS16-1	SAMN04436665	SRR3132383,SRR3132384
GIBS16-1_SAMN04436763-S001_METAG	GIBS16-1	SAMN04436763	SRR3132379,SRR3132380
GIBS16-1_SAMN04436605-S001_METAG	GIBS16-1	SAMN04436605	SRR3131838,SRR3131839
GIBS16-1_SAMN04436976-S001_METAG	GIBS16-1	SAMN04436976	SRR3131836,SRR3131837
GIBS16-1_SAMN04436720-S001_METAG	GIBS16-1	SAMN04436720	SRR3131832,SRR3131833
GIBS16-1_SAMN04436881-S001_METAG	GIBS16-1	SAMN04436881	SRR3131830,SRR3131831
GIBS16-1_SAMN04436835-S001_METAG	GIBS16-1	SAMN04436835	SRR3131828,SRR3131829
GIBS16-1_SAMN04436619-S001_METAG	GIBS16-1	SAMN04436619	SRR3131826,SRR3131827
GIBS16-1_SAMN04436933-S001_METAG	GIBS16-1	SAMN04436933	SRR3131824,SRR3131825
GIBS16-1_SAMN04436856-S001_METAG	GIBS16-1	SAMN04436856	SRR3131822,SRR3131823
GIBS16-1_SAMN04436829-S001_METAG	GIBS16-1	SAMN04436829	SRR3131818,SRR3131819
GIBS16-1_SAMN04436612-S001_METAG	GIBS16-1	SAMN04436612	SRR3131816,SRR3131817
GIBS16-1_SAMN04436983-S001_METAG	GIBS16-1	SAMN04436983	SRR3131804,SRR3131805
GIBS16-1_SAMN04436850-S001_METAG	GIBS16-1	SAMN04436850	SRR3131798,SRR3131799
GIBS16-1_SAMN04436609-S001_METAG	GIBS16-1	SAMN04436609	SRR3131800,SRR3131801
GIBS16-1_SAMN04436641-S001_METAG	GIBS16-1	SAMN04436641	SRR3131796,SRR3131797
GIBS16-1_SAMN04436769-S001_METAG	GIBS16-1	SAMN04436769	SRR3131794,SRR3131795
GIBS16-1_SAMN04436629-S001_METAG	GIBS16-1	SAMN04436629	SRR3131792,SRR3131793
GIBS16-1_SAMN04436869-S001_METAG	GIBS16-1	SAMN04436869	SRR3131790,SRR3131791
GIBS16-1_SAMN04436614-S001_METAG	GIBS16-1	SAMN04436614	SRR3131768,SRR3131769
GIBS16-1_SAMN04436717-S001_METAG	GIBS16-1	SAMN04436717	SRR3131766,SRR3131767
GIBS16-1_SAMN04436794-S001_METAG	GIBS16-1	SAMN04436794	SRR3131764,SRR3131765
GIBS16-1_SAMN04436934-S001_METAG	GIBS16-1	SAMN04436934	SRR3131762,SRR3131763
GIBS16-1_SAMN04436859-S001_METAG	GIBS16-1	SAMN04436859	SRR3131760,SRR3131761
GIBS16-1_SAMN04436862-S001_METAG	GIBS16-1	SAMN04436862	SRR3131756,SRR3131757
GIBS16-1_SAMN04436643-S001_METAG	GIBS16-1	SAMN04436643	SRR3131758,SRR3131759
GIBS16-1_SAMN04436883-S001_METAG	GIBS16-1	SAMN04436883	SRR3131754,SRR3131755
GIBS16-1_SAMN04436926-S001_METAG	GIBS16-1	SAMN04436926	SRR3131752,SRR3131753
GIBS16-1_SAMN04436660-S001_METAG	GIBS16-1	SAMN04436660	SRR3131746,SRR3131747
GIBS16-1_SAMN04436842-S001_METAG	GIBS16-1	SAMN04436842	SRR3131738,SRR3131739
GIBS16-1_SAMN04436695-S001_METAG	GIBS16-1	SAMN04436695	SRR3131736,SRR3131737
GIBS16-1_SAMN04436936-S001_METAG	GIBS16-1	SAMN04436936	SRR3131750,SRR3131751
GIBS16-1_SAMN04436617-S001_METAG	GIBS16-1	SAMN04436617	SRR3131734,SRR3131735
GIBS16-1_SAMN04436728-S001_METAG	GIBS16-1	SAMN04436728	SRR3131732,SRR3131733
GIBS16-1_SAMN04436872-S001_METAG	GIBS16-1	SAMN04436872	SRR3131730,SRR3131731
GIBS16-1_SAMN04436820-S001_METAG	GIBS16-1	SAMN04436820	SRR3131728,SRR3131729
GIBS16-1_SAMN04436762-S001_METAG	GIBS16-1	SAMN04436762	SRR3131726,SRR3131727
GIBS16-1_SAMN04436884-S001_METAG	GIBS16-1	SAMN04436884	SRR3131724,SRR3131725
GIBS16-1_SAMN04436803-S001_METAG	GIBS16-1	SAMN04436803	SRR3131718,SRR3131719
GIBS16-1_SAMN04436808-S001_METAG	GIBS16-1	SAMN04436808	SRR3131712,SRR3131713
GIBS16-1_SAMN04436771-S001_METAG	GIBS16-1	SAMN04436771	SRR3131710,SRR3131711
GIBS16-1_SAMN04436982-S001_METAG	GIBS16-1	SAMN04436982	SRR3131708,SRR3131709
GIBS16-1_SAMN04436630-S001_METAG	GIBS16-1	SAMN04436630	SRR3131706,SRR3131707
GIBS16-1_SAMN04436654-S001_METAG	GIBS16-1	SAMN04436654	SRR3131700,SRR3131701
GIBS16-1_SAMN04436721-S001_METAG	GIBS16-1	SAMN04436721	SRR3131694,SRR3131695
GIBS16-1_SAMN04436904-S001_METAG	GIBS16-1	SAMN04436904	SRR3131776,SRR3131777
GIBS16-1_SAMN04436600-S001_METAG	GIBS16-1	SAMN04436600	SRR3131772,SRR3131773
GIBS16-1_SAMN04436804-S001_METAG	GIBS16-1	SAMN04436804	SRR3131770,SRR3131771
GLEN20-1_SAMEA5754820-S001_METAG	GLEN20-1	SAMEA5754820	ERR3414571
GLEN20-1_SAMEA5754821-S001_METAG	GLEN20-1	SAMEA5754821	ERR3414572
GLEN20-1_SAMEA5754822-S001_METAG	GLEN20-1	SAMEA5754822	ERR3414573
GLEN20-1_SAMEA5754823-S001_METAG	GLEN20-1	SAMEA5754823	ERR3414574
GLEN20-1_SAMEA5754824-S001_METAG	GLEN20-1	SAMEA5754824	ERR3414575
GLEN20-1_SAMEA5754825-S001_METAG	GLEN20-1	SAMEA5754825	ERR3414576
GLEN20-1_SAMEA5754826-S001_METAG	GLEN20-1	SAMEA5754826	ERR3414577
GLEN20-1_SAMEA5754827-S001_METAG	GLEN20-1	SAMEA5754827	ERR3414578
GLEN20-1_SAMEA5754828-S001_METAG	GLEN20-1	SAMEA5754828	ERR3414579
GLEN20-1_SAMEA5754829-S001_METAG	GLEN20-1	SAMEA5754829	ERR3414580
GLEN20-1_SAMEA5754830-S001_METAG	GLEN20-1	SAMEA5754830	ERR3414581
GLEN20-1_SAMEA5754831-S001_METAG	GLEN20-1	SAMEA5754831	ERR3414582
GLEN20-1_SAMEA5754832-S001_METAG	GLEN20-1	SAMEA5754832	ERR3414583
GLEN20-1_SAMEA5754833-S001_METAG	GLEN20-1	SAMEA5754833	ERR3414584
GLEN20-1_SAMEA5754834-S001_METAG	GLEN20-1	SAMEA5754834	ERR3414585
GLEN20-1_SAMEA5754835-S001_METAG	GLEN20-1	SAMEA5754835	ERR3414586
GLEN20-1_SAMEA5754836-S001_METAG	GLEN20-1	SAMEA5754836	ERR3414587
GLEN20-1_SAMEA5754837-S001_METAG	GLEN20-1	SAMEA5754837	ERR3414588
GLEN20-1_SAMEA5754838-S001_METAG	GLEN20-1	SAMEA5754838	ERR3414589
GLEN20-1_SAMEA5754839-S001_METAG	GLEN20-1	SAMEA5754839	ERR3414590
GLEN20-1_SAMEA5754840-S001_METAG	GLEN20-1	SAMEA5754840	ERR3414591
GLEN20-1_SAMEA5754841-S001_METAG	GLEN20-1	SAMEA5754841	ERR3414592
GLEN20-1_SAMEA5754842-S001_METAG	GLEN20-1	SAMEA5754842	ERR3414593
GLEN20-1_SAMEA5754843-S001_METAG	GLEN20-1	SAMEA5754843	ERR3414594
GLEN20-2_SAMEA5961686-S001_METAG	GLEN20-2	SAMEA5961686	ERR3525309
GLEN20-2_SAMEA5961687-S001_METAG	GLEN20-2	SAMEA5961687	ERR3525310
GLEN20-2_SAMEA5961688-S001_METAG	GLEN20-2	SAMEA5961688	ERR3525311
GLEN20-2_SAMEA5961689-S001_METAG	GLEN20-2	SAMEA5961689	ERR3525312
GLEN20-2_SAMEA5961690-S001_METAG	GLEN20-2	SAMEA5961690	ERR3525313
GLEN20-2_SAMEA5961691-S001_METAG	GLEN20-2	SAMEA5961691	ERR3525314
GLEN20-2_SAMEA5961692-S001_METAG	GLEN20-2	SAMEA5961692	ERR3525315
GLEN20-2_SAMEA5961693-S001_METAG	GLEN20-2	SAMEA5961693	ERR3525316
GLEN20-2_SAMEA5961694-S001_METAG	GLEN20-2	SAMEA5961694	ERR3525317
GLEN20-2_SAMEA5961695-S001_METAG	GLEN20-2	SAMEA5961695	ERR3525318
GLEN20-2_SAMEA5961696-S001_METAG	GLEN20-2	SAMEA5961696	ERR3525319
GLEN20-2_SAMEA5961697-S001_METAG	GLEN20-2	SAMEA5961697	ERR3525320
GOPA18-1_SAMEA104335941-S001_METAG	GOPA18-1	SAMEA104335941	ERR2162200
GOPA18-1_SAMEA104335942-S001_METAG	GOPA18-1	SAMEA104335942	ERR2162201
GOPA18-1_SAMEA104335943-S001_METAG	GOPA18-1	SAMEA104335943	ERR2162202
GOPA18-1_SAMEA104335944-S001_METAG	GOPA18-1	SAMEA104335944	ERR2162203
GOPA18-1_SAMEA104335945-S001_METAG	GOPA18-1	SAMEA104335945	ERR2162204
GOPA18-1_SAMEA104335946-S001_METAG	GOPA18-1	SAMEA104335946	ERR2162205
GOPA18-1_SAMEA104335947-S001_METAG	GOPA18-1	SAMEA104335947	ERR2162206
GOPA18-1_SAMEA104335948-S001_METAG	GOPA18-1	SAMEA104335948	ERR2162207
GOPA18-1_SAMEA104335949-S001_METAG	GOPA18-1	SAMEA104335949	ERR2162208
GOPA18-1_SAMEA104335950-S001_METAG	GOPA18-1	SAMEA104335950	ERR2162209
GOPA18-1_SAMEA104335951-S001_METAG	GOPA18-1	SAMEA104335951	ERR2162210
GOPA18-1_SAMEA104335952-S001_METAG	GOPA18-1	SAMEA104335952	ERR2162211
GOPA18-1_SAMEA104335953-S001_METAG	GOPA18-1	SAMEA104335953	ERR2162212
GOPA18-1_SAMEA104335954-S001_METAG	GOPA18-1	SAMEA104335954	ERR2162213
GOPA18-1_SAMEA104335955-S001_METAG	GOPA18-1	SAMEA104335955	ERR2162214
[truncated: 9,165 more rows]

## Sheet: Supplementary Table 3
LEVEL	Total	Annotated	%Annotated	Unknown	% Unknown
Kingdom	19358	19357	99.9948	1	0.00516582
Phylum	19358	17233	89.0226	2125	10.9774
Class	19358	13907	71.8411	5451	28.1589
Order	19358	12059	62.2947	7299	37.7053
Family	19358	8957	46.2703	10401	53.7297
Genus	19358	5278	27.2652	14080	72.7348
Species	19358	0	0	19358	100

## Sheet: Supplementary Table 4
General description							New in mOTUs3			Already in mOTUs v2.5.1 (meta)			Already in mOTUs v2.5.1 (ref)
Project	# Genomes	# MAGPipe Built	# Public MAGs	# SAGs	# Isolates	Used for extension	# Genomes in ext	% Genomes in ext	Genomes in # ext	# Genomes in meta	% Genomes in meta	Genomes in # meta	# Genomes in ref	% Genomes in ref	Genomes in # ref
TOTAL	605653	150880	434530	6008	14235	499512	79833	15.9822	NA	136429	27.3125	NA	283250	56.7053	NA
ANAN16-1	8415	8415	0	0	0	5357	2160	40.3211	1029	0	0	0	3197	59.6789	828
BAHR18-1	54	54	0	0	0	28	23	82.1429	18	0	0	0	5	17.8571	1
BAIY	432	0	0	0	432	431	0	0	0	0	0	0	431	100	297
BAND20-1	706	706	0	0	0	403	324	80.397	93	0	0	0	79	19.603	18
BATS	958	958	0	0	0	448	112	25	39	301	67.1875	76	35	7.8125	14
BGEO	3885	3885	0	0	0	1684	513	30.4632	180	887	52.6722	192	284	16.8646	40
BOIF20-1	372	372	0	0	0	207	13	6.28019	12	0	0	0	194	93.7198	11
CARN	248	0	248	0	0	134	120	89.5522	112	0	0	0	14	10.4478	2
COEL18-1	7081	7081	0	0	0	6042	3189	52.7805	140	1147	18.9838	31	1706	28.2357	68
CRIT18-1	5242	5242	0	0	0	3166	2514	79.4062	570	0	0	0	652	20.5938	20
DAMP20-1	2038	2038	0	0	0	1453	1337	92.0165	363	19	1.30764	9	97	6.67584	13
DEUS15-1	3199	3199	0	0	0	2587	406	15.6939	40	763	29.4936	32	1418	54.8125	70
ELLE	15	0	0	0	15	15	4	26.6667	1	0	0	0	11	73.3333	5
ELLE19-1	657	657	0	0	0	588	90	15.3061	26	0	0	0	498	84.6939	30
ELLE20-1	372	372	0	0	0	322	94	29.1925	21	0	0	0	228	70.8075	30
ENGE	7	0	0	7	0	3	0	0	0	0	0	0	3	100	3
FRAN17-1	2476	2476	0	0	0	2156	131	6.07607	99	639	29.6382	195	1386	64.2857	218
GARZ	12	0	0	0	12	12	0	0	0	0	0	0	12	100	12
GLEN20-1	3316	3316	0	0	0	2684	1874	69.8212	276	347	12.9285	34	463	17.2504	33
GLEN20-2	1010	1010	0	0	0	691	634	91.7511	504	1	0.144718	1	56	8.1042	13
GOPA18-1	514	514	0	0	0	438	10	2.28311	10	99	22.6027	63	329	75.1142	107
GORG	5287	0	0	5287	0	3561	2286	64.1955	1475	793	22.269	203	482	13.5355	45
GUOW18-1	260	260	0	0	0	207	119	57.4879	84	14	6.76329	4	74	35.7488	40
GUT	285775	0	275127	0	10648	251198	6992	2.78346	1990	75076	29.8872	846	169130	67.3294	1113
GYAR16-1	7	7	0	0	0	6	0	0	0	0	0	0	6	100	4
HEND19-1	5875	5875	0	0	0	3649	2154	59.0299	596	139	3.80926	25	1356	37.1609	146
HEOJ	20	0	0	0	20	20	4	20	2	0	0	0	16	80	14
HOTS	616	616	0	0	0	230	53	23.0435	20	151	65.6522	48	26	11.3043	11
JAFF	3617	0	3617	0	0	2332	746	31.9897	447	0	0	0	1586	68.0103	565
JOUS	1	0	0	0	1	1	0	0	0	0	0	0	1	100	1
KASH	32	0	0	32	0	20	1	5	1	0	0	0	19	95	6
KERN20-1	1949	1949	0	0	0	1526	497	32.5688	208	24	1.57274	12	1005	65.8585	167
KIRK	2	0	0	0	2	2	0	0	0	0	0	0	2	100	2
KRUS	1	0	0	0	1	1	0	0	0	0	0	0	1	100	1
KUPF	1	0	0	0	1	1	0	0	0	0	0	0	1	100	1
LESK20-1	2579	2579	0	0	0	2055	1580	76.8856	381	24	1.16788	2	451	21.9465	49
LIAN20-1	3499	3499	0	0	0	2232	2010	90.0538	807	1	0.0448029	1	221	9.90143	46
LUDV	1	0	0	0	1	1	0	0	0	0	0	0	1	100	1
MALA	1064	1064	0	0	0	710	357	50.2817	78	159	22.3944	21	194	27.3239	35
MARD	2389	0	0	682	1707	2200	607	27.5909	553	48	2.18182	28	1545	70.2273	682
MATS18-1	2010	2010	0	0	0	1757	65	3.69949	61	461	26.2379	162	1231	70.0626	199
MOTT	5	0	0	0	5	5	2	40	1	0	0	0	3	60	1
PASO	154723	0	154723	0	0	128139	4338	3.38539	1782	43016	33.5698	950	80785	63.0448	1010
RIIS19-1	209	209	0	0	0	154	137	88.961	65	0	0	0	17	11.039	5
RIIS20-1	63	63	0	0	0	43	30	69.7674	20	0	0	0	13	30.2326	3
ROSSO	10	0	0	0	10	10	8	80	2	0	0	0	2	20	1
SEGE	6	0	0	0	6	6	0	0	0	0	0	0	6	100	3
SHAR-1	1334	0	0	0	1334	1215	1066	87.7366	854	0	0	0	149	12.2634	28
STEW18-1	3967	3967	0	0	0	2882	2457	85.2533	900	58	2.01249	17	367	12.7342	46
STEW19-1	27907	27907	0	0	0	20839	17840	85.6087	2872	321	1.54038	35	2678	12.8509	103
TARA	20461	19646	815	0	0	14250	6401	44.9193	2487	6425	45.0877	1135	1424	9.99298	202
WAID19-1	238	238	0	0	0	154	133	86.3636	84	0	0	0	21	13.6364	5
WILH17-1	1162	1162	0	0	0	692	633	91.474	441	0	0	0	59	8.52601	1
WILK20-1	4942	4942	0	0	0	3887	3646	93.7998	1851	0	0	0	241	6.20015	12
WIRB19-1	3856	3856	0	0	0	3210	89	2.77259	83	1217	37.9128	287	1904	59.3146	229
WOLF17-1	1958	1958	0	0	0	1607	1384	86.1232	672	24	1.49347	11	199	12.3833	47
XIAO15-1	5427	5427	0	0	0	4424	3278	74.0958	422	92	2.07957	4	1054	23.8246	53
XIAO16-1	15678	15678	0	0	0	11016	6961	63.1899	835	2201	19.98	121	1854	16.8301	78
ZELL14-1	7260	7260	0	0	0	6038	77	1.27526	73	1982	32.8254	399	3979	65.8993	318
ZENG19-1	413	413	0	0	0	344	334	97.093	156	0	0	0	10	2.90698	4
ZHEN	40	0	0	0	40	39	0	0	0	0	0	0	39	100	14

## Sheet: Supplementary Table 5
Sample	ref-mOTUs rel. ab.	meta-mOTUs rel. ab.	ext-mOTUs rel. ab.	unassigned rel. ab.	Number of clades	Habitat
ANAN16-1_SAMN03202994-S001_METAG	0.484706	0	0.27068	0.244614	554	Freshwater
ANAN16-1_SAMN03202995-S001_METAG	0.359733	9.77775e-06	0.289969	0.350288	769	Freshwater
ANAN16-1_SAMN03202996-S001_METAG	0.587871	0	0.200088	0.21204	569	Freshwater
ANAN16-1_SAMN03202997-S001_METAG	0.388818	0	0.224905	0.386277	661	Freshwater
ANAN16-1_SAMN03202998-S001_METAG	0.666581	0	0.176758	0.156661	546	Freshwater
ANAN16-1_SAMN03202999-S001_METAG	0.544092	0	0.249923	0.205985	669	Freshwater
ANAN16-1_SAMN03203000-S001_METAG	0.760681	3.46488e-05	0.120682	0.118603	418	Freshwater
ANAN16-1_SAMN03203001-S001_METAG	0.626307	0	0.195884	0.177809	676	Freshwater
ANAN16-1_SAMN03203002-S001_METAG	0.792663	3.63941e-05	0.135495	0.0718055	361	Freshwater
ANAN16-1_SAMN03203003-S001_METAG	0.804974	0	0.117289	0.0777373	481	Freshwater
ANAN16-1_SAMN03203004-S001_METAG	0.751265	0	0.148026	0.10071	412	Freshwater
ANAN16-1_SAMN03203005-S001_METAG	0.76638	0	0.140093	0.0935266	577	Freshwater
ANAN16-1_SAMN03842428-S001_METAG	0.439793	0	0.23636	0.323846	350	Freshwater
ANAN16-1_SAMN03842429-S001_METAG	0.36518	0	0.236483	0.398336	392	Freshwater
ANAN16-1_SAMN03842430-S001_METAG	0.393204	0	0.327523	0.279272	874	Freshwater
ANAN16-1_SAMN03842431-S001_METAG	0.410432	2.60821e-05	0.312529	0.277013	851	Freshwater
ANAN16-1_SAMN03842432-S001_METAG	0.369089	6.71682e-05	0.35982	0.271024	991	Freshwater
ANAN16-1_SAMN03842433-S001_METAG	0.38133	4.39219e-05	0.344787	0.273839	977	Freshwater
ANAN16-1_SAMN03842434-S001_METAG	0.438382	0	0.277105	0.284513	1028	Freshwater
ANAN16-1_SAMN03842435-S001_METAG	0.451619	1.18321e-05	0.264589	0.283781	972	Freshwater
ANAN16-1_SAMN03842436-S001_METAG	0.345125	0	0.361011	0.293864	892	Freshwater
ANAN16-1_SAMN03842437-S001_METAG	0.361637	0	0.356271	0.282092	862	Freshwater
ANAN16-1_SAMN03842438-S001_METAG	0.412267	0	0.31347	0.274262	976	Freshwater
ANAN16-1_SAMN03842439-S001_METAG	0.41966	0	0.305573	0.274767	915	Freshwater
ANAN16-1_SAMN03842440-S001_METAG	0.437193	0	0.297055	0.265752	917	Freshwater
ANAN16-1_SAMN03842441-S001_METAG	0.398083	0	0.321517	0.2804	1048	Freshwater
ANAN16-1_SAMN03842442-S001_METAG	0.427874	0.000215301	0.37735	0.19456	570	Freshwater
ANAN16-1_SAMN03842443-S001_METAG	0.469713	0.000117165	0.352783	0.177387	747	Freshwater
ANAN16-1_SAMN03842444-S001_METAG	0.464001	0	0.340553	0.195446	770	Freshwater
ANAN16-1_SAMN03842445-S001_METAG	0.460177	0.000173142	0.346319	0.193331	522	Freshwater
ANAN16-1_SAMN03842446-S001_METAG	0.510046	6.8573e-05	0.311596	0.17829	713	Freshwater
ANAN16-1_SAMN03842448-S001_METAG	0.472058	5.17438e-05	0.352686	0.175204	496	Freshwater
ANAN16-1_SAMN03842449-S001_METAG	0.527365	0.000100422	0.301717	0.170817	722	Freshwater
ANAN16-1_SAMN03842451-S001_METAG	0.434359	3.16496e-05	0.377548	0.188062	505	Freshwater
ANAN16-1_SAMN03842451-S002_METAG	0.405375	0	0.401202	0.193423	524	Freshwater
ANAN16-1_SAMN03842452-S001_METAG	0.477754	0	0.314175	0.20807	801	Freshwater
ANAN16-1_SAMN03842452-S002_METAG	0.484472	0	0.317621	0.197907	778	Freshwater
ANAN16-1_SAMN03842453-S001_METAG	0.491332	0	0.258603	0.250066	600	Freshwater
ANAN16-1_SAMN03842453-S002_METAG	0.505149	0	0.251907	0.242944	612	Freshwater
BATS_SAMN07137064-S001_METAG	0.0338899	0.302695	0.498981	0.164435	841	Marine
BATS_SAMN07137065-S001_METAG	0.0576863	0.256871	0.418226	0.267217	1050	Marine
BATS_SAMN07137066-S001_METAG	0.0254879	0.309571	0.324572	0.340369	887	Marine
BATS_SAMN07137067-S001_METAG	0.0987609	0.173844	0.564593	0.162802	925	Marine
BATS_SAMN07137068-S001_METAG	0.0541975	0.23432	0.458508	0.252975	1123	Marine
BATS_SAMN07137069-S001_METAG	0.0220425	0.284174	0.265144	0.428639	540	Marine
BATS_SAMN07137070-S001_METAG	0.0667863	0.26951	0.4114	0.252304	1110	Marine
BATS_SAMN07137071-S001_METAG	0.0642648	0.271409	0.409196	0.25513	1074	Marine
BATS_SAMN07137072-S001_METAG	0.0138529	0.27667	0.235888	0.473589	397	Marine
BATS_SAMN07137073-S001_METAG	0.0694818	0.211955	0.463329	0.255235	1061	Marine
BATS_SAMN07137074-S001_METAG	0.0587213	0.210306	0.472062	0.258911	1053	Marine
BATS_SAMN07137075-S001_METAG	0.0334786	0.300546	0.395172	0.270803	1009	Marine
BATS_SAMN07137076-S001_METAG	0.0802756	0.195642	0.53501	0.189072	1081	Marine
BATS_SAMN07137077-S001_METAG	0.0939101	0.189072	0.5144	0.202618	1143	Marine
BATS_SAMN07137078-S001_METAG	0.012987	0.281644	0.238418	0.466951	401	Marine
BATS_SAMN07137079-S001_METAG	0.0835288	0.184016	0.519033	0.213422	1140	Marine
BATS_SAMN07137080-S001_METAG	0.0628935	0.257002	0.425852	0.254252	1088	Marine
BATS_SAMN07137081-S001_METAG	0.0308081	0.336768	0.328182	0.304242	967	Marine
BATS_SAMN07137082-S001_METAG	0.0609097	0.204087	0.492551	0.242452	1140	Marine
BATS_SAMN07137083-S001_METAG	0.0475569	0.283207	0.402633	0.266603	1044	Marine
BATS_SAMN07137084-S001_METAG	0.0251901	0.29706	0.293396	0.384355	796	Marine
BATS_SAMN07137085-S001_METAG	0.0174246	0.434083	0.418861	0.129631	495	Marine
BATS_SAMN07137086-S001_METAG	0.0666206	0.230709	0.409401	0.293269	809	Marine
BATS_SAMN07137087-S001_METAG	0.022397	0.320229	0.253157	0.404217	575	Marine
BATS_SAMN07137088-S001_METAG	0.0198564	0.475312	0.385072	0.119759	475	Marine
BATS_SAMN07137089-S001_METAG	0.0541709	0.213924	0.495355	0.236549	1177	Marine
BATS_SAMN07137090-S001_METAG	0.0376498	0.289887	0.320446	0.352018	688	Marine
BATS_SAMN07137091-S001_METAG	0.0455227	0.239988	0.465277	0.249213	1099	Marine
BATS_SAMN07137092-S001_METAG	0.058778	0.234408	0.453752	0.253062	1099	Marine
BATS_SAMN07137093-S001_METAG	0.0386372	0.301012	0.396556	0.263795	1004	Marine
BATS_SAMN07137094-S001_METAG	0.0741017	0.261816	0.529	0.135083	716	Marine
BATS_SAMN07137095-S001_METAG	0.053617	0.239392	0.443526	0.263465	910	Marine
BATS_SAMN07137096-S001_METAG	0.0239258	0.276964	0.270074	0.429037	579	Marine
BATS_SAMN07137097-S001_METAG	0.0751785	0.217416	0.552289	0.155117	857	Marine
BATS_SAMN07137098-S001_METAG	0.0384067	0.292613	0.348607	0.320373	865	Marine
BATS_SAMN07137099-S001_METAG	0.0201251	0.285134	0.24945	0.44529	498	Marine
BATS_SAMN07137100-S001_METAG	0.0858889	0.186253	0.546858	0.180999	1117	Marine
BATS_SAMN07137101-S001_METAG	0.0365735	0.254366	0.448487	0.260574	1126	Marine
BATS_SAMN07137102-S001_METAG	0.0280305	0.291493	0.292845	0.387632	720	Marine
BATS_SAMN07137103-S001_METAG	0.0258695	0.375535	0.448261	0.150334	666	Marine
BATS_SAMN07137104-S001_METAG	0.0405711	0.293186	0.342381	0.323862	897	Marine
BATS_SAMN07137105-S001_METAG	0.0198433	0.324444	0.258721	0.396992	665	Marine
BATS_SAMN07137106-S001_METAG	0.132866	0.163961	0.53327	0.169903	996	Marine
BATS_SAMN07137107-S001_METAG	0.0456704	0.330654	0.344172	0.279503	924	Marine
BATS_SAMN07137108-S001_METAG	0.0161112	0.30169	0.257147	0.425051	569	Marine
BATS_SAMN07137109-S001_METAG	0.0506576	0.246506	0.521476	0.18136	968	Marine
BATS_SAMN07137110-S001_METAG	0.0220046	0.27311	0.395452	0.309434	915	Marine
BATS_SAMN07137112-S001_METAG	0.0341888	0.377853	0.453157	0.134802	751	Marine
BATS_SAMN07137113-S001_METAG	0.0673642	0.25241	0.413943	0.266283	1010	Marine
BATS_SAMN07137114-S001_METAG	0.0317186	0.309712	0.320503	0.338067	858	Marine
BATS_SAMN07137115-S001_METAG	0.0270621	0.405832	0.439085	0.128021	661	Marine
BATS_SAMN07137116-S001_METAG	0.0684381	0.246299	0.420531	0.264732	892	Marine
BATS_SAMN07137117-S001_METAG	0.0241209	0.330573	0.270634	0.374673	691	Marine
BATS_SAMN07137118-S001_METAG	0.0282914	0.42453	0.414727	0.132451	528	Marine
BATS_SAMN07137119-S001_METAG	0.0769118	0.205424	0.486538	0.231126	1033	Marine
BATS_SAMN07137120-S001_METAG	0.0262611	0.304247	0.31879	0.350702	715	Marine
BATS_SAMN07137121-S001_METAG	0.044977	0.243931	0.449149	0.261943	1066	Marine
BATS_SAMN07137122-S001_METAG	0.0402188	0.249075	0.452514	0.258192	1111	Marine
BATS_SAMN07137123-S001_METAG	0.0273621	0.307653	0.324412	0.340573	953	Marine
BATS_SAMN08390924-S001_METAG	0.0681437	0.219636	0.563763	0.148457	814	Marine
BATS_SAMN08390925-S001_METAG	0.0233575	0.300583	0.376523	0.299537	822	Marine
BGEO_SAMN07136484-S001_METAG	0.0597662	0.300407	0.363983	0.275844	312	Marine
BGEO_SAMN07136485-S001_METAG	0.0777202	0.288774	0.368336	0.26517	308	Marine
BGEO_SAMN07136486-S001_METAG	0.0560632	0.259376	0.382734	0.301828	409	Marine
BGEO_SAMN07136487-S001_METAG	0.0426257	0.226236	0.400469	0.330669	534	Marine
BGEO_SAMN07136488-S001_METAG	0.0394759	0.205779	0.377961	0.376785	497	Marine
BGEO_SAMN07136490-S001_METAG	0.0553506	0.303983	0.370149	0.270518	634	Marine
BGEO_SAMN07136491-S001_METAG	0.0534351	0.311838	0.368463	0.266264	704	Marine
BGEO_SAMN07136492-S001_METAG	0.0437025	0.305774	0.371042	0.279481	759	Marine
BGEO_SAMN07136493-S001_METAG	0.0366003	0.319182	0.346174	0.298043	792	Marine
BGEO_SAMN07136494-S001_METAG	0.0330105	0.311411	0.326905	0.328674	790	Marine
BGEO_SAMN07136495-S001_METAG	0.0488138	0.221079	0.490867	0.23924	738	Marine
BGEO_SAMN07136496-S001_METAG	0.0348281	0.260042	0.452765	0.252365	772	Marine
BGEO_SAMN07136497-S001_METAG	0.0390636	0.290856	0.39722	0.27286	869	Marine
BGEO_SAMN07136498-S001_METAG	0.0402323	0.299334	0.373282	0.287151	893	Marine
BGEO_SAMN07136499-S001_METAG	0.0376109	0.303132	0.371842	0.287414	918	Marine
BGEO_SAMN07136500-S001_METAG	0.0409368	0.296989	0.379256	0.282818	904	Marine
BGEO_SAMN07136501-S001_METAG	0.0348837	0.271434	0.450191	0.243492	651	Marine
BGEO_SAMN07136502-S001_METAG	0.0294996	0.282353	0.446708	0.24144	651	Marine
BGEO_SAMN07136503-S001_METAG	0.0337046	0.275059	0.448271	0.242966	644	Marine
BGEO_SAMN07136504-S001_METAG	0.0406826	0.309005	0.376962	0.273351	789	Marine
BGEO_SAMN07136505-S001_METAG	0.0396011	0.268114	0.336902	0.355383	741	Marine
BGEO_SAMN07136506-S001_METAG	0.0234875	0.286406	0.4	0.290107	769	Marine
BGEO_SAMN07136507-S001_METAG	0.0456603	0.192234	0.51884	0.243266	682	Marine
BGEO_SAMN07136508-S001_METAG	0.0374635	0.244243	0.487026	0.231268	757	Marine
BGEO_SAMN07136509-S001_METAG	0.0329305	0.259388	0.437992	0.269689	876	Marine
BGEO_SAMN07136510-S001_METAG	0.0377209	0.301668	0.379591	0.28102	893	Marine
BGEO_SAMN07136511-S001_METAG	0.0368868	0.284957	0.387429	0.290728	842	Marine
BGEO_SAMN07136512-S001_METAG	0.0422909	0.289016	0.38233	0.286362	842	Marine
BGEO_SAMN07136515-S001_METAG	0.0393928	0.158148	0.30784	0.49462	258	Marine
BGEO_SAMN07136516-S001_METAG	0.0450039	0.34503	0.347769	0.262197	830	Marine
BGEO_SAMN07136517-S001_METAG	0.0444422	0.269362	0.444522	0.241673	900	Marine
BGEO_SAMN07136518-S001_METAG	0.0119315	0.426768	0.196611	0.36469	486	Marine
BGEO_SAMN07136520-S001_METAG	0.0894309	0.159934	0.541032	0.209604	666	Marine
BGEO_SAMN07136521-S001_METAG	0.104089	0.370291	0.265667	0.259954	694	Marine
BGEO_SAMN07136522-S001_METAG	0.0182536	0.319026	0.42641	0.23631	884	Marine
BGEO_SAMN07136523-S001_METAG	0.0595121	0.109293	0.652094	0.1791	454	Marine
BGEO_SAMN07136525-S001_METAG	0.0124012	0.383357	0.197699	0.406542	447	Marine
BGEO_SAMN07136526-S001_METAG	0.125953	0.170311	0.514057	0.189679	824	Marine
BGEO_SAMN07136528-S001_METAG	0.0868324	0.208874	0.49203	0.212264	1121	Marine
BGEO_SAMN07136529-S001_METAG	0.0938248	0.203925	0.501835	0.200415	1134	Marine
BGEO_SAMN07136530-S001_METAG	0.0261406	0.356166	0.265158	0.352535	906	Marine
BGEO_SAMN07136531-S001_METAG	0.0172631	0.342384	0.237547	0.402805	583	Marine
BGEO_SAMN07136532-S001_METAG	0.0181299	0.267726	0.256178	0.457966	504	Marine
BGEO_SAMN07136533-S001_METAG	0.0189017	0.264461	0.225191	0.491445	373	Marine
BGEO_SAMN07136534-S001_METAG	0.0145275	0.271509	0.250494	0.46347	386	Marine
BGEO_SAMN07136535-S001_METAG	0.0925695	0.152798	0.575909	0.178724	916	Marine
BGEO_SAMN07136536-S001_METAG	0.102175	0.149839	0.582304	0.165682	924	Marine
BGEO_SAMN07136537-S001_METAG	0.098456	0.145628	0.581426	0.17449	912	Marine
BGEO_SAMN07136538-S001_METAG	0.0319385	0.301201	0.38536	0.281501	906	Marine
BGEO_SAMN07136539-S001_METAG	0.0131611	0.348587	0.231587	0.406665	523	Marine
BGEO_SAMN07136540-S001_METAG	0.0193782	0.24634	0.263488	0.470793	374	Marine
BGEO_SAMN07136542-S001_METAG	0.137472	0.192423	0.496437	0.173668	948	Marine
BGEO_SAMN07136543-S001_METAG	0.0497303	0.246628	0.504046	0.199595	1046	Marine
BGEO_SAMN07136545-S001_METAG	0.0371609	0.326644	0.253809	0.382386	690	Marine
BGEO_SAMN07136546-S001_METAG	0.0301069	0.266882	0.216517	0.486494	482	Marine
BGEO_SAMN07136547-S001_METAG	0.0174825	0.273456	0.237034	0.472028	385	Marine
BGEO_SAMN07136548-S001_METAG	0.0145928	0.248078	0.231759	0.50557	332	Marine
BGEO_SAMN07136549-S001_METAG	0.0271084	0.244277	0.204819	0.523795	296	Marine
BGEO_SAMN07136550-S001_METAG	0.102077	0.144302	0.575977	0.177644	943	Marine
BGEO_SAMN07136552-S001_METAG	0.0537795	0.290301	0.3835	0.272419	819	Marine
BGEO_SAMN07136553-S001_METAG	0.0187269	0.333764	0.238561	0.408948	575	Marine
BGEO_SAMN07136554-S001_METAG	0.0252204	0.232675	0.261913	0.480192	401	Marine
BGEO_SAMN07136555-S001_METAG	0.0259944	0.205658	0.271188	0.497159	343	Marine
BGEO_SAMN07136556-S001_METAG	0.0453964	0.225064	0.235134	0.494405	296	Marine
BGEO_SAMN07136557-S001_METAG	0.0558995	0.231382	0.24288	0.469839	281	Marine
BGEO_SAMN07136558-S001_METAG	0.0480739	0.26759	0.220312	0.464024	235	Marine
BGEO_SAMN07136559-S001_METAG	0.0752115	0.229343	0.315448	0.379998	172	Marine
BGEO_SAMN07136560-S001_METAG	0.109163	0.171619	0.5469	0.172317	1072	Marine
BGEO_SAMN07136561-S001_METAG	0.108563	0.180099	0.543173	0.168164	1095	Marine
BGEO_SAMN07136562-S001_METAG	0.0444061	0.236288	0.488467	0.230839	1251	Marine
BGEO_SAMN07136563-S001_METAG	0.0246144	0.317361	0.292911	0.365113	826	Marine
BGEO_SAMN07136564-S001_METAG	0.0204593	0.32009	0.30095	0.358501	705	Marine
BGEO_SAMN07136565-S001_METAG	0.0178633	0.257371	0.285293	0.439473	497	Marine
BGEO_SAMN07136566-S001_METAG	0.0161249	0.264474	0.258507	0.460894	420	Marine
BGEO_SAMN07136568-S001_METAG	0.0560693	0.255541	0.521723	0.166667	805	Marine
BGEO_SAMN07136569-S001_METAG	0.0595736	0.248291	0.528512	0.163623	815	Marine
BGEO_SAMN07136570-S001_METAG	0.0894454	0.178786	0.527097	0.204672	994	Marine
BGEO_SAMN07136571-S001_METAG	0.0398537	0.25231	0.452541	0.255295	901	Marine
BGEO_SAMN07136572-S001_METAG	0.0138917	0.373767	0.26968	0.342662	613	Marine
BGEO_SAMN07136573-S001_METAG	0.0155858	0.298467	0.236471	0.449476	447	Marine
BGEO_SAMN07136574-S001_METAG	0.0197395	0.226534	0.252182	0.501544	323	Marine
BGEO_SAMN07136575-S001_METAG	0.0314908	0.21742	0.247125	0.503964	300	Marine
BGEO_SAMN07136576-S001_METAG	0.10797	0.169022	0.507899	0.215109	1124	Marine
BGEO_SAMN07136577-S001_METAG	0.0314677	0.29973	0.34873	0.320072	1034	Marine
BGEO_SAMN07136578-S001_METAG	0.0192829	0.293865	0.300398	0.386454	705	Marine
BGEO_SAMN07136579-S001_METAG	0.0262888	0.194409	0.291998	0.487304	394	Marine
BGEO_SAMN07136580-S001_METAG	0.0254524	0.181945	0.317359	0.475244	306	Marine
BGEO_SAMN07136581-S001_METAG	0.0281968	0.190892	0.302693	0.478218	291	Marine
BGEO_SAMN07136582-S001_METAG	0.0327617	0.210904	0.281546	0.474789	273	Marine
BGEO_SAMN07136583-S001_METAG	0.0571813	0.283736	0.487538	0.171544	704	Marine
BGEO_SAMN07136584-S001_METAG	0.0494244	0.256309	0.431911	0.262356	908	Marine
BGEO_SAMN07136585-S001_METAG	0.103057	0.178166	0.519432	0.199345	963	Marine
BGEO_SAMN07136586-S001_METAG	0.0232175	0.325494	0.342121	0.309167	762	Marine
BGEO_SAMN07136587-S001_METAG	0.0238937	0.360809	0.288986	0.326311	724	Marine
BGEO_SAMN07136588-S001_METAG	0.0162826	0.282315	0.238978	0.462425	431	Marine
BGEO_SAMN07136589-S001_METAG	0.0297369	0.231356	0.238985	0.499922	320	Marine
BGEO_SAMN07136590-S001_METAG	0.0409934	0.219629	0.237283	0.502095	281	Marine
BGEO_SAMN07136591-S001_METAG	0.0407662	0.257564	0.429273	0.272397	992	Marine
BGEO_SAMN07136592-S001_METAG	0.0433819	0.281399	0.314052	0.361166	914	Marine
BGEO_SAMN07136594-S001_METAG	0.022882	0.260608	0.259957	0.456553	471	Marine
BGEO_SAMN07136595-S001_METAG	0.0225236	0.263066	0.264186	0.450224	418	Marine
BGEO_SAMN07136596-S001_METAG	0.025858	0.270334	0.254662	0.449146	352	Marine
BGEO_SAMN07136597-S001_METAG	0.0283019	0.247642	0.251025	0.473031	356	Marine
BGEO_SAMN07136598-S001_METAG	0.081906	0.228407	0.47229	0.217397	951	Marine
BGEO_SAMN07136599-S001_METAG	0.0847321	0.227808	0.468205	0.219254	1068	Marine
BGEO_SAMN07136600-S001_METAG	0.0719305	0.248243	0.466808	0.213018	1056	Marine
BGEO_SAMN07136601-S001_METAG	0.0431092	0.25899	0.489279	0.208622	1128	Marine
BGEO_SAMN07136602-S001_METAG	0.0266582	0.39067	0.275785	0.306887	956	Marine
BGEO_SAMN07136603-S001_METAG	0.0185769	0.35489	0.244655	0.381879	656	Marine
BGEO_SAMN07136605-S001_METAG	0.019084	0.270811	0.243548	0.466558	426	Marine
BGEO_SAMN07136606-S001_METAG	0.0622766	0.273189	0.443556	0.220978	1040	Marine
BGEO_SAMN07136607-S001_METAG	0.0684451	0.267616	0.440961	0.222978	1070	Marine
BGEO_SAMN07136608-S001_METAG	0.0660583	0.269391	0.436025	0.228526	1044	Marine
BGEO_SAMN07136609-S001_METAG	0.0668279	0.248231	0.449969	0.234973	1094	Marine
BGEO_SAMN07136610-S001_METAG	0.0363405	0.395928	0.222144	0.345588	830	Marine
BGEO_SAMN07136611-S001_METAG	0.0281104	0.388556	0.220226	0.363107	648	Marine
BGEO_SAMN07136612-S001_METAG	0.0246162	0.276172	0.261651	0.437561	560	Marine
BGEO_SAMN07136613-S001_METAG	0.0330477	0.239137	0.250153	0.477662	413	Marine
BGEO_SAMN07136614-S001_METAG	0.132264	0.140218	0.538088	0.18943	976	Marine
BGEO_SAMN07136615-S001_METAG	0.123378	0.148918	0.541382	0.186322	982	Marine
BGEO_SAMN07136616-S001_METAG	0.0328204	0.259108	0.432946	0.275126	1058	Marine
BGEO_SAMN07136619-S001_METAG	0.0228084	0.220151	0.269139	0.487902	317	Marine
BGEO_SAMN07136620-S001_METAG	0.0272806	0.233015	0.268115	0.47159	294	Marine
BGEO_SAMN07136622-S001_METAG	0.0353108	0.401459	0.45052	0.112711	589	Marine
BGEO_SAMN07136623-S001_METAG	0.0895212	0.259969	0.494101	0.156408	915	Marine
BGEO_SAMN07136624-S001_METAG	0.05	0.252046	0.429156	0.268798	947	Marine
BGEO_SAMN07136625-S001_METAG	0.0348248	0.307017	0.396611	0.261548	987	Marine
BGEO_SAMN07136626-S001_METAG	0.0160542	0.317215	0.218956	0.447776	404	Marine
BGEO_SAMN07136627-S001_METAG	0.0770377	0.21373	0.581701	0.127532	664	Marine
BGEO_SAMN07136628-S001_METAG	0.0782154	0.235759	0.522586	0.16344	899	Marine
BGEO_SAMN07136629-S001_METAG	0.0948938	0.230547	0.490827	0.183732	877	Marine
BGEO_SAMN07136630-S001_METAG	0.0236721	0.346649	0.289096	0.340583	459	Marine
BGEO_SAMN07136631-S001_METAG	0.0211894	0.265433	0.244526	0.468852	435	Marine
BGEO_SAMN07136632-S001_METAG	0.0618149	0.334044	0.290347	0.313794	409	Marine
BGEO_SAMN07136633-S001_METAG	0.0611821	0.304633	0.363898	0.270288	643	Marine
BGEO_SAMN07136634-S001_METAG	0.0446343	0.293627	0.366323	0.295416	630	Marine
BGEO_SAMN07136635-S001_METAG	0.0368664	0.29192	0.36766	0.303554	737	Marine
BGEO_SAMN07136636-S001_METAG	0.0400961	0.311684	0.348126	0.300094	775	Marine
BGEO_SAMN07136637-S001_METAG	0.034632	0.310992	0.335324	0.319053	736	Marine
BGEO_SAMN07136638-S001_METAG	0.0221379	0.4469	0.400258	0.130704	599	Marine
BGEO_SAMN07136639-S001_METAG	0.075431	0.208231	0.478448	0.23789	921	Marine
BGEO_SAMN07136640-S001_METAG	0.0608374	0.281522	0.385781	0.27186	792	Marine
BGEO_SAMN07136641-S001_METAG	0.0344034	0.313628	0.306602	0.345366	785	Marine
BGEO_SAMN07136642-S001_METAG	0.0349992	0.3123	0.311627	0.341074	766	Marine
BGEO_SAMN07136643-S001_METAG	0.034963	0.397157	0.440807	0.127073	564	Marine
BGEO_SAMN07136644-S001_METAG	0.0945233	0.229462	0.504619	0.171396	922	Marine
BGEO_SAMN07136645-S001_METAG	0.0982269	0.219363	0.515456	0.166954	918	Marine
BGEO_SAMN07136647-S001_METAG	0.0161806	0.308937	0.230856	0.444026	527	Marine
BGEO_SAMN07136648-S001_METAG	0.0410785	0.200688	0.563156	0.195078	724	Marine
BGEO_SAMN07136649-S001_METAG	0.0451948	0.325584	0.275065	0.354156	590	Marine
BGEO_SAMN07136650-S001_METAG	0.0988235	0.157647	0.551718	0.191812	887	Marine
BGEO_SAMN07136651-S001_METAG	0.0297728	0.278527	0.299793	0.391907	552	Marine
BGEO_SAMN07136652-S001_METAG	0.133028	0.131321	0.536911	0.198741	889	Marine
BGEO_SAMN07136653-S001_METAG	0.0582578	0.17547	0.547038	0.219233	900	Marine
BGEO_SAMN07136655-S001_METAG	0.134305	0.127019	0.558881	0.179795	871	Marine
BGEO_SAMN07136656-S001_METAG	0.0815106	0.138962	0.537037	0.242491	1032	Marine
BGEO_SAMN07136657-S001_METAG	0.0240059	0.394776	0.253173	0.328046	601	Marine
BGEO_SAMN07136658-S001_METAG	0.123707	0.147146	0.548506	0.180641	798	Marine
BGEO_SAMN07136659-S001_METAG	0.110522	0.141512	0.520157	0.227809	932	Marine
BGEO_SAMN07136660-S001_METAG	0.0235491	0.390155	0.25828	0.328016	638	Marine
BGEO_SAMN07136661-S001_METAG	0.0988322	0.146801	0.58421	0.170157	786	Marine
BGEO_SAMN07136662-S001_METAG	0.115085	0.12484	0.591801	0.168273	765	Marine
BGEO_SAMN07136663-S001_METAG	0.11424	0.140503	0.579888	0.165368	801	Marine
BGEO_SAMN07136666-S001_METAG	0.100348	0.133101	0.595819	0.170732	761	Marine
BGEO_SAMN07136667-S001_METAG	0.116986	0.144519	0.566572	0.171923	787	Marine
BGEO_SAMN07136669-S001_METAG	0.132253	0.156617	0.535078	0.176052	781	Marine
BGEO_SAMN07136670-S001_METAG	0.122795	0.128478	0.556424	0.192303	821	Marine
BGEO_SAMN07136672-S001_METAG	0.133706	0.186769	0.480363	0.199162	777	Marine
BGEO_SAMN07136674-S001_METAG	0.0182586	0.207183	0.332277	0.442282	336	Marine
BGEO_SAMN07136675-S001_METAG	0.10963	0.148467	0.547148	0.194755	862	Marine
BGEO_SAMN07136676-S001_METAG	0.0542129	0.279425	0.434618	0.231744	1019	Marine
BGEO_SAMN07136679-S001_METAG	0.020527	0.131068	0.512899	0.335506	258	Marine
BGEO_SAMN07136680-S001_METAG	0.0102805	0.265203	0.304583	0.419934	330	Marine
BGEO_SAMN07136681-S001_METAG	0.00499821	0.223313	0.385934	0.385755	213	Marine
BGEO_SAMN07136682-S001_METAG	0.0213449	0.118761	0.518697	0.341197	266	Marine
BGEO_SAMN07136683-S001_METAG	0.0268595	0.284534	0.339728	0.348878	488	Marine
BGEO_SAMN07136685-S001_METAG	0.0373181	0.243574	0.325952	0.393156	573	Marine
BGEO_SAMN07136687-S001_METAG	0.0362018	0.190504	0.43996	0.333333	316	Marine
BGEO_SAMN07136692-S001_METAG	0.0723022	0.183	0.509057	0.23564	897	Marine
BGEO_SAMN07136693-S001_METAG	0.0837139	0.204148	0.459475	0.252664	1027	Marine
BGEO_SAMN07136694-S001_METAG	0.0434394	0.161237	0.357736	0.437588	348	Marine
BGEO_SAMN07136695-S001_METAG	0.0406504	0.198303	0.545422	0.215624	737	Marine
BGEO_SAMN07136697-S001_METAG	0.0319877	0.306021	0.299692	0.362299	627	Marine
BGEO_SAMN07136698-S001_METAG	0.0417146	0.197785	0.567894	0.192606	717	Marine
BGEO_SAMN07136699-S001_METAG	0.0976114	0.178303	0.505282	0.218803	997	Marine
BGEO_SAMN07136700-S001_METAG	0.102214	0.173271	0.512298	0.212216	1000	Marine
BGEO_SAMN07136702-S001_METAG	0.0433035	0.198429	0.497168	0.2611	1167	Marine
BGEO_SAMN07136704-S001_METAG	0.0167637	0.180695	0.329981	0.47256	410	Marine
BGEO_SAMN07136705-S001_METAG	0.0394109	0.166252	0.26146	0.532877	248	Marine
BGEO_SAMN07136706-S001_METAG	0.0968617	0.187942	0.503539	0.211656	855	Marine
BGEO_SAMN07136707-S001_METAG	0.0341774	0.298513	0.298853	0.368457	640	Marine
BGEO_SAMN07136708-S001_METAG	0.297687	0.113657	0.288284	0.300373	293	Marine
BGEO_SAMN07136709-S001_METAG	0.072363	0.12618	0.442623	0.358834	313	Marine
BGEO_SAMN07136710-S001_METAG	0.166199	0.0722462	0.491901	0.269654	215	Marine
BGEO_SAMN07136711-S001_METAG	0.136458	0.134799	0.32808	0.400664	226	Marine
BGEO_SAMN07136712-S001_METAG	0.10503	0.216113	0.477323	0.201535	809	Marine
BGEO_SAMN07136713-S001_METAG	0.132605	0.211302	0.459525	0.196568	825	Marine
BGEO_SAMN07136714-S001_METAG	0.101759	0.172118	0.521442	0.204681	1048	Marine
BGEO_SAMN07136715-S001_METAG	0.0369285	0.310551	0.352052	0.300469	843	Marine
BGEO_SAMN07136716-S001_METAG	0.0341814	0.313251	0.284064	0.368503	763	Marine
BGEO_SAMN07136717-S001_METAG	0.0241905	0.229143	0.302095	0.444571	508	Marine
BGEO_SAMN07136718-S001_METAG	0.0884943	0.162662	0.277272	0.471571	384	Marine
BGEO_SAMN07136720-S001_METAG	0.0536726	0.170908	0.533726	0.241694	989	Marine
BGEO_SAMN07136721-S001_METAG	0.0486754	0.16073	0.548358	0.242236	993	Marine
BGEO_SAMN07136722-S001_METAG	0.0529412	0.17231	0.537016	0.237733	981	Marine
BGEO_SAMN07136723-S001_METAG	0.051425	0.174668	0.542495	0.231412	954	Marine
BGEO_SAMN07136724-S001_METAG	0.0457307	0.188424	0.525501	0.240344	1006	Marine
BGEO_SAMN07136725-S001_METAG	0.0284069	0.241075	0.264107	0.466411	405	Marine
BGEO_SAMN07136726-S001_METAG	0.100623	0.212923	0.254574	0.43188	168	Marine
BGEO_SAMN07136727-S001_METAG	0.0638327	0.108681	0.667079	0.160407	153	Marine
BGEO_SAMN07136728-S001_METAG	0.0503251	0.173992	0.551756	0.223927	955	Marine
BGEO_SAMN07136729-S001_METAG	0.0534968	0.1677	0.550685	0.228118	726	Marine
BGEO_SAMN07136730-S001_METAG	0.0839091	0.196458	0.497048	0.222585	1168	Marine
BGEO_SAMN07136731-S001_METAG	0.090351	0.194486	0.492529	0.222634	1164	Marine
BGEO_SAMN07136732-S001_METAG	0.0926127	0.19962	0.502173	0.205595	1171	Marine
BGEO_SAMN07136733-S001_METAG	0.0861623	0.200518	0.49252	0.2208	1143	Marine
BGEO_SAMN07136734-S001_METAG	0.0847817	0.212378	0.48156	0.22128	1132	Marine
BGEO_SAMN07136735-S001_METAG	0.104513	0.179411	0.510185	0.205892	1175	Marine
BGEO_SAMN07136736-S001_METAG	0.0944745	0.183207	0.510076	0.212243	1189	Marine
BGEO_SAMN07136737-S001_METAG	0.0860174	0.184177	0.519555	0.210251	1166	Marine
BGEO_SAMN07136738-S001_METAG	0.0978148	0.190817	0.501431	0.209938	1174	Marine
BGEO_SAMN07136739-S001_METAG	0.0888378	0.17825	0.522305	0.210607	1166	Marine
BGEO_SAMN07136740-S001_METAG	0.115195	0.168836	0.511783	0.204186	1139	Marine
BGEO_SAMN07136741-S001_METAG	0.112209	0.170091	0.511655	0.206045	1125	Marine
BGEO_SAMN07136744-S001_METAG	0.066117	0.215792	0.485175	0.232916	1230	Marine
BGEO_SAMN07136746-S001_METAG	0.085517	0.191926	0.502125	0.220432	1166	Marine
BGEO_SAMN07136747-S001_METAG	0.0861888	0.190559	0.503322	0.21993	1089	Marine
BGEO_SAMN07136749-S001_METAG	0.0938877	0.189245	0.498825	0.218043	1183	Marine
BGEO_SAMN07136750-S001_METAG	0.0787172	0.164123	0.553421	0.203739	1077	Marine
BGEO_SAMN07136751-S001_METAG	0.0830743	0.163903	0.537478	0.215544	1055	Marine
BGEO_SAMN07136752-S001_METAG	0.0712166	0.176743	0.535052	0.216988	1076	Marine
BGEO_SAMN07136753-S001_METAG	0.0823812	0.168007	0.537876	0.211736	1066	Marine
BGEO_SAMN07136754-S001_METAG	0.055258	0.285593	0.355089	0.30406	776	Marine
BGEO_SAMN07136755-S001_METAG	0.0895781	0.14872	0.281867	0.479835	132	Marine
BGEO_SAMN07136756-S001_METAG	0.0670166	0.22168	0.495361	0.215942	1188	Marine
BGEO_SAMN07136757-S001_METAG	0.0379104	0.309552	0.410299	0.242239	1185	Marine
BGEO_SAMN07136758-S001_METAG	0.0921679	0.160186	0.544367	0.203279	1068	Marine
BGEO_SAMN07136759-S001_METAG	0.102459	0.166497	0.536212	0.194832	1166	Marine
BGEO_SAMN07136760-S001_METAG	0.0905741	0.181743	0.523	0.204683	1237	Marine
BGEO_SAMN07136761-S001_METAG	0.037634	0.280165	0.500371	0.18183	778	Marine
BGEO_SAMN07136762-S001_METAG	0.0595637	0.200416	0.524486	0.215534	937	Marine
BGEO_SAMN07136763-S001_METAG	0.0452038	0.226961	0.469259	0.258577	911	Marine
BGEO_SAMN07136764-S001_METAG	0.0334182	0.288844	0.418237	0.259501	997	Marine
BGEO_SAMN07136765-S001_METAG	0.0318203	0.284823	0.363126	0.320231	826	Marine
BGEO_SAMN07136766-S001_METAG	0.0854319	0.227712	0.462331	0.224524	1059	Marine
BGEO_SAMN07136767-S001_METAG	0.0730499	0.242244	0.460997	0.223709	1039	Marine
BGEO_SAMN07136768-S001_METAG	0.0948213	0.19752	0.494675	0.212983	1121	Marine
BGEO_SAMN07136769-S001_METAG	0.0947673	0.192911	0.497227	0.215095	1089	Marine
BGEO_SAMN07136770-S001_METAG	0.0943689	0.196117	0.492816	0.216699	1089	Marine
BGEO_SAMN07136771-S001_METAG	0.0945906	0.196345	0.495322	0.213743	1094	Marine
BGEO_SAMN07136772-S001_METAG	0.0947867	0.195934	0.49763	0.211649	1090	Marine
BGEO_SAMN07136773-S001_METAG	0.0903752	0.20712	0.493468	0.209038	1121	Marine
BGEO_SAMN07136774-S001_METAG	0.0989195	0.207053	0.480777	0.213251	1056	Marine
BGEO_SAMN07136775-S001_METAG	0.0763603	0.220833	0.484502	0.218305	1115	Marine
BGEO_SAMN07136776-S001_METAG	0.0478142	0.273566	0.403689	0.274932	1072	Marine
BGEO_SAMN07136777-S001_METAG	0.0329699	0.293971	0.390779	0.28228	1010	Marine
BGEO_SAMN07136778-S001_METAG	0.0941449	0.160883	0.531589	0.213383	1163	Marine
BGEO_SAMN07136779-S001_METAG	0.0935607	0.163532	0.52598	0.216927	1143	Marine
BGEO_SAMN07136781-S001_METAG	0.0977601	0.161731	0.533219	0.207289	1108	Marine
BGEO_SAMN07136783-S001_METAG	0.0708439	0.154785	0.56303	0.211341	910	Marine
BGEO_SAMN07136784-S001_METAG	0.0660411	0.160772	0.521292	0.251895	888	Marine
BGEO_SAMN07136785-S001_METAG	0.0605634	0.170038	0.549552	0.219846	915	Marine
BGEO_SAMN07136786-S001_METAG	0.0508406	0.179012	0.547122	0.223026	917	Marine
BGEO_SAMN07136787-S001_METAG	0.0732619	0.192982	0.443632	0.290123	850	Marine
BGEO_SAMN07136789-S001_METAG	0.0724049	0.158293	0.55061	0.218692	1063	Marine
BGEO_SAMN07136790-S001_METAG	0.0662873	0.165349	0.536956	0.231408	1015	Marine
BGEO_SAMN07136794-S001_METAG	0.0500593	0.169509	0.540622	0.23981	892	Marine
BGEO_SAMN07136795-S001_METAG	0.0596843	0.170389	0.542934	0.226993	916	Marine
BGEO_SAMN07136796-S001_METAG	0.0456296	0.176357	0.535233	0.24278	887	Marine
BGEO_SAMN07136797-S001_METAG	0.0228407	0.272536	0.266216	0.438408	468	Marine
BGEO_SAMN07136798-S001_METAG	0.102085	0.222378	0.251945	0.423592	191	Marine
BGEO_SAMN07136799-S001_METAG	0.0894327	0.124507	0.606067	0.179993	127	Marine
BGEO_SAMN07136800-S001_METAG	0.0579827	0.154935	0.565264	0.221818	950	Marine
BGEO_SAMN07136801-S001_METAG	0.0568139	0.153077	0.547817	0.242293	842	Marine
BGEO_SAMN07136802-S001_METAG	0.0578466	0.152697	0.546701	0.242755	907	Marine
BGEO_SAMN07136803-S001_METAG	0.0583867	0.161716	0.542382	0.237516	902	Marine
BGEO_SAMN07136804-S001_METAG	0.043592	0.170357	0.521709	0.264342	897	Marine
BGEO_SAMN07136805-S001_METAG	0.0553107	0.170795	0.542471	0.231424	959	Marine
BGEO_SAMN07136806-S001_METAG	0.0495141	0.175072	0.564092	0.211321	973	Marine
BGEO_SAMN07136807-S001_METAG	0.0479394	0.178301	0.551556	0.222204	962	Marine
BGEO_SAMN07136808-S001_METAG	0.0459741	0.178631	0.535379	0.240015	986	Marine
BGEO_SAMN07136809-S001_METAG	0.0370112	0.19384	0.519497	0.249652	934	Marine
BGEO_SAMN07136810-S001_METAG	0.0489532	0.188884	0.53261	0.229553	990	Marine
BGEO_SAMN07136811-S001_METAG	0.0470147	0.174502	0.539804	0.238679	1001	Marine
BGEO_SAMN07136812-S001_METAG	0.0542943	0.182092	0.541356	0.222258	974	Marine
BGEO_SAMN07136813-S001_METAG	0.050891	0.168095	0.548663	0.232351	1001	Marine
BGEO_SAMN07136814-S001_METAG	0.0499343	0.178712	0.529162	0.242191	1030	Marine
BGEO_SAMN07136815-S001_METAG	0.0567716	0.170882	0.542043	0.230303	988	Marine
BGEO_SAMN07136816-S001_METAG	0.0533792	0.180607	0.538027	0.227987	993	Marine
BGEO_SAMN07136817-S001_METAG	0.0784461	0.180155	0.496725	0.244674	817	Marine
BGEO_SAMN07136818-S001_METAG	0.0393875	0.170657	0.569346	0.22061	799	Marine
BGEO_SAMN07136819-S001_METAG	0.0363506	0.171104	0.564919	0.227626	825	Marine
BGEO_SAMN07136820-S001_METAG	0.0391756	0.166752	0.555357	0.238716	532	Marine
BGEO_SAMN07136821-S001_METAG	0.0350489	0.172785	0.558692	0.233475	656	Marine
BGEO_SAMN07136822-S001_METAG	0.033511	0.179632	0.554891	0.231966	832	Marine
BGEO_SAMN07136824-S001_METAG	0.110922	0.217648	0.246362	0.425069	169	Marine
BGEO_SAMN07136825-S001_METAG	0.0594113	0.114644	0.662609	0.163336	128	Marine
BGEO_SAMN07136827-S001_METAG	0.0912643	0.164557	0.535084	0.209095	1017	Marine
BGEO_SAMN07136829-S001_METAG	0.0754634	0.148883	0.553788	0.221865	903	Marine
BGEO_SAMN07136830-S001_METAG	0.068192	0.152834	0.549574	0.2294	938	Marine
BGEO_SAMN07136831-S001_METAG	0.0754469	0.145317	0.565852	0.213384	892	Marine
BGEO_SAMN07136832-S001_METAG	0.0652174	0.164188	0.556636	0.213959	944	Marine
BGEO_SAMN07136833-S001_METAG	0.0974643	0.207607	0.417195	0.277734	804	Marine
BGEO_SAMN07136834-S001_METAG	0.0714551	0.157387	0.549555	0.221604	939	Marine
BGEO_SAMN07136835-S001_METAG	0.0625893	0.161797	0.543436	0.232178	951	Marine
BGEO_SAMN07136836-S001_METAG	0.0638432	0.157143	0.562326	0.216688	912	Marine
BGEO_SAMN07136837-S001_METAG	0.0532648	0.176031	0.544212	0.226492	977	Marine
BGEO_SAMN07136838-S001_METAG	0.0518795	0.188723	0.528708	0.23069	997	Marine
BGEO_SAMN07136839-S001_METAG	0.0527157	0.161182	0.538978	0.247125	878	Marine
BGEO_SAMN07136840-S001_METAG	0.0548606	0.160281	0.552124	0.232734	873	Marine
BGEO_SAMN07136841-S001_METAG	0.0484429	0.161224	0.550389	0.239944	940	Marine
BGEO_SAMN07136842-S001_METAG	0.0551241	0.166888	0.53476	0.243228	972	Marine
BGEO_SAMN07136843-S001_METAG	0.0538524	0.163017	0.537064	0.246067	978	Marine
BGEO_SAMN07136844-S001_METAG	0.0616671	0.150553	0.537142	0.250638	942	Marine
BGEO_SAMN07136845-S001_METAG	0.0554564	0.162652	0.530776	0.251115	960	Marine
BGEO_SAMN07136846-S001_METAG	0.0679355	0.156293	0.547096	0.228675	967	Marine
BGEO_SAMN07136847-S001_METAG	0.0583082	0.153669	0.558667	0.229355	949	Marine
BGEO_SAMN07136848-S001_METAG	0.0533826	0.156556	0.544702	0.24536	930	Marine
BGEO_SAMN07136851-S001_METAG	0.0529954	0.153281	0.564516	0.229208	882	Marine
BGEO_SAMN07136852-S001_METAG	0.052197	0.152953	0.558634	0.236216	908	Marine
BGEO_SAMN07136853-S001_METAG	0.0506582	0.154974	0.576904	0.217464	933	Marine
BGEO_SAMN07136854-S001_METAG	0.0546911	0.163493	0.546679	0.235137	917	Marine
BGEO_SAMN07136855-S001_METAG	0.0521444	0.161216	0.553841	0.232799	898	Marine
BGEO_SAMN07136859-S001_METAG	0.0458492	0.16527	0.568469	0.220411	783	Marine
BGEO_SAMN07136860-S001_METAG	0.0432534	0.177402	0.5601	0.219245	812	Marine
BGEO_SAMN07136861-S001_METAG	0.0631486	0.152682	0.561126	0.223043	833	Marine
BGEO_SAMN07136862-S001_METAG	0.0581866	0.155201	0.555179	0.231434	963	Marine
BGEO_SAMN07136864-S001_METAG	0.0549451	0.164542	0.536557	0.243956	987	Marine
BGEO_SAMN07136867-S001_METAG	0.0507221	0.158012	0.575997	0.215268	917	Marine
BGEO_SAMN07136868-S001_METAG	0.0488648	0.146594	0.557256	0.247285	907	Marine
BGEO_SAMN07136869-S001_METAG	0.0630794	0.126886	0.570805	0.239229	887	Marine
BGEO_SAMN07136870-S001_METAG	0.0479357	0.155404	0.568424	0.228236	903	Marine
BGEO_SAMN07136874-S001_METAG	0.0573357	0.158763	0.558147	0.225754	990	Marine
BGEO_SAMN07136875-S001_METAG	0.0619093	0.154508	0.555166	0.228417	986	Marine
BGEO_SAMN07136876-S001_METAG	0.050995	0.157072	0.548863	0.24307	937	Marine
BGEO_SAMN07136877-S001_METAG	0.0833193	0.178084	0.527857	0.210739	1137	Marine
BGEO_SAMN07136878-S001_METAG	0.0922721	0.176293	0.524955	0.20648	1103	Marine
BGEO_SAMN07136879-S001_METAG	0.0767848	0.177534	0.512332	0.23335	1129	Marine
BGEO_SAMN07136880-S001_METAG	0.0797488	0.191366	0.507692	0.221193	1142	Marine
BGEO_SAMN07136881-S001_METAG	0.0472536	0.263597	0.377894	0.311255	779	Marine
BGEO_SAMN07136882-S001_METAG	0.0936556	0.173776	0.512024	0.220544	965	Marine
BGEO_SAMN07136883-S001_METAG	0.0895589	0.167058	0.530877	0.212507	1026	Marine
BGEO_SAMN07136884-S001_METAG	0.090326	0.170497	0.51933	0.219847	1100	Marine
BGEO_SAMN07136885-S001_METAG	0.0813512	0.173696	0.524885	0.220068	1077	Marine
BGEO_SAMN07136888-S001_METAG	0.0628436	0.154955	0.560541	0.221661	828	Marine
BGEO_SAMN07136889-S001_METAG	0.0691608	0.152222	0.540759	0.237858	825	Marine
BGEO_SAMN07136890-S001_METAG	0.0628399	0.161208	0.562417	0.213535	861	Marine
BGEO_SAMN07136891-S001_METAG	0.0576861	0.164518	0.553013	0.224782	884	Marine
BGEO_SAMN07136892-S001_METAG	0.0463108	0.18179	0.522135	0.249765	984	Marine
BGEO_SAMN07136893-S001_METAG	0.0531365	0.16797	0.552472	0.226421	933	Marine
BGEO_SAMN07136894-S001_METAG	0.0618758	0.159798	0.549076	0.22925	854	Marine
BGEO_SAMN07136895-S001_METAG	0.060034	0.146372	0.579916	0.213678	804	Marine
BGEO_SAMN07136896-S001_METAG	0.0564538	0.155796	0.56632	0.221431	821	Marine
BGEO_SAMN07136897-S001_METAG	0.0485223	0.164682	0.551831	0.234965	912	Marine
BGEO_SAMN07136901-S001_METAG	0.0655575	0.15185	0.56891	0.213683	803	Marine
BGEO_SAMN07136902-S001_METAG	0.0592992	0.151328	0.58375	0.205622	804	Marine
BGEO_SAMN07136903-S001_METAG	0.0650755	0.153832	0.570949	0.210144	762	Marine
BGEO_SAMN07136904-S001_METAG	0.0526316	0.158776	0.573099	0.215493	859	Marine
BGEO_SAMN07136905-S001_METAG	0.0573406	0.173669	0.526446	0.242544	889	Marine
BGEO_SAMN07136906-S001_METAG	0.0851127	0.146931	0.541586	0.22637	924	Marine
BGEO_SAMN07136907-S001_METAG	0.0835124	0.144458	0.547743	0.224286	1004	Marine
BGEO_SAMN07136908-S001_METAG	0.0852675	0.146502	0.542222	0.226008	906	Marine
BGEO_SAMN07136909-S001_METAG	0.0327319	0.310533	0.322423	0.334312	670	Marine
BGEO_SAMN07136910-S001_METAG	0.0288798	0.293206	0.360693	0.317221	654	Marine
BGEO_SAMN07136913-S001_METAG	0.0313283	0.264411	0.387039	0.317222	728	Marine
BGEO_SAMN07136914-S001_METAG	0.0312087	0.269485	0.393329	0.305978	710	Marine
BGEO_SAMN07136915-S001_METAG	0.0419355	0.267849	0.424624	0.265591	816	Marine
BGEO_SAMN07136916-S001_METAG	0.0378734	0.245063	0.468051	0.249013	859	Marine
BGEO_SAMN07136917-S001_METAG	0.0422115	0.263928	0.415577	0.278283	802	Marine
BGEO_SAMN07136918-S001_METAG	0.0348971	0.26749	0.442469	0.255144	891	Marine
BGEO_SAMN07136919-S001_METAG	0.03844	0.276768	0.426283	0.258509	929	Marine
BGEO_SAMN07136920-S001_METAG	0.03293	0.272172	0.423537	0.271361	965	Marine
BGEO_SAMN07136921-S001_METAG	0.027036	0.244538	0.398256	0.33017	565	Marine
BGEO_SAMN07136922-S001_METAG	0.0286039	0.23842	0.395254	0.337721	551	Marine
BGEO_SAMN07136923-S001_METAG	0.0242891	0.239336	0.402449	0.333926	510	Marine
BGEO_SAMN07136924-S001_METAG	0.0229187	0.238981	0.400392	0.337708	517	Marine
BGEO_SAMN07136934-S001_METAG	0.0118163	0.224642	0.430563	0.332979	448	Marine
BGEO_SAMN07136935-S001_METAG	0.0122925	0.228289	0.427203	0.332216	467	Marine
BGEO_SAMN07136936-S001_METAG	0.0131845	0.221998	0.402691	0.362127	460	Marine
BGEO_SAMN07136937-S001_METAG	0.014021	0.228843	0.404382	0.352754	465	Marine
BGEO_SAMN07136938-S001_METAG	0.0139894	0.230825	0.420595	0.33459	478	Marine
BGEO_SAMN07136944-S001_METAG	0.0103887	0.222103	0.431668	0.335841	306	Marine
BGEO_SAMN07136945-S001_METAG	0.0513672	0.249808	0.45515	0.243675	763	Marine
BGEO_SAMN07136946-S001_METAG	0.0512652	0.255671	0.455356	0.237708	738	Marine
BGEO_SAMN07136947-S001_METAG	0.0571995	0.259007	0.44732	0.236474	706	Marine
BGEO_SAMN07136948-S001_METAG	0.0515444	0.269025	0.438176	0.241255	750	Marine
BGEO_SAMN07136949-S001_METAG	0.0470564	0.267176	0.448813	0.236955	789	Marine
BGEO_SAMN07136950-S001_METAG	0.0417497	0.276633	0.443632	0.237984	794	Marine
BGEO_SAMN07136951-S001_METAG	0.0343807	0.2734	0.373252	0.318967	744	Marine
BGEO_SAMN07136952-S001_METAG	0.0309749	0.289534	0.361754	0.317737	738	Marine
BGEO_SAMN07136953-S001_METAG	0.0343441	0.287902	0.369121	0.308632	737	Marine
BGEO_SAMN07136954-S001_METAG	0.0188679	0.279199	0.384998	0.316935	614	Marine
BGEO_SAMN07136955-S001_METAG	0.0245004	0.288941	0.372844	0.313715	687	Marine
BGEO_SAMN07136956-S001_METAG	0.0246609	0.267434	0.372928	0.334977	709	Marine
BGEO_SAMN07136957-S001_METAG	0.0135472	0.246558	0.419742	0.320152	562	Marine
BGEO_SAMN07136958-S001_METAG	0.0123344	0.243657	0.419791	0.324218	544	Marine
BGEO_SAMN07136959-S001_METAG	0.0154019	0.228218	0.426981	0.329399	579	Marine
BGEO_SAMN07136960-S001_METAG	0.0168841	0.226839	0.421555	0.334722	564	Marine
BGEO_SAMN07136961-S001_METAG	0.0108932	0.250101	0.397034	0.341971	533	Marine
BGEO_SAMN07136962-S001_METAG	0.0147469	0.240335	0.399761	0.345157	605	Marine
CHAT13-1_SAMEA1964687-S001_METAG	0.6859	0.234738	0.0305895	0.0487725	244	Human gut
CHAT13-1_SAMEA1964695-S001_METAG	0.236595	0.688374	0.0300832	0.0449478	272	Human gut
CHAT13-1_SAMEA1964852-S001_METAG	0.676163	0.234885	0.050535	0.0384169	194	Human gut
CHAT13-1_SAMEA1965149-S001_METAG	0.466859	0.382681	0.0681422	0.0823171	339	Human gut
CHAT13-1_SAMEA1965858-S001_METAG	0.644504	0.243487	0.0482324	0.0637772	186	Human gut
CHAT13-1_SAMEA1966821-S001_METAG	0.457883	0.464903	0.0367171	0.0404968	279	Human gut
CHAT13-1_SAMEA1967319-S001_METAG	0.744603	0.178071	0.0577653	0.0195604	241	Human gut
CHAT13-1_SAMEA1967891-S001_METAG	0.216333	0.568614	0.153975	0.0610777	256	Human gut
CHAT13-1_SAMEA1969126-S001_METAG	0.396546	0.515135	0.0527066	0.0356125	247	Human gut
CHAT13-1_SAMEA1969178-S001_METAG	0.362952	0.471783	0.115708	0.0495579	248	Human gut
CHAT13-1_SAMEA1969417-S001_METAG	0.891316	0.0779176	0.0115459	0.0192201	153	Human gut
CHAT13-1_SAMEA1970465-S001_METAG	0.624633	0.293209	0.0528623	0.029296	320	Human gut
CHAT13-1_SAMEA1970858-S001_METAG	0.457779	0.474773	0.0339878	0.0334595	255	Human gut
CHAT13-1_SAMEA1971210-S001_METAG	0.55967	0.361959	0.046392	0.0319785	298	Human gut
CHAT13-1_SAMEA1972188-S001_METAG	0.857661	0.0852492	0.0281141	0.0289756	212	Human gut
CHAT13-1_SAMEA1972381-S001_METAG	0.429581	0.460017	0.0415296	0.0688724	324	Human gut
CHAT13-1_SAMEA2142349-S001_METAG	0.265329	0.618462	0.0597905	0.0564184	328	Human gut
CHAT13-1_SAMEA2142525-S001_METAG	0.739877	0.166153	0.0553477	0.0386224	173	Human gut
CHAT13-1_SAMEA2142594-S001_METAG	0.517788	0.380704	0.0408933	0.0606148	265	Human gut
CHAT13-1_SAMEA2142793-S001_METAG	0.799196	0.14021	0.0297088	0.0308854	190	Human gut
CHAT13-1_SAMEA2142846-S001_METAG	0.339315	0.544209	0.0611746	0.0553018	308	Human gut
CHAT13-1_SAMEA2142848-S001_METAG	0.652313	0.241627	0.0378788	0.0681818	201	Human gut
CHAT13-1_SAMEA2142970-S001_METAG	0.610762	0.260774	0.0534697	0.0749939	254	Human gut
CHAT13-1_SAMEA2143074-S001_METAG	0.759097	0.131801	0.0348654	0.0742368	140	Human gut
CHAT13-1_SAMEA2143633-S001_METAG	0.510623	0.364964	0.0757164	0.0486964	233	Human gut
CHAT13-1_SAMEA2143863-S001_METAG	0.464415	0.408701	0.0449106	0.0819728	314	Human gut
CHAT13-1_SAMEA2143980-S001_METAG	0.659123	0.260794	0.0497911	0.0302925	311	Human gut
CHAT13-1_SAMEA2144223-S001_METAG	0.345215	0.600339	0.0249955	0.0294511	186	Human gut
CHAT13-1_SAMEA2144304-S001_METAG	0.564256	0.334348	0.0503466	0.0510491	280	Human gut
CHAT13-1_SAMEA2144396-S001_METAG	0.489087	0.379849	0.0829473	0.0481161	369	Human gut
CHAT13-1_SAMEA2144525-S001_METAG	0.578334	0.302077	0.0768783	0.0427102	230	Human gut
CHAT13-1_SAMEA2144555-S001_METAG	0.428421	0.498344	0.0336821	0.0395529	348	Human gut
CHAT13-1_SAMEA2144578-S001_METAG	0.681742	0.220367	0.0591896	0.0387009	327	Human gut
CHAT13-1_SAMEA2144588-S001_METAG	0.335369	0.525111	0.0651809	0.0743398	288	Human gut
CHAT13-1_SAMEA2144623-S001_METAG	0.568171	0.283356	0.107068	0.0414045	258	Human gut
CHAT13-1_SAMEA2144980-S001_METAG	0.63404	0.277968	0.0534371	0.0345553	326	Human gut
CHAT13-1_SAMEA2145068-S001_METAG	0.542316	0.338716	0.0597624	0.0592056	299	Human gut
CHAT13-1_SAMEA2145301-S001_METAG	0.75336	0.140181	0.0640222	0.0424371	219	Human gut
CHAT13-1_SAMEA2145365-S001_METAG	0.464634	0.449526	0.0499884	0.0358512	370	Human gut
CHAT13-1_SAMEA2145582-S001_METAG	0.444787	0.357904	0.139994	0.057315	294	Human gut
CHAT13-1_SAMEA2145648-S001_METAG	0.763722	0.195584	0.0107256	0.0299685	122	Human gut
CHAT13-1_SAMEA2145758-S001_METAG	0.437332	0.43235	0.0854734	0.0448448	375	Human gut
CHAT13-1_SAMEA2145815-S001_METAG	0.507445	0.372779	0.0680799	0.0516965	205	Human gut
CHAT13-1_SAMEA2146009-S001_METAG	0.619628	0.309601	0.0395122	0.0312583	193	Human gut
CHAT13-1_SAMEA2146107-S001_METAG	0.280605	0.593586	0.0633658	0.0624423	363	Human gut
CHAT13-1_SAMEA2146320-S001_METAG	0.526496	0.344042	0.0612301	0.0682317	275	Human gut
CHAT13-1_SAMEA2146477-S001_METAG	0.588414	0.28734	0.0673587	0.0568877	335	Human gut
CHAT13-1_SAMEA2146552-S001_METAG	0.480115	0.404008	0.0728712	0.0430053	223	Human gut
CHAT13-1_SAMEA2146600-S001_METAG	0.557389	0.34035	0.0449438	0.0573176	204	Human gut
CHAT13-1_SAMEA2146682-S001_METAG	0.444312	0.463073	0.0362003	0.0564143	325	Human gut
CHAT13-1_SAMEA2146731-S001_METAG	0.32922	0.535287	0.0830441	0.0524489	349	Human gut
CHAT13-1_SAMEA2146908-S001_METAG	0.506529	0.378503	0.0480892	0.066879	357	Human gut
CHAT13-1_SAMEA2147036-S001_METAG	0.545313	0.381094	0.0335139	0.040079	290	Human gut
CHAT13-1_SAMEA2147070-S001_METAG	0.649249	0.260582	0.0494968	0.0406728	332	Human gut
CHAT13-1_SAMEA2147092-S001_METAG	0.847844	0.0988828	0.0196658	0.0336072	161	Human gut
CHAT13-1_SAMEA2147114-S001_METAG	0.350533	0.54352	0.0299472	0.0759991	277	Human gut
CHAT13-1_SAMEA2147216-S001_METAG	0.677242	0.188132	0.0723718	0.0622535	303	Human gut
CHAT13-1_SAMEA2147326-S001_METAG	0.631585	0.303181	0.0226764	0.0425572	147	Human gut
CHAT13-1_SAMEA2147587-S001_METAG	0.610867	0.282726	0.0437326	0.0626737	288	Human gut
CHAT13-1_SAMEA2147991-S001_METAG	0.205416	0.292927	0.451782	0.0498751	259	Human gut
CHAT13-1_SAMEA2148094-S001_METAG	0.564508	0.372049	0.0309836	0.032459	242	Human gut
CHAT13-1_SAMEA2148265-S001_METAG	0.733562	0.156431	0.0802023	0.0298049	182	Human gut
CHAT13-1_SAMEA2148412-S001_METAG	0.433151	0.437718	0.081387	0.0477439	330	Human gut
CHAT13-1_SAMEA2148549-S001_METAG	0.470409	0.390763	0.0782633	0.0605642	343	Human gut
CHAT13-1_SAMEA2148755-S001_METAG	0.538266	0.364245	0.0332163	0.0642722	187	Human gut
CHAT13-1_SAMEA2149068-S001_METAG	0.845965	0.0923351	0.00836614	0.0533342	99	Human gut
CHAT13-1_SAMEA2149228-S001_METAG	0.535829	0.288728	0.137832	0.037611	260	Human gut
CHAT13-1_SAMEA2149241-S001_METAG	0.423789	0.488305	0.0395966	0.0483086	317	Human gut
CHAT13-1_SAMEA2149271-S001_METAG	0.650009	0.272086	0.0284565	0.0494489	217	Human gut
CHAT13-1_SAMEA2149539-S001_METAG	0.473353	0.376281	0.057101	0.093265	276	Human gut
CHAT13-1_SAMEA2149636-S001_METAG	0.823064	0.113529	0.0298191	0.0335877	192	Human gut
CHAT13-1_SAMEA2149794-S001_METAG	0.568654	0.378559	0.0282494	0.0245371	304	Human gut
CHAT13-1_SAMEA2149983-S001_METAG	0.613216	0.302336	0.0428178	0.0416311	216	Human gut
CHAT13-1_SAMEA2150168-S001_METAG	0.799014	0.141509	0.023391	0.0360863	162	Human gut
CHAT13-1_SAMEA2150234-S001_METAG	0.636291	0.28485	0.0523906	0.0264684	293	Human gut
CHAT13-1_SAMEA2150447-S001_METAG	0.475426	0.411234	0.0753511	0.037989	296	Human gut
CHAT13-1_SAMEA2150563-S001_METAG	0.425594	0.466485	0.0635205	0.0443999	258	Human gut
CHAT13-1_SAMEA2150726-S001_METAG	0.486033	0.35352	0.0836181	0.0768284	300	Human gut
CHAT13-1_SAMEA2150876-S001_METAG	0.589541	0.25555	0.112153	0.0427561	294	Human gut
CHAT13-1_SAMEA2151007-S001_METAG	0.509133	0.380947	0.0588141	0.051106	306	Human gut
CHAT13-1_SAMEA2151010-S001_METAG	0.65973	0.267781	0.045894	0.0265948	298	Human gut
CHAT13-1_SAMEA2151034-S001_METAG	0.637373	0.227864	0.0879757	0.0467875	298	Human gut
CHAT13-1_SAMEA2151383-S001_METAG	0.486019	0.433629	0.0448639	0.0354881	289	Human gut
CHAT13-1_SAMEA2151391-S001_METAG	0.513763	0.402148	0.0562269	0.0278617	324	Human gut
CHAT13-1_SAMEA2151439-S001_METAG	0.280658	0.620668	0.0569956	0.0416789	289	Human gut
CHAT13-1_SAMEA2151633-S001_METAG	0.715931	0.187878	0.0544072	0.0417836	158	Human gut
CHAT13-1_SAMEA2151677-S001_METAG	0.362504	0.463857	0.112119	0.0615195	431	Human gut
CHAT13-1_SAMEA2151703-S001_METAG	0.503252	0.382685	0.0650468	0.0490159	375	Human gut
CHAT13-1_SAMEA2151838-S001_METAG	0.554442	0.342441	0.0604129	0.0427039	304	Human gut
CHAT13-1_SAMEA2152063-S001_METAG	0.768331	0.150588	0.0497866	0.0312945	230	Human gut
CHAT13-1_SAMEA2152064-S001_METAG	0.375274	0.519578	0.05319	0.0519578	344	Human gut
CHAT13-1_SAMEA2152065-S001_METAG	0.317121	0.552277	0.0740649	0.0565362	442	Human gut
CHAT13-1_SAMEA2152125-S001_METAG	0.663956	0.247035	0.041003	0.0480063	263	Human gut
CHAT13-1_SAMEA2152204-S001_METAG	0.696751	0.186192	0.072317	0.0447401	198	Human gut
CHAT13-1_SAMEA2152373-S001_METAG	0.327991	0.570238	0.0651404	0.0366307	324	Human gut
CHAT13-1_SAMEA2152443-S001_METAG	0.3724	0.519677	0.0621647	0.0457582	345	Human gut
CHAT13-1_SAMEA2152521-S001_METAG	0.510277	0.38592	0.0651764	0.0386262	342	Human gut
CHAT13-1_SAMEA2152531-S001_METAG	0.683856	0.224618	0.0489764	0.0425499	218	Human gut
CHAT13-1_SAMEA2152591-S001_METAG	0.702243	0.24272	0.0245228	0.0305141	236	Human gut
CHAT13-1_SAMEA2152938-S001_METAG	0.318339	0.464032	0.158259	0.0593703	342	Human gut
CHAT13-1_SAMEA2153005-S001_METAG	0.702675	0.243535	0.0294611	0.0243289	265	Human gut
CHAT13-1_SAMEA2153010-S001_METAG	0.54142	0.295007	0.0918309	0.0717429	208	Human gut
CHAT13-1_SAMEA2153251-S001_METAG	0.72453	0.199524	0.0361207	0.0398254	131	Human gut
CHAT13-1_SAMEA2153397-S001_METAG	0.558314	0.336124	0.0607679	0.0447941	268	Human gut
CHAT13-1_SAMEA2153852-S001_METAG	0.451246	0.409378	0.0846294	0.0547466	341	Human gut
CHAT13-1_SAMEA2153898-S001_METAG	0.913595	0.0598401	0.016086	0.0104789	88	Human gut
CHAT13-1_SAMEA2154015-S001_METAG	0.43457	0.437301	0.0563485	0.0717802	316	Human gut
CHAT13-1_SAMEA2154036-S001_METAG	0.667655	0.220444	0.0628799	0.0490201	116	Human gut
CHAT13-1_SAMEA2154047-S001_METAG	0.320266	0.585252	0.0615324	0.0329496	283	Human gut
CHAT13-1_SAMEA2154150-S001_METAG	0.785702	0.101229	0.0570441	0.0560245	196	Human gut
CHAT13-1_SAMEA2154452-S001_METAG	0.451854	0.457168	0.031555	0.0594231	340	Human gut
CHAT13-1_SAMEA2154516-S001_METAG	0.750714	0.159578	0.0545247	0.0351841	226	Human gut
CHAT13-1_SAMEA2154561-S001_METAG	0.500435	0.385816	0.0565117	0.0572368	293	Human gut
CHAT13-1_SAMEA2154620-S001_METAG	0.398421	0.450287	0.0965171	0.0547749	363	Human gut
CHAT13-1_SAMEA2154992-S001_METAG	0.440464	0.402215	0.0794393	0.0778816	364	Human gut
CHAT13-1_SAMEA2155093-S001_METAG	0.275229	0.644285	0.0583685	0.0221175	279	Human gut
CHAT13-1_SAMEA2155134-S001_METAG	0.490241	0.402245	0.0724158	0.035098	335	Human gut
CHAT13-1_SAMEA2155255-S001_METAG	0.292846	0.567011	0.0681387	0.0720037	430	Human gut
CHAT13-1_SAMEA2155373-S001_METAG	0.420433	0.478657	0.0365662	0.064344	308	Human gut
CHAT13-1_SAMEA2155512-S001_METAG	0.315184	0.613635	0.038535	0.0326456	361	Human gut
CHAT13-1_SAMEA2155520-S001_METAG	0.618697	0.215032	0.100702	0.0655696	171	Human gut
CHAT13-1_SAMEA2155636-S001_METAG	0.477517	0.378462	0.0679374	0.0760834	268	Human gut
CHAT13-1_SAMEA2155689-S001_METAG	0.798718	0.128733	0.0296946	0.0428547	174	Human gut
CHAT13-1_SAMEA2155758-S001_METAG	0.443086	0.37562	0.118741	0.0625533	332	Human gut
CHAT13-1_SAMEA2155902-S001_METAG	0.443683	0.452503	0.0599991	0.0438148	354	Human gut
CHAT13-1_SAMEA2156032-S001_METAG	0.739446	0.214211	0.0245559	0.0217868	193	Human gut
CHAT13-1_SAMEA2156362-S001_METAG	0.52138	0.375281	0.0609527	0.0423856	342	Human gut
CHAT13-1_SAMEA2156486-S001_METAG	0.549207	0.36449	0.0562371	0.0300658	374	Human gut
CHAT13-1_SAMEA2156577-S001_METAG	0.602443	0.304178	0.0554942	0.0378842	227	Human gut
CHAT13-1_SAMEA2156675-S001_METAG	0.509004	0.36815	0.0603524	0.0624939	269	Human gut
CHAT13-1_SAMEA2156714-S001_METAG	0.518377	0.407429	0.0396452	0.0345487	285	Human gut
CHAT13-1_SAMEA2156850-S001_METAG	0.492023	0.344073	0.0945899	0.0693139	378	Human gut
CHAT13-1_SAMEA2157028-S001_METAG	0.550634	0.367524	0.0444608	0.0373811	313	Human gut
CHAT13-1_SAMEA2157273-S001_METAG	0.580387	0.330387	0.0451297	0.0440955	323	Human gut
CHAT13-1_SAMEA2157747-S001_METAG	0.542014	0.300819	0.0965101	0.0606566	344	Human gut
CHAT13-1_SAMEA2157793-S001_METAG	0.461402	0.433559	0.0346199	0.0704184	252	Human gut
CHAT13-1_SAMEA2157850-S001_METAG	0.381252	0.5145	0.0577078	0.0465397	310	Human gut
CHAT13-1_SAMEA2157909-S001_METAG	0.613194	0.322492	0.0512679	0.0130467	219	Human gut
CHAT13-1_SAMEA2157917-S001_METAG	0.429647	0.470281	0.0492684	0.0508036	301	Human gut
CHAT13-1_SAMEA2157972-S001_METAG	0.36795	0.520502	0.0683846	0.0431632	395	Human gut
CHAT13-1_SAMEA2157977-S001_METAG	0.568587	0.340779	0.0353396	0.0552945	327	Human gut
CHAT13-1_SAMEA2158039-S001_METAG	0.397784	0.508161	0.0515638	0.0424911	304	Human gut
CHAT13-1_SAMEA2158062-S001_METAG	0.52934	0.391188	0.0445908	0.0348806	272	Human gut
CHAT13-1_SAMEA2158100-S001_METAG	0.378698	0.516833	0.0691696	0.0352989	378	Human gut
CHAT13-1_SAMEA2158190-S001_METAG	0.39102	0.513499	0.0582851	0.0371958	308	Human gut
CHAT13-1_SAMEA2158269-S001_METAG	0.585669	0.33441	0.0268935	0.0530267	266	Human gut
CHAT13-1_SAMEA2158454-S001_METAG	0.487814	0.400072	0.0380935	0.0740206	292	Human gut
CHAT13-1_SAMEA2158468-S001_METAG	0.36505	0.515376	0.0715877	0.0479856	392	Human gut
CHAT13-1_SAMEA2158521-S001_METAG	0.421843	0.455802	0.0668942	0.0554608	313	Human gut
CHAT13-1_SAMEA2158542-S001_METAG	0.340924	0.43305	0.15615	0.0698765	371	Human gut
CHAT13-1_SAMEA2158769-S001_METAG	0.413219	0.477401	0.0614767	0.0479034	304	Human gut
CHAT13-1_SAMEA2159032-S001_METAG	0.521522	0.373931	0.0550203	0.0495272	290	Human gut
CHAT13-1_SAMEA2159102-S001_METAG	0.352445	0.512616	0.0834524	0.0514861	334	Human gut
CHAT13-1_SAMEA2159162-S001_METAG	0.501956	0.399563	0.0463974	0.0520833	254	Human gut
CHAT13-1_SAMEA2159202-S001_METAG	0.643601	0.272251	0.0439664	0.0401817	266	Human gut
CHAT13-1_SAMEA2159338-S001_METAG	0.300971	0.55274	0.10153	0.0447589	402	Human gut
CHAT13-1_SAMEA2159408-S001_METAG	0.443355	0.459539	0.0507974	0.0463083	336	Human gut
CHAT13-1_SAMEA2159429-S001_METAG	0.5539	0.351271	0.0438212	0.0510079	274	Human gut
CHAT13-1_SAMEA2159529-S001_METAG	0.561995	0.356178	0.0453633	0.0364643	232	Human gut
CHAT13-1_SAMEA2159561-S001_METAG	0.785985	0.145547	0.0227737	0.0456934	147	Human gut
CHAT13-1_SAMEA2159881-S001_METAG	0.351776	0.54981	0.0523606	0.0460532	295	Human gut
CHAT13-1_SAMEA2159891-S001_METAG	0.555902	0.355229	0.0432507	0.0456188	222	Human gut
CHAT13-1_SAMEA2159974-S001_METAG	0.42519	0.456248	0.0699719	0.0485902	311	Human gut
CHAT13-1_SAMEA2160045-S001_METAG	0.226695	0.663136	0.034887	0.0752825	378	Human gut
CHAT13-1_SAMEA2160152-S001_METAG	0.555572	0.30445	0.0855569	0.0544213	296	Human gut
CHAT13-1_SAMEA2160490-S001_METAG	0.628283	0.266249	0.0642671	0.0412004	305	Human gut
CHAT13-1_SAMEA2160616-S001_METAG	0.357472	0.503385	0.0917967	0.0473457	450	Human gut
CHAT13-1_SAMEA2160902-S001_METAG	0.693291	0.2216	0.0428953	0.0422144	294	Human gut
CHAT13-1_SAMEA2160998-S001_METAG	0.361665	0.54324	0.0505389	0.0445557	272	Human gut
CHAT13-1_SAMEA2161021-S001_METAG	0.358218	0.56253	0.0390712	0.0401807	234	Human gut
CHAT13-1_SAMEA2161222-S001_METAG	0.603807	0.279627	0.0588902	0.0576752	263	Human gut
CHAT13-1_SAMEA2161311-S001_METAG	0.599428	0.281259	0.0799714	0.0393419	218	Human gut
CHAT13-1_SAMEA2161372-S001_METAG	0.804388	0.104722	0.0622263	0.0286631	191	Human gut
CHAT13-1_SAMEA2161597-S001_METAG	0.406985	0.498629	0.0475527	0.0468336	321	Human gut
CHAT13-1_SAMEA2161657-S001_METAG	0.573059	0.341246	0.0370507	0.0486443	138	Human gut
CHAT13-1_SAMEA2161876-S001_METAG	0.411639	0.499454	0.0403782	0.0485294	332	Human gut
CHAT13-1_SAMEA2161897-S001_METAG	0.749907	0.129198	0.0517291	0.0691659	167	Human gut
CHAT13-1_SAMEA2162036-S001_METAG	0.494077	0.401163	0.059712	0.0450482	340	Human gut
CHAT13-1_SAMEA2162182-S001_METAG	0.602158	0.304796	0.0405276	0.052518	249	Human gut
CHAT13-1_SAMEA2162200-S001_METAG	0.533123	0.343397	0.0482186	0.0752611	254	Human gut
CHAT13-1_SAMEA2162231-S001_METAG	0.500328	0.412233	0.0488286	0.0386103	277	Human gut
CHAT13-1_SAMEA2162475-S001_METAG	0.400989	0.496917	0.0463978	0.0556969	249	Human gut
CHAT13-1_SAMEA2162573-S001_METAG	0.737832	0.177431	0.0522587	0.0324777	273	Human gut
CHAT13-1_SAMEA2162640-S001_METAG	0.680096	0.228338	0.0685956	0.0229699	198	Human gut
CHAT13-1_SAMEA2162811-S001_METAG	0.468733	0.421833	0.0456234	0.0638109	302	Human gut
CHAT13-1_SAMEA2162844-S001_METAG	0.739705	0.184521	0.0370759	0.0386983	239	Human gut
CHAT13-1_SAMEA2162862-S001_METAG	0.466023	0.420321	0.0547112	0.0589449	325	Human gut
CHAT13-1_SAMEA2163052-S001_METAG	0.64936	0.218617	0.0532171	0.0788059	300	Human gut
CHAT13-1_SAMEA2163248-S001_METAG	0.485585	0.381276	0.0782313	0.0549077	339	Human gut
CHAT13-1_SAMEA2163432-S001_METAG	0.556583	0.357108	0.045028	0.0412815	261	Human gut
CHAT13-1_SAMEA2163575-S001_METAG	0.320792	0.391009	0.202569	0.0856302	352	Human gut
CHAT13-1_SAMEA2163583-S001_METAG	0.42686	0.469235	0.0512092	0.052696	298	Human gut
COEL18-1_SAMEA103957793-S001_METAG	0.133412	0.793615	0.072088	0.000884383	19	Dog
COEL18-1_SAMEA103957794-S001_METAG	0.486655	0.149375	0.279973	0.083997	122	Dog
COEL18-1_SAMEA103957795-S001_METAG	0.608628	0.0788207	0.283503	0.0290483	123	Dog
COEL18-1_SAMEA103957796-S001_METAG	0.363211	0.137898	0.452924	0.0459661	102	Dog
COEL18-1_SAMN06172400-S001_METAG	0.225637	0.140803	0.600442	0.0331178	134	Dog
COEL18-1_SAMN06172401-S001_METAG	0.240813	0.165497	0.527541	0.0661491	153	Dog
COEL18-1_SAMN06172402-S001_METAG	0.464865	0.160883	0.308097	0.0661546	181	Dog
COEL18-1_SAMN06172403-S001_METAG	0.189591	0.168925	0.564522	0.076963	129	Dog
COEL18-1_SAMN06172404-S001_METAG	0.146629	0.3819	0.380025	0.0914461	118	Dog
COEL18-1_SAMN06172405-S001_METAG	0.42108	0.195244	0.275874	0.107801	109	Dog
COEL18-1_SAMN06172406-S001_METAG	0.406396	0.163467	0.362822	0.0673153	138	Dog
COEL18-1_SAMN06172407-S001_METAG	0.215487	0.255481	0.446308	0.0827244	138	Dog
COEL18-1_SAMN06172408-S001_METAG	0.183753	0.381808	0.356546	0.0778925	91	Dog
COEL18-1_SAMN06172409-S001_METAG	0.167277	0.253745	0.513611	0.0653666	83	Dog
COEL18-1_SAMN06172410-S001_METAG	0.365114	0.148024	0.44261	0.0442514	131	Dog
COEL18-1_SAMN06172411-S001_METAG	0.474615	0.137698	0.329801	0.0578873	126	Dog
COEL18-1_SAMN06172412-S001_METAG	0.643166	0.110643	0.211466	0.0347247	89	Dog
COEL18-1_SAMN06172413-S001_METAG	0.407683	0.18638	0.324297	0.0816397	100	Dog
COEL18-1_SAMN06172414-S001_METAG	0.604799	0.118381	0.217491	0.0593283	110	Dog
COEL18-1_SAMN06172415-S001_METAG	0.476539	0.173359	0.267489	0.0826135	122	Dog
COEL18-1_SAMN06172416-S001_METAG	0.498444	0.125702	0.324607	0.0512478	121	Dog
COEL18-1_SAMN06172417-S001_METAG	0.482249	0.137938	0.311378	0.068434	111	Dog
COEL18-1_SAMN06172418-S001_METAG	0.419652	0.231244	0.288803	0.0603017	157	Dog
COEL18-1_SAMN06172419-S001_METAG	0.2236	0.212466	0.507729	0.056206	129	Dog
COEL18-1_SAMN06172420-S001_METAG	0.473946	0.106876	0.362163	0.0570145	132	Dog
COEL18-1_SAMN06172421-S001_METAG	0.20399	0.149468	0.58589	0.0606516	128	Dog
COEL18-1_SAMN06172422-S001_METAG	0.582388	0.138234	0.206414	0.0729637	86	Dog
COEL18-1_SAMN06172423-S001_METAG	0.664335	0.127569	0.102973	0.105123	95	Dog
COEL18-1_SAMN06172424-S001_METAG	0.348397	0.190478	0.402198	0.0589273	146	Dog
COEL18-1_SAMN06172425-S001_METAG	0.228902	0.333885	0.30494	0.132274	140	Dog
COEL18-1_SAMN06172426-S001_METAG	0.36303	0.187769	0.405235	0.0439651	122	Dog
COEL18-1_SAMN06172427-S001_METAG	0.407216	0.159344	0.371688	0.0617519	130	Dog
COEL18-1_SAMN06172428-S001_METAG	0.409898	0.231112	0.274702	0.0842876	155	Dog
COEL18-1_SAMN06172429-S001_METAG	0.447939	0.204038	0.289785	0.0582373	142	Dog
COEL18-1_SAMN06172430-S001_METAG	0.242571	0.0935737	0.626186	0.0376699	91	Dog
COEL18-1_SAMN06172431-S001_METAG	0.182	0.176926	0.554658	0.0864152	115	Dog
COEL18-1_SAMN06172432-S001_METAG	0.325407	0.118174	0.509819	0.0465992	102	Dog
COEL18-1_SAMN06172433-S001_METAG	0.197941	0.185713	0.548302	0.0680447	90	Dog
COEL18-1_SAMN06172434-S001_METAG	0.585278	0.101026	0.275378	0.0383187	118	Dog
COEL18-1_SAMN06172435-S001_METAG	0.346585	0.209259	0.390062	0.0540952	109	Dog
COEL18-1_SAMN06172436-S001_METAG	0.297639	0.104519	0.553523	0.0443196	113	Dog
COEL18-1_SAMN06172437-S001_METAG	0.230719	0.145405	0.556159	0.0677171	123	Dog
COEL18-1_SAMN06172438-S001_METAG	0.542067	0.151414	0.240795	0.0657239	137	Dog
COEL18-1_SAMN06172439-S001_METAG	0.371544	0.170132	0.392573	0.0657509	100	Dog
COEL18-1_SAMN06172440-S001_METAG	0.207453	0.162954	0.569476	0.0601161	94	Dog
COEL18-1_SAMN06172441-S001_METAG	0.241858	0.218848	0.476164	0.0631293	123	Dog
COEL18-1_SAMN06172442-S001_METAG	0.432251	0.150004	0.373638	0.0441073	98	Dog
COEL18-1_SAMN06172443-S001_METAG	0.457444	0.133831	0.33397	0.0747555	110	Dog
COEL18-1_SAMN06172444-S001_METAG	0.201791	0.330758	0.411176	0.056275	137	Dog
COEL18-1_SAMN06172445-S001_METAG	0.290472	0.111891	0.533911	0.0637261	159	Dog
COEL18-1_SAMN06172446-S001_METAG	0.450385	0.132153	0.362543	0.0549189	128	Dog
COEL18-1_SAMN06172447-S001_METAG	0.208221	0.130055	0.600521	0.0612024	115	Dog
COEL18-1_SAMN06172448-S001_METAG	0.399082	0.179537	0.364378	0.0570035	97	Dog
COEL18-1_SAMN06172449-S001_METAG	0.170321	0.151402	0.62888	0.0493978	84	Dog
COEL18-1_SAMN06172450-S001_METAG	0.556793	0.100565	0.305488	0.037154	137	Dog
COEL18-1_SAMN06172451-S001_METAG	0.327583	0.171429	0.448537	0.052452	115	Dog
COEL18-1_SAMN06172452-S001_METAG	0.10683	0.253805	0.591667	0.0476977	101	Dog
COEL18-1_SAMN06172453-S001_METAG	0.3474	0.150955	0.440121	0.0615239	148	Dog
COEL18-1_SAMN06172454-S001_METAG	0.565072	0.0953459	0.231974	0.107608	108	Dog
COEL18-1_SAMN06172455-S001_METAG	0.441063	0.165541	0.323659	0.069737	142	Dog
COEL18-1_SAMN06172456-S001_METAG	0.22755	0.214086	0.493575	0.0647896	142	Dog
COEL18-1_SAMN06172457-S001_METAG	0.449974	0.161789	0.328032	0.0602053	117	Dog
COEL18-1_SAMN06172458-S001_METAG	0.216167	0.142292	0.589927	0.0516137	128	Dog
COEL18-1_SAMN06172459-S001_METAG	0.627588	0.107282	0.228753	0.0363761	115	Dog
COEL18-1_SAMN06172460-S001_METAG	0.254526	0.168426	0.513507	0.0635411	117	Dog
COEL18-1_SAMN06172461-S001_METAG	0.628771	0.128793	0.205342	0.037094	90	Dog
COEL18-1_SAMN06172462-S001_METAG	0.251712	0.266617	0.376276	0.105395	105	Dog
COEL18-1_SAMN06172463-S001_METAG	0.252694	0.199068	0.460446	0.0877927	92	Dog
COEL18-1_SAMN06172464-S001_METAG	0.384587	0.156203	0.404443	0.0547667	91	Dog
COEL18-1_SAMN06172465-S001_METAG	0.378414	0.225882	0.336564	0.05914	137	Dog
COEL18-1_SAMN06172466-S001_METAG	0.375484	0.121037	0.449498	0.0539809	108	Dog
COEL18-1_SAMN06172467-S001_METAG	0.52957	0.140811	0.282118	0.0475011	108	Dog
COEL18-1_SAMN06172468-S001_METAG	0.301296	0.132118	0.488179	0.0784066	108	Dog
COEL18-1_SAMN06172469-S001_METAG	0.123951	0.132027	0.70904	0.0349821	96	Dog
COEL18-1_SAMN06172470-S001_METAG	0.257354	0.131226	0.572076	0.0393444	95	Dog
COEL18-1_SAMN06172471-S001_METAG	0.537563	0.147797	0.239293	0.0753467	138	Dog
COEL18-1_SAMN06172472-S001_METAG	0.464328	0.144062	0.30299	0.0886203	139	Dog
COEL18-1_SAMN06172473-S001_METAG	0.713658	0.10653	0.155841	0.0239702	83	Dog
COEL18-1_SAMN06172474-S001_METAG	0.447759	0.152033	0.333278	0.0669295	102	Dog
COEL18-1_SAMN06172475-S001_METAG	0.235954	0.359785	0.35423	0.0500316	159	Dog
COEL18-1_SAMN06172476-S001_METAG	0.291101	0.187373	0.446533	0.074992	175	Dog
COEL18-1_SAMN06172477-S001_METAG	0.389305	0.131983	0.423942	0.0547699	116	Dog
COEL18-1_SAMN06172478-S001_METAG	0.253602	0.124294	0.569134	0.0529702	128	Dog
COEL18-1_SAMN06172479-S001_METAG	0.311261	0.153966	0.505046	0.0297277	67	Dog
COEL18-1_SAMN06172480-S001_METAG	0.329322	0.211316	0.357096	0.102265	93	Dog
COEL18-1_SAMN06172481-S001_METAG	0.487666	0.137812	0.341066	0.0334564	95	Dog
COEL18-1_SAMN06172482-S001_METAG	0.294352	0.179124	0.40982	0.116704	106	Dog
COEL18-1_SAMN06172483-S001_METAG	0.641059	0.0948785	0.222259	0.0418035	138	Dog
COEL18-1_SAMN06172484-S001_METAG	0.187555	0.150265	0.562895	0.0992855	131	Dog
COEL18-1_SAMN06172485-S001_METAG	0.440945	0.200384	0.280266	0.0784047	156	Dog
COEL18-1_SAMN06172486-S001_METAG	0.305552	0.295333	0.307144	0.0919708	138	Dog
COEL18-1_SAMN06172487-S001_METAG	0.3897	0.242342	0.31067	0.0572879	110	Dog
COEL18-1_SAMN06172488-S001_METAG	0.273845	0.151622	0.522502	0.0520306	129	Dog
COEL18-1_SAMN06172489-S001_METAG	0.511081	0.138926	0.308196	0.0417968	94	Dog
COEL18-1_SAMN06172490-S001_METAG	0.351722	0.133663	0.464036	0.0505791	92	Dog
COEL18-1_SAMN06172491-S001_METAG	0.281481	0.118792	0.550664	0.0490634	159	Dog
COEL18-1_SAMN06172492-S001_METAG	0.305786	0.271084	0.341811	0.0813191	166	Dog
COEL18-1_SAMN06172493-S001_METAG	0.292854	0.162978	0.501014	0.0431535	127	Dog
COEL18-1_SAMN06172494-S001_METAG	0.212394	0.307632	0.403494	0.0764791	147	Dog
COEL18-1_SAMN06172495-S001_METAG	0.503536	0.180145	0.247462	0.0688579	157	Dog
COEL18-1_SAMN06172496-S001_METAG	0.227946	0.231828	0.453915	0.086311	119	Dog
COEL18-1_SAMN06172497-S001_METAG	0.646303	0.0908034	0.232335	0.0305586	85	Dog
COEL18-1_SAMN06172498-S001_METAG	0.410782	0.199448	0.255262	0.134508	94	Dog
COEL18-1_SAMN06172499-S001_METAG	0.31018	0.231401	0.394901	0.0635168	111	Dog
COEL18-1_SAMN06172500-S001_METAG	0.2736	0.151193	0.517467	0.0577404	127	Dog
COEL18-1_SAMN06172501-S001_METAG	0.345176	0.16795	0.424963	0.0619103	82	Dog
COEL18-1_SAMN06172502-S001_METAG	0.397935	0.190265	0.310788	0.101011	82	Dog
COEL18-1_SAMN06172503-S001_METAG	0.385937	0.129032	0.347832	0.1372	85	Dog
COEL18-1_SAMN06172504-S001_METAG	0.405577	0.138432	0.372173	0.0838173	75	Dog
COEL18-1_SAMN06172505-S001_METAG	0.562138	0.163205	0.245454	0.0292034	68	Dog
COEL18-1_SAMN06172506-S001_METAG	0.349105	0.213249	0.33343	0.104216	108	Dog
COEL18-1_SAMN06172507-S001_METAG	0.582616	0.0780712	0.31085	0.0284635	121	Dog
COEL18-1_SAMN06172508-S001_METAG	0.360916	0.200699	0.361944	0.0764405	153	Dog
COEL18-1_SAMN06172509-S001_METAG	0.42692	0.17354	0.318552	0.0809886	128	Dog
COEL18-1_SAMN06172510-S001_METAG	0.233949	0.18028	0.514716	0.0710554	104	Dog
COEL18-1_SAMN06172511-S001_METAG	0.317842	0.142533	0.496092	0.0435331	100	Dog
COEL18-1_SAMN06172512-S001_METAG	0.17242	0.182483	0.587704	0.0573931	110	Dog
COEL18-1_SAMN06172513-S001_METAG	0.355552	0.165615	0.416987	0.0618454	155	Dog
COEL18-1_SAMN06172514-S001_METAG	0.402226	0.209777	0.312317	0.0756798	134	Dog
COEL18-1_SAMN06172515-S001_METAG	0.475346	0.12245	0.368734	0.0334698	129	Dog
COEL18-1_SAMN06172516-S001_METAG	0.340048	0.236369	0.346499	0.0770839	108	Dog
COEL18-1_SAMN06172517-S001_METAG	0.561577	0.0940927	0.303628	0.0407029	113	Dog
COEL18-1_SAMN06172518-S001_METAG	0.405785	0.134439	0.414268	0.0455083	108	Dog
COEL18-1_SAMN06172519-S001_METAG	0.136353	0.112773	0.706305	0.0445697	98	Dog
COEL18-1_SAMN06172520-S001_METAG	0.400437	0.175677	0.342227	0.0816592	154	Dog
COEL18-1_SAMN06172521-S001_METAG	0.524923	0.106982	0.324589	0.0435063	121	Dog
COEL18-1_SAMN06172522-S001_METAG	0.217741	0.16641	0.553591	0.0622579	112	Dog
COEL18-1_SAMN06172523-S001_METAG	0.695058	0.0679065	0.179829	0.0572067	102	Dog
COEL18-1_SAMN06172524-S001_METAG	0.440704	0.166483	0.33007	0.0627429	101	Dog
CRIT18-1_SAMN08902828-S001_METAG	0.0356667	0	0.610333	0.354	475	Soil
CRIT18-1_SAMN08902829-S001_METAG	0.0327685	0	0.605247	0.361984	484	Soil
CRIT18-1_SAMN08902831-S001_METAG	0.0346529	0	0.609068	0.356279	447	Soil
CRIT18-1_SAMN08902832-S001_METAG	0.0208455	0	0.609329	0.369825	449	Soil
CRIT18-1_SAMN08902833-S001_METAG	0.0398141	0	0.720991	0.239194	481	Soil
CRIT18-1_SAMN08902834-S001_METAG	0.0371551	0	0.644635	0.31821	467	Soil
CRIT18-1_SAMN08902835-S001_METAG	0.0409006	0	0.727017	0.232083	443	Soil
CRIT18-1_SAMN08902836-S001_METAG	0.0443275	0	0.731538	0.224135	450	Soil
CRIT18-1_SAMN08902838-S001_METAG	0.0352212	0	0.678924	0.285855	481	Soil
CRIT18-1_SAMN08902839-S001_METAG	0.0428253	0	0.707393	0.249782	447	Soil
CRIT18-1_SAMN08902840-S001_METAG	0.0428468	0	0.505628	0.451525	488	Soil
CRIT18-1_SAMN08902841-S001_METAG	0.0539683	0	0.661328	0.284704	550	Soil
CRIT18-1_SAMN08902842-S001_METAG	0.0492824	0	0.653467	0.297251	501	Soil
CRIT18-1_SAMN08902843-S001_METAG	0.0335034	0	0.525713	0.440783	445	Soil
CRIT18-1_SAMN08902844-S001_METAG	0.0414064	0	0.624219	0.334374	471	Soil
CRIT18-1_SAMN08902845-S001_METAG	0.0598212	0	0.644259	0.295919	534	Soil
CRIT18-1_SAMN08902846-S001_METAG	0.0342581	0	0.579131	0.38661	412	Soil
CRIT18-1_SAMN08902847-S001_METAG	0.0539976	0	0.715468	0.230534	471	Soil
CRIT18-1_SAMN08902848-S001_METAG	0.0536842	0	0.72	0.226316	442	Soil
CRIT18-1_SAMN08902849-S001_METAG	0.0326488	0	0.561952	0.405399	438	Soil
CRIT18-1_SAMN08902850-S001_METAG	0.0436801	0	0.694997	0.261323	496	Soil
CRIT18-1_SAMN08902851-S001_METAG	0.0475375	0	0.69369	0.258772	451	Soil
CRIT18-1_SAMN08902854-S001_METAG	0.0659898	0	0.656546	0.277464	557	Soil
CRIT18-1_SAMN08902856-S001_METAG	0.0345269	0	0.601488	0.363985	491	Soil
CRIT18-1_SAMN08902857-S001_METAG	0.0553603	0	0.647715	0.296924	580	Soil
CRIT18-1_SAMN08902858-S001_METAG	0.0440008	0	0.529366	0.426633	445	Soil
CRIT18-1_SAMN08902859-S001_METAG	0.0552178	0	0.643676	0.301106	523	Soil
CRIT18-1_SAMN08902860-S001_METAG	0.0536028	0	0.67975	0.266647	574	Soil
CRIT18-1_SAMN08902861-S001_METAG	0.0335783	0	0.583486	0.382935	443	Soil
CRIT18-1_SAMN08902862-S001_METAG	0.0386786	0	0.680677	0.280644	504	Soil
CRIT18-1_SAMN08902863-S001_METAG	0.036283	0	0.678799	0.284918	545	Soil
CRIT18-1_SAMN08902864-S001_METAG	0.0403694	0	0.577968	0.381662	408	Soil
CRIT18-1_SAMN08902865-S001_METAG	0.0503277	0	0.617709	0.331963	497	Soil
CRIT18-1_SAMN08902866-S001_METAG	0.0417163	0	0.595113	0.36317	612	Soil
CRIT18-1_SAMN08902867-S001_METAG	0.0529309	0	0.615595	0.331474	449	Soil
CRIT18-1_SAMN08902868-S001_METAG	0.0378848	0	0.631314	0.330801	402	Soil
CRIT18-1_SAMN08902869-S001_METAG	0.0443192	0	0.722395	0.233286	483	Soil
CRIT18-1_SAMN08902870-S001_METAG	0.0468185	0	0.634249	0.318933	461	Soil
CRIT18-1_SAMN08902871-S001_METAG	0.0517637	0	0.69714	0.251096	512	Soil
CRIT18-1_SAMN08902872-S001_METAG	0.0537689	0	0.701762	0.244469	538	Soil
CRIT18-1_SAMN08902873-S001_METAG	0.0354903	0	0.538341	0.426169	410	Soil
CRIT18-1_SAMN08902874-S001_METAG	0.037071	0	0.666056	0.296873	516	Soil
CRIT18-1_SAMN08902875-S001_METAG	0.0435493	0	0.713741	0.242709	496	Soil
CRIT18-1_SAMN08902876-S001_METAG	0.0502075	0	0.60826	0.341533	558	Soil
CRIT18-1_SAMN08902877-S001_METAG	0.0515529	0	0.654364	0.294083	547	Soil
CRIT18-1_SAMN08902878-S001_METAG	0.0495209	0	0.694395	0.256084	520	Soil
CRIT18-1_SAMN08902879-S001_METAG	0.0212171	0	0.599557	0.379226	462	Soil
CRIT18-1_SAMN08902880-S001_METAG	0.0363868	0	0.666808	0.296805	535	Soil
CRIT18-1_SAMN08902881-S001_METAG	0.0466483	0	0.670799	0.282553	506	Soil
CRIT18-1_SAMN08902882-S001_METAG	0.0383504	0	0.480103	0.481547	415	Soil
CRIT18-1_SAMN08902883-S001_METAG	0.0546197	0	0.629646	0.315735	569	Soil
CRIT18-1_SAMN08902884-S001_METAG	0.0531949	0	0.676024	0.270781	542	Soil
CRIT18-1_SAMN08902885-S001_METAG	0.0392222	0	0.592444	0.368333	487	Soil
CRIT18-1_SAMN08902886-S001_METAG	0.0468367	0	0.691243	0.26192	493	Soil
CRIT18-1_SAMN08902887-S001_METAG	0.0446026	0	0.708636	0.246762	469	Soil
DAMP20-1_SAMN10254599-S001_METAG	0.0933661	0.0643993	0.594853	0.247381	261	Freshwater
DAMP20-1_SAMN10254600-S001_METAG	0.00795985	0	0.806599	0.185442	157	Freshwater
DAMP20-1_SAMN10254601-S001_METAG	0.0871295	0.102886	0.555538	0.254446	261	Freshwater
DAMP20-1_SAMN10254602-S001_METAG	0.119258	0.0432518	0.56764	0.26985	184	Freshwater
DAMP20-1_SAMN10254603-S001_METAG	0.083221	0.131739	0.536557	0.248484	254	Freshwater
DAMP20-1_SAMN10254604-S001_METAG	0.00103506	0	0.88252	0.116445	142	Freshwater
DAMP20-1_SAMN10254606-S001_METAG	0.00121212	0	0.87297	0.125818	160	Freshwater
DAMP20-1_SAMN10254607-S001_METAG	0.00146296	0	0.885224	0.113313	159	Freshwater
DAMP20-1_SAMN10254608-S001_METAG	0.00166782	0	0.922168	0.076164	143	Freshwater
DAMP20-1_SAMN10254610-S001_METAG	0.00477821	0	0.819861	0.17536	188	Freshwater
DAMP20-1_SAMN10254611-S001_METAG	0.00248973	0	0.907631	0.0898792	169	Freshwater
DAMP20-1_SAMN10254613-S001_METAG	0.014588	0	0.869628	0.115784	119	Freshwater
DAMP20-1_SAMN10254614-S001_METAG	0.0159763	0	0.810343	0.17368	166	Freshwater
DAMP20-1_SAMN10254615-S001_METAG	0.00722366	0	0.606515	0.386261	182	Freshwater
DAMP20-1_SAMN10254616-S001_METAG	0.0144902	0	0.710545	0.274965	166	Freshwater
DAMP20-1_SAMN10254617-S001_METAG	0.0168903	0	0.808422	0.174688	153	Freshwater
DAMP20-1_SAMN10254618-S001_METAG	0.0405782	0.000107066	0.78833	0.170985	137	Freshwater
DAMP20-1_SAMN10254623-S001_METAG	0.00720687	0	0.696942	0.295851	171	Freshwater
DAMP20-1_SAMN10254624-S001_METAG	0.00932621	0	0.7221	0.268574	159	Freshwater
DAMP20-1_SAMN10254625-S001_METAG	0.0208498	0	0.78099	0.19816	177	Freshwater
DAMP20-1_SAMN10254626-S001_METAG	0.022961	0	0.794666	0.182373	164	Freshwater
DAMP20-1_SAMN10254627-S001_METAG	0.00511274	0	0.79431	0.200577	165	Freshwater
DAMP20-1_SAMN10254628-S001_METAG	0.00475913	0	0.789044	0.206197	163	Freshwater
DAMP20-1_SAMN10254629-S001_METAG	0.00541141	0	0.763008	0.23158	139	Freshwater
DAMP20-1_SAMN10254631-S001_METAG	0.0200411	0	0.763446	0.216513	166	Freshwater
DAMP20-1_SAMN10254632-S001_METAG	0.0172063	0	0.765208	0.217586	154	Freshwater
DAMP20-1_SAMN10254634-S001_METAG	0.0179617	0	0.835551	0.146487	162	Freshwater
DAMP20-1_SAMN10254635-S001_METAG	0.0072302	0	0.802127	0.190643	179	Freshwater
DAMP20-1_SAMN10254636-S001_METAG	0.0176979	0	0.885576	0.0967259	122	Freshwater
DAMP20-1_SAMN10254637-S001_METAG	0.0274812	0	0.739774	0.232745	185	Freshwater
DAMP20-1_SAMN10254639-S001_METAG	0.0183584	0	0.891456	0.0901859	135	Freshwater
DAMP20-1_SAMN10254641-S001_METAG	0.00299724	0	0.893538	0.103465	172	Freshwater
DAMP20-1_SAMN10254644-S001_METAG	0.00238037	0	0.897234	0.100386	142	Freshwater
DAMP20-1_SAMN10254645-S001_METAG	0.000561719	0	0.903525	0.0959135	131	Freshwater
DAMP20-1_SAMN10254647-S001_METAG	0.00129611	0	0.797707	0.200997	121	Freshwater
DAMP20-1_SAMN10254648-S001_METAG	0.00141794	0	0.907716	0.0908661	149	Freshwater
DAMP20-1_SAMN10254650-S001_METAG	0.00735704	0	0.745959	0.246684	154	Freshwater
DAMP20-1_SAMN10254651-S001_METAG	0.0147104	0	0.782715	0.202574	147	Freshwater
DAMP20-1_SAMN10254654-S001_METAG	0.0599832	0.0785445	0.654362	0.20711	329	Freshwater
DAMP20-1_SAMN10254656-S001_METAG	0.00525652	0	0.853028	0.141716	176	Freshwater
DAMP20-1_SAMN10254657-S001_METAG	0.00245074	0	0.911675	0.0858739	162	Freshwater
DAMP20-1_SAMN10254658-S001_METAG	0.00463812	0	0.86873	0.126631	159	Freshwater
DAMP20-1_SAMN10254659-S001_METAG	0.00120493	0	0.912689	0.0861062	161	Freshwater
DAMP20-1_SAMN10254660-S001_METAG	0.00390691	0	0.859691	0.136402	166	Freshwater
DAMP20-1_SAMN10254661-S001_METAG	0.00349004	0	0.862041	0.134469	175	Freshwater
DEUS15-1_SAMEA3387433-S001_METAG	0.704059	0.159795	0.06509	0.0710557	139	Cat
DEUS15-1_SAMEA3387434-S001_METAG	0.684971	0.160299	0.0724045	0.0823253	123	Cat
DEUS15-1_SAMEA3387435-S001_METAG	0.644003	0.192722	0.0738603	0.089415	189	Cat
DEUS15-1_SAMEA3387436-S001_METAG	0.651975	0.181607	0.0893924	0.0770252	166	Cat
DEUS15-1_SAMEA3387437-S001_METAG	0.63084	0.198301	0.0730698	0.0977894	144	Cat
DEUS15-1_SAMEA3387438-S001_METAG	0.691643	0.113427	0.101221	0.0937089	160	Cat
DEUS15-1_SAMEA3387439-S001_METAG	0.628281	0.191216	0.0958757	0.0846277	160	Cat
DEUS15-1_SAMEA3387440-S001_METAG	0.696216	0.123432	0.0936018	0.0867503	143	Cat
DEUS15-1_SAMEA3387441-S001_METAG	0.697769	0.13967	0.0648586	0.0977026	119	Cat
DEUS15-1_SAMEA3387442-S001_METAG	0.650937	0.192436	0.0745482	0.0820783	148	Cat
DEUS15-1_SAMEA3387443-S001_METAG	0.804706	0.0769623	0.0575093	0.0608223	105	Cat
DEUS15-1_SAMEA3387444-S001_METAG	0.49558	0.252947	0.140472	0.111002	194	Cat
DEUS15-1_SAMEA3387445-S001_METAG	0.641453	0.186797	0.0842974	0.0874525	152	Cat
DEUS15-1_SAMEA3387446-S001_METAG	0.565037	0.199077	0.116697	0.119188	172	Cat
DEUS15-1_SAMEA3387447-S001_METAG	0.59961	0.200439	0.109086	0.0908647	183	Cat
DEUS15-1_SAMEA3387448-S001_METAG	0.549388	0.257284	0.0872669	0.106061	164	Cat
DEUS15-1_SAMEA3387449-S001_METAG	0.600578	0.218925	0.0923312	0.0881653	139	Cat
DEUS15-1_SAMEA3387450-S001_METAG	0.631911	0.213398	0.06519	0.0895012	130	Cat
DEUS15-1_SAMEA3387451-S001_METAG	0.487492	0.234236	0.173694	0.104578	170	Cat
DEUS15-1_SAMEA3387452-S001_METAG	0.676507	0.164454	0.0769432	0.0820961	131	Cat
DEUS15-1_SAMEA3387453-S001_METAG	0.623071	0.169409	0.108023	0.099497	130	Cat
DEUS15-1_SAMEA3387454-S001_METAG	0.624151	0.169543	0.0962054	0.1101	138	Cat
DEUS15-1_SAMEA3387455-S001_METAG	0.629278	0.186774	0.0940939	0.0898536	141	Cat
DEUS15-1_SAMEA3387456-S001_METAG	0.592581	0.218802	0.103169	0.0854483	180	Cat
DEUS15-1_SAMEA3387457-S001_METAG	0.552767	0.253533	0.0969489	0.0967508	155	Cat
DEUS15-1_SAMEA3387458-S001_METAG	0.816725	0.072771	0.0423951	0.068109	96	Cat
DEUS15-1_SAMEA3387459-S001_METAG	0.707707	0.146049	0.073561	0.0726829	141	Cat
DEUS15-1_SAMEA3387460-S001_METAG	0.858562	0.0465129	0.0516689	0.0432564	99	Cat
DEUS15-1_SAMEA3387461-S001_METAG	0.700628	0.141309	0.0660668	0.0919962	151	Cat
DEUS15-1_SAMEA3387462-S001_METAG	0.317293	0.244085	0.281403	0.157218	187	Cat
DEUS15-1_SAMEA3387463-S001_METAG	0.567092	0.218662	0.133141	0.081105	207	Cat
DEUS15-1_SAMEA3387464-S001_METAG	0.423364	0.21387	0.280624	0.0821421	198	Cat
DEUS15-1_SAMEA3387465-S001_METAG	0.434212	0.296024	0.161654	0.108111	229	Cat
DEUS15-1_SAMEA3387466-S001_METAG	0.57976	0.188681	0.164125	0.0674341	161	Cat
DEUS15-1_SAMEA3387467-S001_METAG	0.522558	0.242382	0.162162	0.0728976	188	Cat
DEUS15-1_SAMEA3387468-S001_METAG	0.273507	0.299565	0.320749	0.10618	213	Cat
DEUS15-1_SAMEA3387469-S001_METAG	0.419601	0.310765	0.159341	0.110292	195	Cat
DEUS15-1_SAMEA3387470-S001_METAG	0.464138	0.255779	0.208259	0.0718238	196	Cat
DEUS15-1_SAMEA3387471-S001_METAG	0.444331	0.28322	0.189897	0.0825518	172	Cat
DEUS15-1_SAMEA3387472-S001_METAG	0.31718	0.263257	0.302938	0.116625	207	Cat
DEUS15-1_SAMEA3387473-S001_METAG	0.44175	0.147147	0.25859	0.152513	153	Cat
DEUS15-1_SAMEA3387474-S001_METAG	0.379596	0.240589	0.293247	0.086568	218	Cat
DEUS15-1_SAMEA3387475-S001_METAG	0.31219	0.241877	0.352824	0.0931093	211	Cat
DEUS15-1_SAMEA3387476-S001_METAG	0.399408	0.268319	0.245382	0.086891	189	Cat
DEUS15-1_SAMEA3387477-S001_METAG	0.431127	0.278126	0.186053	0.104694	196	Cat
DEUS15-1_SAMEA3387478-S001_METAG	0.408555	0.239656	0.259578	0.0922113	213	Cat
DEUS15-1_SAMEA3387479-S001_METAG	0.568894	0.217255	0.158484	0.0553664	188	Cat
DEUS15-1_SAMEA3387480-S001_METAG	0.331639	0.260015	0.320486	0.0878604	180	Cat
DEUS15-1_SAMEA3387481-S001_METAG	0.529584	0.179433	0.205498	0.0854844	179	Cat
DEUS15-1_SAMEA3387482-S001_METAG	0.39752	0.233398	0.262766	0.106315	198	Cat
DEUS15-1_SAMEA3387483-S001_METAG	0.529128	0.234089	0.143799	0.0929837	170	Cat
DEUS15-1_SAMEA3387484-S001_METAG	0.505353	0.26393	0.144061	0.086656	191	Cat
DEUS15-1_SAMEA3387485-S001_METAG	0.287374	0.316054	0.303692	0.0928795	220	Cat
DEUS15-1_SAMEA3387486-S001_METAG	0.364472	0.27153	0.297679	0.0663193	69	Cat
DEUS15-1_SAMEA3387487-S001_METAG	0.415945	0.302121	0.156926	0.125009	167	Cat
DEUS15-1_SAMEA3387488-S001_METAG	0.510261	0.247614	0.161231	0.0808941	197	Cat
DEUS15-1_SAMEA3387489-S001_METAG	0.474146	0.238895	0.167855	0.119104	198	Cat
DEUS15-1_SAMEA3387490-S001_METAG	0.486287	0.222968	0.188289	0.102457	181	Cat
DEUS15-1_SAMEA3387491-S001_METAG	0.52592	0.23462	0.146606	0.0928544	202	Cat
DEUS15-1_SAMEA3387492-S001_METAG	0.67055	0.137476	0.132298	0.0596764	201	Cat
DEUS15-1_SAMEA3387493-S001_METAG	0.436412	0.228837	0.203916	0.130835	207	Cat
DEUS15-1_SAMEA3387494-S001_METAG	0.356706	0.344927	0.194799	0.103567	238	Cat
DEUS15-1_SAMEA3387495-S001_METAG	0.42747	0.299792	0.168197	0.104542	210	Cat
DEUS15-1_SAMEA3387496-S001_METAG	0.436624	0.236032	0.242448	0.0848963	191	Cat
DEUS15-1_SAMEA3387497-S001_METAG	0.602588	0.192613	0.13584	0.068959	202	Cat
DEUS15-1_SAMEA3387498-S001_METAG	0.536148	0.235644	0.157316	0.0708915	195	Cat
DEUS15-1_SAMEA3387499-S001_METAG	0.484902	0.247513	0.188011	0.0795737	194	Cat
DEUS15-1_SAMEA3387500-S001_METAG	0.465367	0.287182	0.161838	0.0856126	174	Cat
DEUS15-1_SAMEA3387501-S001_METAG	0.305992	0.309435	0.273979	0.110594	207	Cat
DEUS15-1_SAMEA3387502-S001_METAG	0.399978	0.307642	0.175011	0.117369	211	Cat
DEUS15-1_SAMEA3387503-S001_METAG	0.502072	0.214722	0.182833	0.100372	212	Cat
DEUS15-1_SAMEA3387504-S001_METAG	0.482356	0.238482	0.16818	0.110982	186	Cat
DEUS15-1_SAMEA3387505-S001_METAG	0.412563	0.253476	0.244152	0.0898086	201	Cat
DEUS15-1_SAMEA3387506-S001_METAG	0.440975	0.27409	0.190247	0.094687	217	Cat
DEUS15-1_SAMEA3387507-S001_METAG	0.482176	0.222367	0.192348	0.103108	225	Cat
DEUS15-1_SAMEA3387508-S001_METAG	0.532431	0.20997	0.18245	0.0751483	162	Cat
DEUS15-1_SAMEA3387509-S001_METAG	0.444374	0.23279	0.228675	0.0941605	206	Cat
DEUS15-1_SAMEA3387510-S001_METAG	0.482053	0.239204	0.123668	0.155076	149	Cat
DEUS15-1_SAMEA3387511-S001_METAG	0.537649	0.20145	0.179078	0.0818229	184	Cat
DEUS15-1_SAMEA3387512-S001_METAG	0.462896	0.227007	0.215089	0.0950079	215	Cat
DEUS15-1_SAMEA3387513-S001_METAG	0.626429	0.168905	0.137321	0.0673443	193	Cat
DEUS15-1_SAMEA3387514-S001_METAG	0.706498	0.154901	0.0838731	0.054728	201	Cat
DEUS15-1_SAMEA3387515-S001_METAG	0.345394	0.339714	0.204482	0.110411	171	Cat
DEUS15-1_SAMEA3387516-S001_METAG	0.400979	0.25571	0.203589	0.139723	175	Cat
DEUS15-1_SAMEA3387517-S001_METAG	0.660564	0.169241	0.105072	0.065122	205	Cat
DEUS15-1_SAMEA3387518-S001_METAG	0.491741	0.259351	0.163471	0.0854376	239	Cat
DEUS15-1_SAMEA3387519-S001_METAG	0.656892	0.141144	0.14648	0.0554847	163	Cat
DEUS15-1_SAMEA3443758-S001_METAG	0.625045	0.209733	0.0949801	0.070242	200	Cat
ELLE19-1_SAMN09288279-S001_METAG	0.522123	5.16903e-05	0.360281	0.117544	42	Bee
ELLE19-1_SAMN09288280-S001_METAG	0.683384	0	0.217741	0.0988749	42	Bee
ELLE19-1_SAMN09288281-S001_METAG	0.518087	0	0.373575	0.108338	41	Bee
ELLE19-1_SAMN09288282-S001_METAG	0.522223	0	0.333551	0.144226	42	Bee
ELLE19-1_SAMN09288283-S001_METAG	0.615389	0	0.266937	0.117674	45	Bee
ELLE19-1_SAMN09288284-S001_METAG	0.570015	0	0.301864	0.128121	44	Bee
ELLE19-1_SAMN09288285-S001_METAG	0.433053	0	0.395765	0.171182	38	Bee
ELLE19-1_SAMN09288286-S001_METAG	0.617455	0	0.265065	0.11748	37	Bee
ELLE19-1_SAMN09288287-S001_METAG	0.501418	0	0.347726	0.150856	40	Bee
ELLE19-1_SAMN09288288-S001_METAG	0.462258	0	0.443319	0.0944227	38	Bee
ELLE19-1_SAMN09288289-S001_METAG	0.299205	0	0.637181	0.0636139	37	Bee
ELLE19-1_SAMN09288290-S001_METAG	0.487351	0	0.370833	0.141815	40	Bee
ELLE19-1_SAMN09288291-S001_METAG	0.682391	0	0.20248	0.115129	43	Bee
ELLE19-1_SAMN09288292-S001_METAG	0.626822	0	0.291501	0.0816766	37	Bee
ELLE19-1_SAMN09288293-S001_METAG	0.638255	0	0.257825	0.10392	42	Bee
ELLE19-1_SAMN09288294-S001_METAG	0.518522	0	0.317232	0.164246	41	Bee
ELLE19-1_SAMN09288295-S001_METAG	0.644945	0	0.214032	0.141023	40	Bee
ELLE19-1_SAMN09288296-S001_METAG	0.692147	0	0.22267	0.0851828	37	Bee
ELLE19-1_SAMN09288297-S001_METAG	0.647006	0	0.222165	0.130829	40	Bee
ELLE19-1_SAMN09288298-S001_METAG	0.512356	0	0.332489	0.155154	40	Bee
ELLE19-1_SAMN09288299-S001_METAG	0.451014	0	0.463977	0.0850097	46	Bee
ELLE19-1_SAMN09288300-S001_METAG	0.60901	0	0.288887	0.102103	40	Bee
ELLE19-1_SAMN09288301-S001_METAG	0.61832	0	0.283443	0.0982371	38	Bee
ELLE19-1_SAMN09288302-S001_METAG	0.529622	0	0.327736	0.142642	42	Bee
ELLE19-1_SAMN09288303-S001_METAG	0.700209	0	0.23017	0.069622	36	Bee
ELLE19-1_SAMN09288304-S001_METAG	0.570837	0	0.345758	0.0834051	36	Bee
ELLE19-1_SAMN09288305-S001_METAG	0.659539	0	0.202519	0.137942	39	Bee
ELLE19-1_SAMN09288306-S001_METAG	0.58759	0.000128337	0.288116	0.124166	45	Bee
ELLE19-1_SAMN09288307-S001_METAG	0.577933	0	0.2922	0.129867	38	Bee
ELLE19-1_SAMN09288308-S001_METAG	0.555318	0	0.303001	0.141681	39	Bee
ELLE19-1_SAMN09288309-S001_METAG	0.477301	0	0.40722	0.11548	49	Bee
ELLE19-1_SAMN09288310-S001_METAG	0.627408	0	0.263869	0.108723	55	Bee
ELLE19-1_SAMN09288311-S001_METAG	0.445944	0	0.459025	0.0950313	46	Bee
ELLE19-1_SAMN09288312-S001_METAG	0.604042	0	0.332563	0.063395	54	Bee
ELLE19-1_SAMN09288313-S001_METAG	0.804915	0	0.124182	0.0709034	47	Bee
ELLE19-1_SAMN09288314-S001_METAG	0.482954	0	0.375015	0.142031	39	Bee
ELLE19-1_SAMN09288315-S001_METAG	0.847253	0	0.0794981	0.0732487	43	Bee
ELLE19-1_SAMN09288316-S001_METAG	0.603093	0	0.277107	0.1198	43	Bee
ELLE19-1_SAMN09288317-S001_METAG	0.533	0	0.369056	0.0979435	44	Bee
ELLE19-1_SAMN09288318-S001_METAG	0.576	0	0.261736	0.162264	44	Bee
ELLE19-1_SAMN09288319-S001_METAG	0.683858	0	0.213844	0.102298	44	Bee
ELLE19-1_SAMN09288320-S001_METAG	0.730479	0	0.173405	0.0961166	40	Bee
ELLE19-1_SAMN09288321-S001_METAG	0.586239	0	0.337821	0.0759391	38	Bee
ELLE19-1_SAMN09288322-S001_METAG	0.699737	0	0.155458	0.144806	39	Bee
ELLE19-1_SAMN09288323-S001_METAG	0.541996	0	0.309649	0.148355	35	Bee
ELLE19-1_SAMN09288324-S001_METAG	0.551842	0	0.355627	0.0925307	38	Bee
ELLE19-1_SAMN09288325-S001_METAG	0.568426	3.97362e-05	0.345228	0.0863069	40	Bee
ELLE19-1_SAMN09288326-S001_METAG	0.670468	0	0.251729	0.0778034	38	Bee
ELLE19-1_SAMN09288327-S001_METAG	0.810414	0	0.0487686	0.140817	47	Bee
ELLE19-1_SAMN09288328-S001_METAG	0.575633	0	0.273972	0.150395	48	Bee
ELLE19-1_SAMN09288329-S001_METAG	0.743367	0	0.171559	0.0850737	49	Bee
ELLE19-1_SAMN09288330-S001_METAG	0.725948	0	0.163944	0.110108	45	Bee
ELLE19-1_SAMN09288331-S001_METAG	0.685183	0	0.22245	0.0923674	50	Bee
ELLE19-1_SAMN09288332-S001_METAG	0.755389	0	0.177564	0.0670471	53	Bee
ELLE20-1_SAMN13698777-S001_METAG	0.686752	0	0.200954	0.112294	51	Bee
ELLE20-1_SAMN13698778-S001_METAG	0.682361	0	0.221374	0.0962652	42	Bee
ELLE20-1_SAMN13698779-S001_METAG	0.630309	0	0.234498	0.135193	50	Bee
ELLE20-1_SAMN13698780-S001_METAG	0.764816	0	0.145694	0.0894899	43	Bee
ELLE20-1_SAMN13698781-S001_METAG	0.560678	0	0.361315	0.0780072	37	Bee
ELLE20-1_SAMN13698782-S001_METAG	0.690248	0	0.234958	0.0747946	50	Bee
ELLE20-1_SAMN13698783-S001_METAG	0.639603	0	0.266659	0.0937379	49	Bee
ELLE20-1_SAMN13698784-S001_METAG	0.661028	0	0.217019	0.121953	53	Bee
ELLE20-1_SAMN13698785-S001_METAG	0.575831	0	0.385196	0.0389733	47	Bee
ELLE20-1_SAMN13698786-S001_METAG	0.413806	0	0.492676	0.0935179	47	Bee
ELLE20-1_SAMN13698787-S001_METAG	0.606525	0	0.299034	0.094441	50	Bee
ELLE20-1_SAMN13698788-S001_METAG	0.469081	0	0.45584	0.0750789	49	Bee
ELLE20-1_SAMN13698789-S001_METAG	0.602902	0	0.266967	0.130131	47	Bee
ELLE20-1_SAMN13698790-S001_METAG	0.650777	0	0.274725	0.0744987	42	Bee
ELLE20-1_SAMN13698791-S001_METAG	0.443956	0	0.520154	0.0358894	39	Bee
ELLE20-1_SAMN13698792-S001_METAG	0.694825	0	0.224281	0.0808944	51	Bee
ELLE20-1_SAMN13698793-S001_METAG	0.641027	0	0.276196	0.0827769	46	Bee
ELLE20-1_SAMN13698794-S001_METAG	0.619883	0	0.276235	0.103882	33	Bee
ELLE20-1_SAMN13698795-S001_METAG	0.415883	0	0.498618	0.0854987	38	Bee
ELLE20-1_SAMN13698796-S001_METAG	0.534696	0	0.38911	0.0761939	42	Bee
ELLE20-1_SAMN13698797-S001_METAG	0.159902	0	0.835596	0.00450187	20	Bee
ELLE20-1_SAMN13698798-S001_METAG	0.199872	0	0.799126	0.00100237	17	Bee
ELLE20-1_SAMN13698799-S001_METAG	0.111937	0	0.887316	0.000747032	10	Bee
ELLE20-1_SAMN13698800-S001_METAG	0.157976	0	0.838537	0.0034875	18	Bee
ELLE20-1_SAMN13698801-S001_METAG	0.0499833	0	0.930505	0.019512	36	Bee
ELLE20-1_SAMN13698802-S001_METAG	0.134567	0	0.859141	0.00629232	25	Bee
ELLE20-1_SAMN13698803-S001_METAG	0.0919904	0	0.901628	0.00638159	25	Bee
ELLE20-1_SAMN13698804-S001_METAG	0.0932671	0	0.905149	0.0015837	10	Bee
ELLE20-1_SAMN13698805-S001_METAG	0.165622	0	0.830392	0.00398556	20	Bee
ELLE20-1_SAMN13698806-S001_METAG	0.113736	0	0.883127	0.00313671	21	Bee
ELLE20-1_SAMN13698807-S001_METAG	0.201714	0	0.793999	0.0042861	15	Bee
ELLE20-1_SAMN13698808-S001_METAG	0.0765029	0	0.903623	0.0198746	33	Bee
ELLE20-1_SAMN13698809-S001_METAG	0.361482	0	0.636731	0.00178686	16	Bee
ELLE20-1_SAMN13698810-S001_METAG	0.0148677	0	0.984194	0.000938113	10	Bee
ELLE20-1_SAMN13698811-S001_METAG	0.277783	0	0.720697	0.00152071	20	Bee
ELLE20-1_SAMN13698812-S001_METAG	0.000172479	0	0.999724	0.000103488	9	Bee
ELLE20-1_SAMN13698813-S001_METAG	0.614373	0	0.384241	0.00138633	13	Bee
ELLE20-1_SAMN13698814-S001_METAG	0.584946	0	0.414757	0.000297246	12	Bee
ELLE20-1_SAMN13698815-S001_METAG	0.0196475	0	0.980059	0.000293246	9	Bee
ELLE20-1_SAMN13698816-S001_METAG	0.000807103	0	0.999083	0.000110059	4	Bee
FENG15-1_SAMEA3136623-S001_METAG	0.566191	0.372211	0.026249	0.0353487	145	Human gut
FENG15-1_SAMEA3136624-S001_METAG	0.646273	0.235651	0.0611822	0.0568937	215	Human gut
FENG15-1_SAMEA3136625-S001_METAG	0.581643	0.31335	0.0534914	0.0515158	282	Human gut
FENG15-1_SAMEA3136626-S001_METAG	0.744202	0.17842	0.0111597	0.0662185	117	Human gut
FENG15-1_SAMEA3136627-S001_METAG	0.404881	0.445921	0.082669	0.0665289	328	Human gut
FENG15-1_SAMEA3136628-S001_METAG	0.50921	0.335279	0.102768	0.0527428	204	Human gut
FENG15-1_SAMEA3136629-S001_METAG	0.632221	0.234459	0.0728563	0.0604637	319	Human gut
FENG15-1_SAMEA3136630-S001_METAG	0.390569	0.395945	0.160697	0.0527884	302	Human gut
FENG15-1_SAMEA3136631-S001_METAG	0.689882	0.180462	0.0560154	0.0736406	195	Human gut
FENG15-1_SAMEA3136632-S001_METAG	0.318006	0.591201	0.0496581	0.041135	286	Human gut
FENG15-1_SAMEA3136633-S001_METAG	0.783101	0.0720622	0.0600842	0.0847523	105	Human gut
FENG15-1_SAMEA3136634-S001_METAG	0.495224	0.402407	0.060173	0.0421963	299	Human gut
FENG15-1_SAMEA3136635-S001_METAG	0.856986	0.0588559	0.0212459	0.0629125	111	Human gut
FENG15-1_SAMEA3136636-S001_METAG	0.803033	0.151226	0.0038946	0.0418462	118	Human gut
FENG15-1_SAMEA3136637-S001_METAG	0.4283	0.415161	0.0548881	0.101651	228	Human gut
FENG15-1_SAMEA3136638-S001_METAG	0.568487	0.334751	0.0397254	0.057037	211	Human gut
FENG15-1_SAMEA3136639-S001_METAG	0.883838	0.060843	0.0101122	0.0452073	109	Human gut
FENG15-1_SAMEA3136640-S001_METAG	0.726975	0.216197	0.0296089	0.0272194	153	Human gut
FENG15-1_SAMEA3136641-S001_METAG	0.604179	0.285762	0.0614099	0.0486486	280	Human gut
FENG15-1_SAMEA3136642-S001_METAG	0.330862	0.495844	0.107878	0.0654166	344	Human gut
FENG15-1_SAMEA3136643-S001_METAG	0.518627	0.366043	0.0386809	0.0766488	151	Human gut
FENG15-1_SAMEA3136644-S001_METAG	0.405967	0.463268	0.0903567	0.0404083	372	Human gut
FENG15-1_SAMEA3136645-S001_METAG	0.32885	0.586263	0.045665	0.0392218	281	Human gut
FENG15-1_SAMEA3136646-S001_METAG	0.886205	0.0713818	0.0237939	0.0186188	174	Human gut
FENG15-1_SAMEA3136647-S001_METAG	0.969337	0.0129834	0.0106354	0.0070442	94	Human gut
FENG15-1_SAMEA3136648-S001_METAG	0.465323	0.426853	0.0444842	0.0633398	264	Human gut
FENG15-1_SAMEA3136649-S001_METAG	0.644703	0.260452	0.0116358	0.0832093	73	Human gut
FENG15-1_SAMEA3136650-S001_METAG	0.803561	0.110088	0.0348448	0.0515064	104	Human gut
FENG15-1_SAMEA3136651-S001_METAG	0.636625	0.256401	0.0614619	0.0455118	234	Human gut
FENG15-1_SAMEA3136652-S001_METAG	0.44087	0.399318	0.0973618	0.0624505	306	Human gut
FENG15-1_SAMEA3136653-S001_METAG	0.644165	0.189761	0.0698482	0.0962256	214	Human gut
FENG15-1_SAMEA3136654-S001_METAG	0.490082	0.387426	0.0730164	0.0494756	299	Human gut
FENG15-1_SAMEA3136655-S001_METAG	0.738742	0.154982	0.0330182	0.0732572	160	Human gut
FENG15-1_SAMEA3136656-S001_METAG	0.606281	0.25902	0.0394687	0.0952304	196	Human gut
FENG15-1_SAMEA3136657-S001_METAG	0.586676	0.243948	0.0937445	0.0756317	164	Human gut
FENG15-1_SAMEA3136658-S001_METAG	0.338285	0.500858	0.0771143	0.0837427	371	Human gut
FENG15-1_SAMEA3136659-S001_METAG	0.255934	0.645376	0.0448948	0.0537953	283	Human gut
FENG15-1_SAMEA3136660-S001_METAG	0.661965	0.132144	0.0941811	0.11171	166	Human gut
FENG15-1_SAMEA3136661-S001_METAG	0.783307	0.0879682	0.0692036	0.0595211	101	Human gut
FENG15-1_SAMEA3136662-S001_METAG	0.674397	0.248555	0.0308961	0.0461515	170	Human gut
FENG15-1_SAMEA3136663-S001_METAG	0.56168	0.340837	0.0396942	0.0577881	207	Human gut
FENG15-1_SAMEA3136664-S001_METAG	0.54046	0.363049	0.0286278	0.0678635	208	Human gut
FENG15-1_SAMEA3136665-S001_METAG	0.832418	0.0603123	0.0547119	0.0525579	148	Human gut
FENG15-1_SAMEA3136666-S001_METAG	0.490396	0.380113	0.0736049	0.0558867	265	Human gut
FENG15-1_SAMEA3136667-S001_METAG	0.376205	0.509986	0.0590565	0.0547521	288	Human gut
FENG15-1_SAMEA3136668-S001_METAG	0.752719	0.0964539	0.0693459	0.0814815	153	Human gut
FENG15-1_SAMEA3136669-S001_METAG	0.678237	0.220184	0.0526162	0.0489623	213	Human gut
FENG15-1_SAMEA3136670-S001_METAG	0.480594	0.437189	0.032459	0.0497578	244	Human gut
FENG15-1_SAMEA3136671-S001_METAG	0.480192	0.386184	0.0732663	0.0603579	248	Human gut
FENG15-1_SAMEA3136672-S001_METAG	0.493401	0.373735	0.0669453	0.0659188	237	Human gut
FENG15-1_SAMEA3136673-S001_METAG	0.524493	0.376991	0.0402059	0.0583106	207	Human gut
FENG15-1_SAMEA3136674-S001_METAG	0.536364	0.314116	0.0724943	0.0770252	152	Human gut
FENG15-1_SAMEA3136675-S001_METAG	0.458771	0.40521	0.0572825	0.0787361	323	Human gut
FENG15-1_SAMEA3136676-S001_METAG	0.476399	0.421985	0.0649163	0.0366994	307	Human gut
FENG15-1_SAMEA3136677-S001_METAG	0.940893	0.0311172	0.0108269	0.0171626	63	Human gut
FENG15-1_SAMEA3136678-S001_METAG	0.678741	0.216739	0.0500395	0.0544809	249	Human gut
FENG15-1_SAMEA3136679-S001_METAG	0.832179	0.11134	0.0159056	0.0405756	143	Human gut
FENG15-1_SAMEA3136680-S001_METAG	0.69485	0.193084	0.0323806	0.0796855	316	Human gut
FENG15-1_SAMEA3136681-S001_METAG	0.653277	0.29032	0.0132135	0.0431894	67	Human gut
FENG15-1_SAMEA3136682-S001_METAG	0.630648	0.286118	0.0200127	0.0632204	184	Human gut
FENG15-1_SAMEA3136683-S001_METAG	0.378267	0.51759	0.0525371	0.051606	267	Human gut
FENG15-1_SAMEA3136684-S001_METAG	0.376113	0.507879	0.0624827	0.053525	357	Human gut
FENG15-1_SAMEA3136685-S001_METAG	0.461347	0.392978	0.0893084	0.0563663	267	Human gut
FENG15-1_SAMEA3136686-S001_METAG	0.646947	0.207057	0.0478907	0.0981055	142	Human gut
FENG15-1_SAMEA3136687-S001_METAG	0.503207	0.420893	0.0296198	0.046281	142	Human gut
FENG15-1_SAMEA3136688-S001_METAG	0.597879	0.258023	0.0259433	0.118155	224	Human gut
FENG15-1_SAMEA3136689-S001_METAG	0.41699	0.398074	0.0688054	0.116131	309	Human gut
FENG15-1_SAMEA3136690-S001_METAG	0.907721	0.047081	0.0267185	0.0184793	81	Human gut
FENG15-1_SAMEA3136691-S001_METAG	0.586664	0.306042	0.0458737	0.0614211	181	Human gut
FENG15-1_SAMEA3136692-S001_METAG	0.897062	0.0635044	0.0198938	0.0195398	140	Human gut
FENG15-1_SAMEA3136693-S001_METAG	0.636962	0.220996	0.050954	0.0910885	166	Human gut
FENG15-1_SAMEA3136694-S001_METAG	0.445945	0.380862	0.107703	0.0654903	306	Human gut
FENG15-1_SAMEA3136695-S001_METAG	0.589376	0.311925	0.0379708	0.0607287	285	Human gut
FENG15-1_SAMEA3136696-S001_METAG	0.515029	0.33867	0.0994511	0.0468505	308	Human gut
FENG15-1_SAMEA3136697-S001_METAG	0.486829	0.426394	0.040268	0.0465086	203	Human gut
FENG15-1_SAMEA3136698-S001_METAG	0.551793	0.33185	0.0719183	0.0444386	345	Human gut
FENG15-1_SAMEA3136699-S001_METAG	0.413857	0.43614	0.101689	0.0483139	353	Human gut
FENG15-1_SAMEA3136700-S001_METAG	0.461024	0.431833	0.0775712	0.0295716	344	Human gut
FENG15-1_SAMEA3136701-S001_METAG	0.638083	0.231039	0.057287	0.0735903	255	Human gut
FENG15-1_SAMEA3136702-S001_METAG	0.908388	0.0115244	0.00452225	0.0755653	89	Human gut
FENG15-1_SAMEA3136703-S001_METAG	0.384421	0.548127	0.0298676	0.037584	233	Human gut
FENG15-1_SAMEA3136704-S001_METAG	0.428161	0.434265	0.0693555	0.0682185	235	Human gut
FENG15-1_SAMEA3136705-S001_METAG	0.500039	0.343223	0.0849965	0.0717423	301	Human gut
FENG15-1_SAMEA3136706-S001_METAG	0.741244	0.176979	0.0497771	0.0319996	199	Human gut
FENG15-1_SAMEA3136707-S001_METAG	0.282374	0.609105	0.0592543	0.0492676	314	Human gut
FENG15-1_SAMEA3136708-S001_METAG	0.674648	0.205477	0.0479647	0.0719096	125	Human gut
FENG15-1_SAMEA3136709-S001_METAG	0.507626	0.303384	0.124047	0.0649428	309	Human gut
FENG15-1_SAMEA3136710-S001_METAG	0.851904	0.0646328	0.0205575	0.062906	83	Human gut
FENG15-1_SAMEA3136711-S001_METAG	0.550745	0.30185	0.0564752	0.0909295	130	Human gut
FENG15-1_SAMEA3136712-S001_METAG	0.717108	0.135715	0.0277405	0.119437	118	Human gut
FENG15-1_SAMEA3136713-S001_METAG	0.400833	0.458022	0.07138	0.0697655	332	Human gut
FENG15-1_SAMEA3136714-S001_METAG	0.713035	0.165591	0.0607149	0.0606588	181	Human gut
FENG15-1_SAMEA3136715-S001_METAG	0.686486	0.208586	0.0619399	0.0429886	228	Human gut
FENG15-1_SAMEA3136716-S001_METAG	0.479546	0.376746	0.0801228	0.0635845	299	Human gut
FENG15-1_SAMEA3136717-S001_METAG	0.590252	0.217767	0.130176	0.0618044	273	Human gut
FENG15-1_SAMEA3136718-S001_METAG	0.435731	0.460952	0.0599015	0.0434154	379	Human gut
FENG15-1_SAMEA3136719-S001_METAG	0.559827	0.338627	0.0466639	0.0548823	208	Human gut
FENG15-1_SAMEA3136720-S001_METAG	0.780024	0.133922	0.0408217	0.0452331	169	Human gut
FENG15-1_SAMEA3136721-S001_METAG	0.508135	0.365432	0.0784083	0.0480251	271	Human gut
FENG15-1_SAMEA3136722-S001_METAG	0.879955	0.0880915	0.0115244	0.0204295	126	Human gut
FENG15-1_SAMEA3136723-S001_METAG	0.614529	0.306675	0.0369764	0.0418194	318	Human gut
FENG15-1_SAMEA3136724-S001_METAG	0.822083	0.123265	0.0207298	0.0339215	196	Human gut
FENG15-1_SAMEA3136725-S001_METAG	0.200536	0.679586	0.0647026	0.0551753	301	Human gut
FENG15-1_SAMEA3136726-S001_METAG	0.61971	0.249223	0.0866403	0.0444269	341	Human gut
FENG15-1_SAMEA3136727-S001_METAG	0.524436	0.358564	0.0665396	0.0504608	339	Human gut
FENG15-1_SAMEA3136728-S001_METAG	0.381057	0.491052	0.0761831	0.0517083	297	Human gut
FENG15-1_SAMEA3136729-S001_METAG	0.453882	0.434148	0.0517375	0.0602317	343	Human gut
FENG15-1_SAMEA3136730-S001_METAG	0.731226	0.0993759	0.0421782	0.12722	222	Human gut
FENG15-1_SAMEA3136731-S001_METAG	0.490058	0.367623	0.0984606	0.0438582	304	Human gut
FENG15-1_SAMEA3136732-S001_METAG	0.525741	0.356917	0.072692	0.0446506	288	Human gut
FENG15-1_SAMEA3136733-S001_METAG	0.622118	0.296817	0.0359958	0.0450692	209	Human gut
FENG15-1_SAMEA3136734-S001_METAG	0.750359	0.181408	0.0316027	0.0366304	429	Human gut
FENG15-1_SAMEA3136735-S001_METAG	0.797912	0.16073	0.0232688	0.0180891	177	Human gut
FENG15-1_SAMEA3136736-S001_METAG	0.646013	0.242402	0.0698539	0.0417309	225	Human gut
FENG15-1_SAMEA3136737-S001_METAG	0.597219	0.321108	0.0355813	0.0460915	239	Human gut
FENG15-1_SAMEA3136738-S001_METAG	0.330096	0.57833	0.0528507	0.0387235	368	Human gut
FENG15-1_SAMEA3136739-S001_METAG	0.510418	0.370989	0.058989	0.0596044	268	Human gut
FENG15-1_SAMEA3136740-S001_METAG	0.66808	0.242838	0.0489623	0.0401198	287	Human gut
FENG15-1_SAMEA3136741-S001_METAG	0.647894	0.235998	0.0563956	0.059713	281	Human gut
FENG15-1_SAMEA3136742-S001_METAG	0.536806	0.304243	0.0918938	0.0670576	242	Human gut
FENG15-1_SAMEA3136743-S001_METAG	0.436906	0.421204	0.0696368	0.0722538	313	Human gut
FENG15-1_SAMEA3136744-S001_METAG	0.697471	0.218073	0.0397069	0.0447491	192	Human gut
FENG15-1_SAMEA3136745-S001_METAG	0.329603	0.579393	0.059728	0.0312762	235	Human gut
FENG15-1_SAMEA3136746-S001_METAG	0.43657	0.439766	0.054579	0.0690842	350	Human gut
FENG15-1_SAMEA3136747-S001_METAG	0.530055	0.368942	0.0406818	0.0603212	187	Human gut
FENG15-1_SAMEA3136748-S001_METAG	0.537824	0.381737	0.0251497	0.0552894	192	Human gut
FENG15-1_SAMEA3136749-S001_METAG	0.551944	0.302432	0.0927789	0.0528449	264	Human gut
FENG15-1_SAMEA3136750-S001_METAG	0.598337	0.288963	0.0323913	0.0803094	142	Human gut
FENG15-1_SAMEA3136751-S001_METAG	0.34894	0.512983	0.066653	0.0714237	326	Human gut
FENG15-1_SAMEA3136752-S001_METAG	0.435181	0.420473	0.0599059	0.0844399	315	Human gut
FENG15-1_SAMEA3136753-S001_METAG	0.454397	0.34408	0.103869	0.0976538	285	Human gut
FENG15-1_SAMEA3136754-S001_METAG	0.501347	0.365231	0.077849	0.0555722	335	Human gut
FENG15-1_SAMEA3136755-S001_METAG	0.418778	0.482861	0.0566485	0.0417133	316	Human gut
FENG15-1_SAMEA3136756-S001_METAG	0.325558	0.565349	0.0694733	0.0396195	258	Human gut
FENG15-1_SAMEA3136757-S001_METAG	0.678597	0.24763	0.0361772	0.0375959	332	Human gut
FENG15-1_SAMEA3136758-S001_METAG	0.724414	0.144616	0.076016	0.054954	129	Human gut
FENG15-1_SAMEA3136759-S001_METAG	0.397649	0.450596	0.0819645	0.0697907	411	Human gut
FENG15-1_SAMEA3136760-S001_METAG	0.527091	0.353161	0.0739914	0.0457564	330	Human gut
FENG15-1_SAMEA3136761-S001_METAG	0.57795	0.307832	0.0521681	0.0620504	269	Human gut
FENG15-1_SAMEA3136762-S001_METAG	0.753853	0.124231	0.0660589	0.055857	227	Human gut
FENG15-1_SAMEA3136763-S001_METAG	0.750398	0.153036	0.052956	0.0436108	281	Human gut
FENG15-1_SAMEA3136764-S001_METAG	0.575552	0.31955	0.0610885	0.0438103	219	Human gut
FENG15-1_SAMEA3136765-S001_METAG	0.836502	0.0919014	0.017723	0.0538732	285	Human gut
FENG15-1_SAMEA3136766-S001_METAG	0.630813	0.298362	0.0257323	0.0450935	220	Human gut
FENG15-1_SAMEA3136767-S001_METAG	0.581539	0.302324	0.0584953	0.0576418	291	Human gut
FENG15-1_SAMEA3136768-S001_METAG	0.97559	0.0156987	0.00362976	0.00508167	143	Human gut
FENG15-1_SAMEA3136769-S001_METAG	0.884287	0.0283949	0.0506841	0.0366338	148	Human gut
FENG15-1_SAMEA3178936-S001_METAG	0.565569	0.330349	0.0606586	0.0434238	165	Human gut
FENG15-1_SAMEA3178937-S001_METAG	0.455677	0.424956	0.0726186	0.0467487	313	Human gut
FENG15-1_SAMEA3178938-S001_METAG	0.528405	0.37316	0.0359978	0.0624374	268	Human gut
FENG15-1_SAMEA3178939-S001_METAG	0.457797	0.450192	0.0470378	0.0449723	293	Human gut
FENG15-1_SAMEA3178940-S001_METAG	0.742417	0.196588	0.0277654	0.0332293	159	Human gut
FENG15-1_SAMEA3178941-S001_METAG	0.410828	0.510726	0.0445631	0.0338827	215	Human gut
FENG15-1_SAMEA3178942-S001_METAG	0.614104	0.296757	0.0413019	0.0478363	193	Human gut
FENG15-1_SAMEA3178943-S001_METAG	0.325021	0.520841	0.0629379	0.0912006	354	Human gut
FENG15-1_SAMEA3178944-S001_METAG	0.458585	0.446433	0.0483113	0.0466711	276	Human gut
FRAN17-1_SAMN07498097-S001_METAG	0.577994	0.353292	0.033605	0.0351097	148	Human gut
FRAN17-1_SAMN07498098-S001_METAG	0.677724	0.166538	0.0725169	0.0832208	228	Human gut
FRAN17-1_SAMN07498099-S001_METAG	0.665476	0.150219	0.101643	0.0826615	244	Human gut
FRAN17-1_SAMN07498100-S001_METAG	0.545005	0.275986	0.0948239	0.0841848	289	Human gut
FRAN17-1_SAMN07498101-S001_METAG	0.68048	0.184453	0.0908831	0.0441841	232	Human gut
FRAN17-1_SAMN07498102-S001_METAG	0.645253	0.179099	0.135121	0.0405274	272	Human gut
FRAN17-1_SAMN07498103-S001_METAG	0.517648	0.370995	0.0665814	0.0447753	384	Human gut
FRAN17-1_SAMN07498104-S001_METAG	0.824089	0.0755287	0.0307815	0.0696004	110	Human gut
FRAN17-1_SAMN07498105-S001_METAG	0.373473	0.514043	0.0755512	0.036933	270	Human gut
FRAN17-1_SAMN07498106-S001_METAG	0.348736	0.467357	0.12772	0.0561868	316	Human gut
FRAN17-1_SAMN07498107-S001_METAG	0.347654	0.466548	0.122315	0.0634834	294	Human gut
FRAN17-1_SAMN07498108-S001_METAG	0.62873	0.267443	0.0341318	0.0696954	200	Human gut
FRAN17-1_SAMN07498109-S001_METAG	0.425331	0.407631	0.104803	0.062235	258	Human gut
FRAN17-1_SAMN07498110-S001_METAG	0.36561	0.29018	0.27948	0.0647301	256	Human gut
FRAN17-1_SAMN07498111-S001_METAG	0.801609	0.109253	0.0489942	0.040143	215	Human gut
FRAN17-1_SAMN07498112-S001_METAG	0.472282	0.374116	0.0991905	0.0544113	296	Human gut
FRAN17-1_SAMN07498113-S001_METAG	0.665577	0.209718	0.0292461	0.0954587	174	Human gut
FRAN17-1_SAMN07498114-S001_METAG	0.536044	0.308534	0.0653112	0.0901109	178	Human gut
FRAN17-1_SAMN07498115-S001_METAG	0.647674	0.210078	0.101473	0.0407752	230	Human gut
FRAN17-1_SAMN07498116-S001_METAG	0.680556	0.189078	0.0467961	0.0835701	233	Human gut
FRAN17-1_SAMN07498117-S001_METAG	0.558474	0.290181	0.0878674	0.0634772	261	Human gut
FRAN17-1_SAMN07498118-S001_METAG	0.68728	0.186089	0.0357313	0.0909004	213	Human gut
FRAN17-1_SAMN07498119-S001_METAG	0.729531	0.169251	0.0570285	0.0441888	194	Human gut
FRAN17-1_SAMN07498120-S001_METAG	0.741463	0.166125	0.0202349	0.0721771	166	Human gut
FRAN17-1_SAMN07498121-S001_METAG	0.734126	0.142957	0.0704882	0.0524292	131	Human gut
FRAN17-1_SAMN07498122-S001_METAG	0.34813	0.546758	0.0662095	0.0389027	304	Human gut
FRAN17-1_SAMN07498123-S001_METAG	0.687963	0.185204	0.0500218	0.0768114	222	Human gut
FRAN17-1_SAMN07498124-S001_METAG	0.714103	0.170367	0.0749692	0.0405612	285	Human gut
FRAN17-1_SAMN07498125-S001_METAG	0.326704	0.471096	0.183654	0.0185463	198	Human gut
FRAN17-1_SAMN07498126-S001_METAG	0.630243	0.239459	0.0641165	0.0661813	290	Human gut
FRAN17-1_SAMN07498127-S001_METAG	0.680639	0.205361	0.054076	0.0599236	272	Human gut
FRAN17-1_SAMN07498128-S001_METAG	0.680648	0.204966	0.0621232	0.0522632	176	Human gut
FRAN17-1_SAMN07498129-S001_METAG	0.488521	0.39397	0.0483673	0.0691419	294	Human gut
FRAN17-1_SAMN07498130-S001_METAG	0.458124	0.38038	0.0963003	0.0651949	318	Human gut
FRAN17-1_SAMN07498131-S001_METAG	0.796672	0.135426	0.031115	0.0367869	188	Human gut
FRAN17-1_SAMN07498132-S001_METAG	0.617469	0.233747	0.0951365	0.0536476	191	Human gut
FRAN17-1_SAMN07498133-S001_METAG	0.70743	0.161956	0.0508034	0.0798112	181	Human gut
FRAN17-1_SAMN07498134-S001_METAG	0.598497	0.299176	0.053999	0.0483277	292	Human gut
FRAN17-1_SAMN07498135-S001_METAG	0.80759	0.0865844	0.049164	0.0566614	217	Human gut
FRAN17-1_SAMN07498136-S001_METAG	0.549684	0.199066	0.187531	0.0637188	129	Human gut
FRAN17-1_SAMN07498137-S001_METAG	0.506283	0.276472	0.121105	0.0961398	236	Human gut
FRAN17-1_SAMN07498138-S001_METAG	0.509202	0.318107	0.13023	0.042461	231	Human gut
FRAN17-1_SAMN07498139-S001_METAG	0.639154	0.243876	0.0491392	0.0678308	254	Human gut
FRAN17-1_SAMN07498140-S001_METAG	0.590894	0.280956	0.0613172	0.0668325	191	Human gut
GIBS16-1_SAMN04436671-S001_METAG	0.999849	0	0	0.00015108	5	Human gut
GIBS16-1_SAMN04436745-S001_METAG	0.977713	0	0.000182682	0.0221045	16	Human gut
GIBS16-1_SAMN04436763-S001_METAG	0.998655	0	0	0.00134512	9	Human gut
GIBS16-1_SAMN04436765-S001_METAG	0.806619	0	0	0.193381	2	Human gut
GIBS16-1_SAMN04436780-S001_METAG	0.994333	0	0.00329068	0.0023766	8	Human gut
GIBS16-1_SAMN04436781-S001_METAG	0.836965	0	0.158828	0.00420736	10	Human gut
GIBS16-1_SAMN04436794-S001_METAG	0.994056	0	0	0.00594354	7	Human gut
GIBS16-1_SAMN04436795-S001_METAG	0.851262	0	0	0.148738	5	Human gut
GIBS16-1_SAMN04436812-S001_METAG	0.999693	0	0.000204897	0.000102449	8	Human gut
GIBS16-1_SAMN04436878-S001_METAG	0.998586	0	0.00123719	0.000176741	8	Human gut
GIBS16-1_SAMN04436916-S001_METAG	0.838078	0	0	0.161922	5	Human gut
GIBS16-1_SAMN04436948-S001_METAG	0.999877	0	0	0.000123092	3	Human gut
GIBS16-1_SAMN04436982-S001_METAG	0.969306	0	0.0230694	0.00762463	9	Human gut
GIBS16-1_SAMN04436985-S001_METAG	0.84334	0	0	0.15666	6	Human gut
GIBS16-1_SAMN04436987-S001_METAG	0.999355	0	0	0.000645078	4	Human gut
GLEN20-1_SAMEA5754820-S001_METAG	0.14571	0.0751724	0.728134	0.0509835	174	Chicken
GLEN20-1_SAMEA5754821-S001_METAG	0.121689	0.106068	0.707837	0.0644065	171	Chicken
GLEN20-1_SAMEA5754822-S001_METAG	0.13476	0.124272	0.674179	0.0667887	180	Chicken
GLEN20-1_SAMEA5754823-S001_METAG	0.241918	0.0604166	0.639262	0.0584027	204	Chicken
GLEN20-1_SAMEA5754824-S001_METAG	0.179919	0.114669	0.632564	0.0728481	192	Chicken
GLEN20-1_SAMEA5754825-S001_METAG	0.118414	0.0971502	0.727763	0.0566726	208	Chicken
GLEN20-1_SAMEA5754826-S001_METAG	0.136484	0.115517	0.699996	0.0480029	224	Chicken
GLEN20-1_SAMEA5754827-S001_METAG	0.20175	0.084704	0.662252	0.0512947	243	Chicken
GLEN20-1_SAMEA5754828-S001_METAG	0.171674	0.0971832	0.688381	0.0427623	188	Chicken
GLEN20-1_SAMEA5754829-S001_METAG	0.135598	0.111873	0.701785	0.0507445	219	Chicken
GLEN20-1_SAMEA5754830-S001_METAG	0.129505	0.103897	0.684697	0.0819013	237	Chicken
GLEN20-1_SAMEA5754831-S001_METAG	0.174737	0.092034	0.657855	0.0753747	259	Chicken
GLEN20-1_SAMEA5754832-S001_METAG	0.134541	0.136356	0.671453	0.0576501	193	Chicken
GLEN20-1_SAMEA5754833-S001_METAG	0.111758	0.149539	0.687429	0.0512743	220	Chicken
GLEN20-1_SAMEA5754834-S001_METAG	0.137119	0.108878	0.702221	0.0517824	212	Chicken
GLEN20-1_SAMEA5754835-S001_METAG	0.169962	0.0891982	0.642048	0.0987928	281	Chicken
GLEN20-1_SAMEA5754836-S001_METAG	0.2123	0.0652566	0.669268	0.0531756	183	Chicken
GLEN20-1_SAMEA5754837-S001_METAG	0.0891057	0.113096	0.717132	0.0806656	212	Chicken
GLEN20-1_SAMEA5754838-S001_METAG	0.237484	0.0656659	0.637154	0.0596963	203	Chicken
GLEN20-1_SAMEA5754839-S001_METAG	0.164644	0.0887323	0.690954	0.0556697	260	Chicken
GLEN20-1_SAMEA5754840-S001_METAG	0.0836182	0.126335	0.757491	0.0325562	181	Chicken
GLEN20-1_SAMEA5754841-S001_METAG	0.0538714	0.15007	0.745307	0.0507514	210	Chicken
GLEN20-1_SAMEA5754842-S001_METAG	0.159349	0.0797898	0.69057	0.070291	181	Chicken
GLEN20-1_SAMEA5754843-S001_METAG	0.192759	0.0965631	0.66566	0.0450183	231	Chicken
GOPA18-1_SAMEA104335942-S001_METAG	0.59827	0.300739	0.0571907	0.0437997	268	Human gut
GOPA18-1_SAMEA104335943-S001_METAG	0.805654	0.086518	0.0774258	0.030402	155	Human gut
GOPA18-1_SAMEA104335946-S001_METAG	0.65381	0.211194	0.0739042	0.0610924	206	Human gut
GOPA18-1_SAMEA104335950-S001_METAG	0.936972	0.0308099	0.0110915	0.0211268	84	Human gut
GOPA18-1_SAMEA104335952-S001_METAG	0.824252	0.0847629	0.0371678	0.0538177	125	Human gut
GOPA18-1_SAMEA104335953-S001_METAG	0.456943	0.389792	0.0908184	0.0624465	316	Human gut
GOPA18-1_SAMEA104335954-S001_METAG	0.535914	0.31512	0.129402	0.019564	181	Human gut
GOPA18-1_SAMEA104335955-S001_METAG	0.861724	0.0670786	0.046043	0.0251545	148	Human gut
GOPA18-1_SAMEA104335956-S001_METAG	0.711068	0.169153	0.040722	0.0790573	124	Human gut
GOPA18-1_SAMEA104335957-S001_METAG	0.816364	0.111252	0.0226729	0.0497113	92	Human gut
GOPA18-1_SAMEA104335960-S001_METAG	0.59171	0.266323	0.108564	0.0334042	249	Human gut
GOPA18-1_SAMEA104335961-S001_METAG	0.678456	0.133991	0.153035	0.0345179	164	Human gut
GOPA18-1_SAMEA104335962-S001_METAG	0.460829	0.352641	0.13656	0.0499705	319	Human gut
GOPA18-1_SAMEA104335965-S001_METAG	0.474154	0.410308	0.0643077	0.0512308	158	Human gut
HEND19-1_SAMEA4527599-S001_METAG	0.448145	0.0554592	0.342565	0.153831	627	Wastewater
HEND19-1_SAMEA4527599-S002_METAG	0.454023	0.0453384	0.354246	0.146392	560	Wastewater
HEND19-1_SAMEA4527599-S003_METAG	0.441899	0.0549126	0.343647	0.159542	581	Wastewater
HEND19-1_SAMEA4527600-S001_METAG	0.31811	0.0176336	0.461647	0.20261	452	Wastewater
HEND19-1_SAMEA4527600-S004_METAG	0.319725	0.017048	0.467474	0.195753	448	Wastewater
HEND19-1_SAMEA4527601-S003_METAG	0.22726	0.0371369	0.599303	0.1363	547	Wastewater
HEND19-1_SAMEA4527601-S005_METAG	0.226469	0.0376772	0.596219	0.139635	508	Wastewater
HEND19-1_SAMEA4527602-S001_METAG	0.415991	0.126976	0.282109	0.174924	775	Wastewater
HEND19-1_SAMEA4527602-S002_METAG	0.440133	0.106245	0.281227	0.172395	737	Wastewater
HEND19-1_SAMEA4527602-S004_METAG	0.423989	0.130637	0.277545	0.167829	724	Wastewater
HEND19-1_SAMEA4527603-S001_METAG	0.311692	0.0284897	0.384664	0.275154	535	Wastewater
HEND19-1_SAMEA4527603-S002_METAG	0.329798	0.0285674	0.380993	0.260642	537	Wastewater
HEND19-1_SAMEA4527603-S004_METAG	0.319688	0.0303185	0.380069	0.269925	517	Wastewater
HEND19-1_SAMEA4527604-S001_METAG	0.26328	0.0356137	0.522938	0.178169	493	Wastewater
HEND19-1_SAMEA4527604-S003_METAG	0.269032	0.0350854	0.525222	0.170661	459	Wastewater
HEND19-1_SAMEA4527605-S001_METAG	0.107469	0.0375897	0.720157	0.134785	510	Wastewater
HEND19-1_SAMEA4527605-S002_METAG	0.0957077	0.0339504	0.740603	0.129739	480	Wastewater
HEND19-1_SAMEA4527606-S001_METAG	0.180681	0.0564628	0.568972	0.193885	595	Wastewater
HEND19-1_SAMEA4527606-S004_METAG	0.178271	0.0560015	0.579242	0.186485	599	Wastewater
HEND19-1_SAMEA4527607-S003_METAG	0.284796	0.0333968	0.46577	0.216038	530	Wastewater
HEND19-1_SAMEA4527609-S001_METAG	0.310897	0.0432235	0.494857	0.151022	582	Wastewater
HEND19-1_SAMEA4527609-S004_METAG	0.296913	0.0414109	0.51295	0.148726	521	Wastewater
HEND19-1_SAMEA4527610-S001_METAG	0.253978	0.0404194	0.502164	0.203438	597	Wastewater
HEND19-1_SAMEA4527612-S001_METAG	0.187388	0.0197818	0.463494	0.329337	691	Wastewater
HEND19-1_SAMEA4527613-S001_METAG	0.18669	0.039022	0.569058	0.20523	623	Wastewater
HEND19-1_SAMEA4527613-S003_METAG	0.186582	0.0403294	0.585571	0.187518	623	Wastewater
HEND19-1_SAMEA4527614-S001_METAG	0.212338	0.0781231	0.573895	0.135644	527	Wastewater
HEND19-1_SAMEA4527615-S001_METAG	0.181281	0.0244803	0.662288	0.131951	411	Wastewater
HEND19-1_SAMEA4527615-S002_METAG	0.193393	0.0211581	0.637157	0.148293	430	Wastewater
HEND19-1_SAMEA4527615-S003_METAG	0.176844	0.0227273	0.667153	0.133276	438	Wastewater
HEND19-1_SAMEA4527616-S005_METAG	0.248775	0.0613397	0.501411	0.188475	632	Wastewater
HEND19-1_SAMEA4527617-S001_METAG	0.254986	0.0584401	0.392201	0.294373	635	Wastewater
HEND19-1_SAMEA4527618-S001_METAG	0.316638	0.094277	0.36321	0.225874	661	Wastewater
HEND19-1_SAMEA4527619-S001_METAG	0.343422	0.115759	0.297349	0.24347	793	Wastewater
HEND19-1_SAMEA4527620-S001_METAG	0.301668	0.00322278	0.521042	0.174068	283	Wastewater
HEND19-1_SAMEA4527622-S001_METAG	0.319891	0.0373038	0.46248	0.180326	585	Wastewater
HEND19-1_SAMEA4527622-S002_METAG	0.177053	0.0273181	0.584211	0.211418	449	Wastewater
HEND19-1_SAMEA4527622-S003_METAG	0.179066	0.0284761	0.580212	0.212246	477	Wastewater
HEND19-1_SAMEA4527622-S004_METAG	0.178398	0.0259841	0.582315	0.213302	441	Wastewater
HEND19-1_SAMEA4527622-S006_METAG	0.209192	0.0335777	0.561014	0.196216	578	Wastewater
HEND19-1_SAMEA4527623-S001_METAG	0.215608	0.0737896	0.538061	0.172541	612	Wastewater
HEND19-1_SAMEA4527624-S001_METAG	0.288276	0.0668483	0.440359	0.204517	679	Wastewater
HEND19-1_SAMEA4527624-S003_METAG	0.277825	0.0647935	0.455735	0.201647	688	Wastewater
HEND19-1_SAMEA4527625-S001_METAG	0.569622	0.00403912	0.257334	0.169005	298	Wastewater
HEND19-1_SAMEA4527625-S002_METAG	0.592355	0.00273038	0.244232	0.160683	277	Wastewater
HEND19-1_SAMEA4527625-S004_METAG	0.568553	0.00365991	0.258024	0.169764	274	Wastewater
HEND19-1_SAMEA4527626-S001_METAG	0.0644108	0.00112606	0.74399	0.190474	263	Wastewater
HEND19-1_SAMEA4527627-S001_METAG	0.539383	0.0121387	0.301072	0.147406	257	Wastewater
HEND19-1_SAMEA4527628-S001_METAG	0.275738	0.0260656	0.447869	0.250328	538	Wastewater
HEND19-1_SAMEA4527630-S001_METAG	0.274979	0.0814815	0.447901	0.195638	683	Wastewater
HEND19-1_SAMEA4527630-S003_METAG	0.278479	0.0819304	0.435887	0.203704	702	Wastewater
HEND19-1_SAMEA4527631-S001_METAG	0.436654	0.0552589	0.303073	0.205015	577	Wastewater
HEND19-1_SAMEA4527631-S002_METAG	0.456623	0.0444827	0.300934	0.19796	546	Wastewater
HEND19-1_SAMEA4527632-S001_METAG	0.243232	0.0464891	0.443857	0.266422	494	Wastewater
HEND19-1_SAMEA4527632-S003_METAG	0.240136	0.0449119	0.441387	0.273565	517	Wastewater
HEND19-1_SAMEA4527633-S001_METAG	0.236014	0.0228091	0.484274	0.256903	477	Wastewater
HEND19-1_SAMEA4527633-S003_METAG	0.230302	0.0187176	0.49551	0.25547	444	Wastewater
HEND19-1_SAMEA4527635-S001_METAG	0.278836	0.0158272	0.38896	0.316377	471	Wastewater
HEND19-1_SAMEA4527636-S001_METAG	0.23382	0.0278525	0.503092	0.235236	462	Wastewater
HEND19-1_SAMEA4527637-S001_METAG	0.232738	0.0754135	0.529207	0.162641	723	Wastewater
HEND19-1_SAMEA4527637-S002_METAG	0.232238	0.0662393	0.540865	0.160657	687	Wastewater
HEND19-1_SAMEA4527638-S001_METAG	0.213873	0.0178161	0.537968	0.230343	449	Wastewater
HEND19-1_SAMEA4527639-S001_METAG	0.771343	0.0112522	0.135388	0.0820171	308	Wastewater
HEND19-1_SAMEA4527640-S001_METAG	0.368059	0.07054	0.30016	0.261241	713	Wastewater
HEND19-1_SAMEA4527642-S001_METAG	0.472055	0.0565087	0.309692	0.161744	587	Wastewater
HEND19-1_SAMEA4527642-S002_METAG	0.509773	0.0481045	0.281129	0.160994	578	Wastewater
HEND19-1_SAMEA4527643-S001_METAG	0.327142	0.0732371	0.349858	0.249763	661	Wastewater
HEND19-1_SAMEA4527643-S002_METAG	0.343933	0.0647968	0.349333	0.241938	603	Wastewater
HEND19-1_SAMEA4527643-S004_METAG	0.320532	0.0721509	0.348938	0.25838	590	Wastewater
HEND19-1_SAMEA4527644-S001_METAG	0.421524	0.0340163	0.387607	0.156853	519	Wastewater
HEND19-1_SAMEA4527644-S002_METAG	0.39984	0.0305106	0.408468	0.161181	526	Wastewater
HEND19-1_SAMEA4527645-S004_METAG	0.307444	0.0841256	0.4287	0.179731	685	Wastewater
HEND19-1_SAMEA4527645-S005_METAG	0.301092	0.0868304	0.437052	0.175026	687	Wastewater
HEND19-1_SAMEA4527646-S001_METAG	0.293212	0.107758	0.430303	0.168727	723	Wastewater
HEND19-1_SAMEA4527646-S003_METAG	0.303797	0.103376	0.429037	0.16379	705	Wastewater
HEND19-1_SAMEA4527647-S002_METAG	0.133685	0.00879507	0.580475	0.277045	417	Wastewater
HEND19-1_SAMEA4527647-S003_METAG	0.138066	0.00945416	0.57492	0.27756	410	Wastewater
HEND19-1_SAMEA4527647-S004_METAG	0.148675	0.0128138	0.561348	0.277163	452	Wastewater
HEND19-1_SAMEA4527647-S005_METAG	0.146637	0.0110326	0.551628	0.290703	413	Wastewater
HEND19-1_SAMEA4527648-S001_METAG	0.268102	0.0392478	0.412374	0.280276	542	Wastewater
HEND19-1_SAMEA4527648-S003_METAG	0.259504	0.0404323	0.429371	0.270693	526	Wastewater
HEND19-1_SAMEA4527649-S001_METAG	0.427004	0.21296	0.235306	0.124729	806	Wastewater
HEND19-1_SAMEA4527650-S001_METAG	0.521531	0.0077241	0.32167	0.149075	340	Wastewater
HEND19-1_SAMEA4527651-S001_METAG	0.254469	0.0907823	0.415874	0.238874	807	Wastewater
HEND19-1_SAMEA4527651-S003_METAG	0.245548	0.0921233	0.418322	0.244007	782	Wastewater
HEND19-1_SAMEA4527652-S001_METAG	0.252064	0.133012	0.460972	0.153953	786	Wastewater
HEND19-1_SAMEA4527653-S001_METAG	0.29588	0.187154	0.411129	0.105837	879	Wastewater
HEND19-1_SAMEA4527654-S001_METAG	0.680687	0.0268397	0.179906	0.112567	446	Wastewater
HEND19-1_SAMEA4527655-S001_METAG	0.190226	0.0209023	0.527669	0.261203	556	Wastewater
HEND19-1_SAMEA4527655-S003_METAG	0.185828	0.0207585	0.53493	0.258483	505	Wastewater
HEND19-1_SAMEA4527656-S001_METAG	0.361236	0.0887089	0.317132	0.232923	649	Wastewater
HEND19-1_SAMEA4527657-S001_METAG	0.323914	0.0505122	0.37525	0.250324	697	Wastewater
HEND19-1_SAMEA4527658-S001_METAG	0.506047	0.0949788	0.265181	0.133793	654	Wastewater
HEND19-1_SAMEA4527658-S003_METAG	0.511368	0.101006	0.259411	0.128215	656	Wastewater
HEND19-1_SAMEA4527659-S001_METAG	0.296753	0.0988999	0.402415	0.201932	725	Wastewater
HEND19-1_SAMEA4527660-S001_METAG	0.322648	0.0663709	0.406177	0.204804	654	Wastewater
HEND19-1_SAMEA4527660-S002_METAG	0.336916	0.0530818	0.400965	0.209037	643	Wastewater
HEND19-1_SAMEA4527662-S001_METAG	0.100898	0.00416877	0.537244	0.357689	218	Wastewater
HEND19-1_SAMEA4527663-S001_METAG	0.305227	0.00312804	0.499235	0.192409	314	Wastewater
HEND19-1_SAMEA4527663-S003_METAG	0.303612	0.00281938	0.500617	0.192952	289	Wastewater
HEND19-1_SAMEA4527664-S001_METAG	0.321019	0.131322	0.394861	0.152797	731	Wastewater
HEND19-1_SAMEA4527665-S001_METAG	0.177621	0.0333669	0.478746	0.310266	644	Wastewater
HEND19-1_SAMEA4527666-S001_METAG	0.426347	0.127028	0.237995	0.208631	770	Wastewater
HEND19-1_SAMEA4527667-S003_METAG	0.259898	0.0733012	0.536784	0.130016	598	Wastewater
HEND19-1_SAMEA4527668-S001_METAG	0.274938	0.072672	0.524731	0.12766	609	Wastewater
HEND19-1_SAMEA4527668-S002_METAG	0.288026	0.0733861	0.520875	0.117712	588	Wastewater
HEND19-1_SAMEA4527669-S001_METAG	0.428102	0.094028	0.328463	0.149407	819	Wastewater
HEND19-1_SAMEA4527669-S002_METAG	0.441871	0.092803	0.297786	0.167541	781	Wastewater
HEND19-1_SAMEA4527669-S004_METAG	0.434684	0.0936745	0.326937	0.144705	763	Wastewater
HEND19-1_SAMEA4527670-S001_METAG	0.258758	0.0602522	0.551378	0.129612	626	Wastewater
HEND19-1_SAMEA4527670-S002_METAG	0.242888	0.0618943	0.569553	0.125664	579	Wastewater
HEND19-1_SAMEA4527670-S004_METAG	0.255292	0.0661782	0.555827	0.122703	589	Wastewater
HEND19-1_SAMEA4527671-S006_METAG	0.186092	0.0485261	0.578685	0.186697	552	Wastewater
HEND19-1_SAMEA4527672-S008_METAG	0.387685	0.0765108	0.396237	0.139567	654	Wastewater
HEND19-1_SAMEA4527672-S009_METAG	0.341275	0.0692376	0.416021	0.173466	759	Wastewater
HEND19-1_SAMEA4527673-S001_METAG	0.308893	0.0424595	0.455575	0.193073	603	Wastewater
HEND19-1_SAMEA4527674-S001_METAG	0.179375	0.0317649	0.585615	0.203245	492	Wastewater
HEND19-1_SAMEA4527675-S001_METAG	0.655758	0.00117376	0.186206	0.156862	350	Wastewater
HEND19-1_SAMEA4527676-S001_METAG	0.46559	0.105231	0.273334	0.155844	647	Wastewater
HEND19-1_SAMEA4527677-S001_METAG	0.243334	0.131199	0.486419	0.139048	694	Wastewater
HEND19-1_SAMEA4527678-S001_METAG	0.317876	0.109317	0.42026	0.152546	828	Wastewater
HEND19-1_SAMEA4527678-S003_METAG	0.321818	0.111734	0.411609	0.15484	798	Wastewater
HEND19-1_SAMEA4527679-S001_METAG	0.302249	0.0937254	0.437333	0.166693	832	Wastewater
HEND19-1_SAMEA4527679-S002_METAG	0.263139	0.0828172	0.484693	0.169351	749	Wastewater
HEND19-1_SAMEA4527679-S003_METAG	0.262162	0.0829564	0.489735	0.165147	729	Wastewater
HEND19-1_SAMEA4527679-S005_METAG	0.262787	0.089418	0.481658	0.166138	682	Wastewater
HEND19-1_SAMEA4527679-S006_METAG	0.295404	0.0936318	0.443494	0.16747	715	Wastewater
HEND19-1_SAMEA4527679-S007_METAG	0.290544	0.0895185	0.449939	0.169998	755	Wastewater
HOTS_SAMN07136998-S001_METAG	0.108728	0.134973	0.545891	0.210408	863	Marine
HOTS_SAMN07136999-S001_METAG	0.0747645	0.224882	0.460754	0.2396	1131	Marine
HOTS_SAMN07137001-S001_METAG	0.114192	0.152099	0.528032	0.205677	884	Marine
HOTS_SAMN07137002-S001_METAG	0.0418807	0.240226	0.460078	0.257815	1134	Marine
HOTS_SAMN07137003-S001_METAG	0.0199123	0.359844	0.245822	0.374422	685	Marine
HOTS_SAMN07137004-S001_METAG	0.12187	0.156113	0.527818	0.194198	879	Marine
HOTS_SAMN07137005-S001_METAG	0.024673	0.331599	0.336653	0.307075	799	Marine
HOTS_SAMN07137006-S001_METAG	0.0176222	0.314796	0.261472	0.406111	516	Marine
HOTS_SAMN07137007-S001_METAG	0.125661	0.153219	0.529652	0.191468	890	Marine
HOTS_SAMN07137008-S001_METAG	0.0366824	0.286388	0.392163	0.284767	926	Marine
HOTS_SAMN07137009-S001_METAG	0.0208864	0.32272	0.37188	0.284513	945	Marine
HOTS_SAMN07137010-S001_METAG	0.1007	0.163004	0.541174	0.195122	843	Marine
HOTS_SAMN07137011-S001_METAG	0.065489	0.202499	0.461583	0.270429	998	Marine
HOTS_SAMN07137013-S001_METAG	0.118446	0.154452	0.537039	0.190064	809	Marine
HOTS_SAMN07137014-S001_METAG	0.0298314	0.238489	0.450227	0.281453	929	Marine
HOTS_SAMN07137015-S001_METAG	0.0171738	0.327982	0.249393	0.405451	528	Marine
HOTS_SAMN07137016-S001_METAG	0.115615	0.164308	0.52645	0.193627	873	Marine
HOTS_SAMN07137018-S001_METAG	0.0185159	0.33583	0.242403	0.403251	559	Marine
HOTS_SAMN07137019-S001_METAG	0.119758	0.147655	0.526208	0.206379	882	Marine
HOTS_SAMN07137020-S001_METAG	0.0215995	0.317941	0.351736	0.308724	868	Marine
HOTS_SAMN07137021-S001_METAG	0.0186082	0.299163	0.251376	0.430852	470	Marine
HOTS_SAMN07137022-S001_METAG	0.110957	0.172228	0.505562	0.211253	994	Marine
HOTS_SAMN07137023-S001_METAG	0.0258317	0.349924	0.340978	0.283266	898	Marine
HOTS_SAMN07137024-S001_METAG	0.017547	0.283104	0.252171	0.447178	435	Marine
HOTS_SAMN07137025-S001_METAG	0.0846273	0.178128	0.523846	0.213398	1096	Marine
HOTS_SAMN07137026-S001_METAG	0.0192381	0.386036	0.306154	0.288572	841	Marine
HOTS_SAMN07137027-S001_METAG	0.0267085	0.309286	0.268606	0.3954	744	Marine
HOTS_SAMN07137028-S001_METAG	0.106361	0.13143	0.55847	0.203739	1061	Marine
HOTS_SAMN07137029-S001_METAG	0.036291	0.301439	0.380735	0.281535	1112	Marine
HOTS_SAMN07137030-S001_METAG	0.0173029	0.343404	0.240044	0.399249	550	Marine
HOTS_SAMN07137031-S001_METAG	0.105771	0.127317	0.562754	0.204159	994	Marine
HOTS_SAMN07137032-S001_METAG	0.0977901	0.145835	0.531359	0.225016	1057	Marine
HOTS_SAMN07137033-S001_METAG	0.0278959	0.31101	0.322881	0.338213	1011	Marine
HOTS_SAMN07137034-S001_METAG	0.102923	0.132399	0.562938	0.20174	921	Marine
HOTS_SAMN07137035-S001_METAG	0.0458891	0.234969	0.409178	0.309964	919	Marine
HOTS_SAMN07137036-S001_METAG	0.0255641	0.298989	0.281427	0.39402	688	Marine
HOTS_SAMN07137037-S001_METAG	0.128722	0.131573	0.544773	0.194931	872	Marine
HOTS_SAMN07137038-S001_METAG	0.0569973	0.212709	0.475503	0.25479	974	Marine
HOTS_SAMN07137040-S001_METAG	0.0329428	0.325431	0.30958	0.332047	950	Marine
HOTS_SAMN07137041-S001_METAG	0.0862602	0.153321	0.495814	0.264604	1059	Marine
HOTS_SAMN07137042-S001_METAG	0.0199332	0.380499	0.261489	0.338079	738	Marine
HOTS_SAMN07137043-S001_METAG	0.118569	0.143202	0.552844	0.185386	881	Marine
HOTS_SAMN07137044-S001_METAG	0.0297666	0.2794	0.370955	0.319878	881	Marine
HOTS_SAMN07137048-S001_METAG	0.0297479	0.274454	0.389748	0.30605	1034	Marine
HOTS_SAMN07137049-S001_METAG	0.0557877	0.295461	0.319273	0.329478	974	Marine
HOTS_SAMN07137050-S001_METAG	0.0436813	0.239193	0.442988	0.274138	1031	Marine
HOTS_SAMN07137052-S001_METAG	0.111732	0.163823	0.520308	0.204137	945	Marine
HOTS_SAMN07137053-S001_METAG	0.0452988	0.28943	0.408324	0.256947	1052	Marine
HOTS_SAMN07137054-S001_METAG	0.0151753	0.281397	0.247384	0.456044	438	Marine
HOTS_SAMN07137055-S001_METAG	0.102493	0.164406	0.523246	0.209855	905	Marine
HOTS_SAMN07137057-S001_METAG	0.0129148	0.389955	0.212735	0.384395	468	Marine
HOTS_SAMN07137058-S001_METAG	0.110101	0.161202	0.511728	0.21697	1014	Marine
HOTS_SAMN07137059-S001_METAG	0.0499308	0.262194	0.442222	0.245653	1007	Marine
HOTS_SAMN07137061-S001_METAG	0.105342	0.1417	0.539397	0.213562	1013	Marine
HOTS_SAMN07137062-S001_METAG	0.0967875	0.167517	0.511788	0.223907	1120	Marine
HOTS_SAMN07137063-S001_METAG	0.017076	0.317345	0.24482	0.42076	515	Marine
HOTS_SAMN08390922-S001_METAG	0.108449	0.154038	0.514781	0.222732	802	Marine
HOTS_SAMN08390923-S001_METAG	0.0327281	0.230625	0.467654	0.268993	959	Marine
HUAN17-1_SAMN05024037-S001_METAG	0.311436	0.660688	0.0129099	0.0149663	75	Human gut
HUAN17-1_SAMN05024038-S001_METAG	0.995094	0.000181686	0.00236192	0.00236192	43	Human gut
KARL13-1_SAMEA1906416-S001_METAG	0.500159	0.273363	0.0675461	0.158932	286	Human gut
KARL13-1_SAMEA1906417-S001_METAG	0.56312	0.275295	0.0791098	0.0824762	282	Human gut
KARL13-1_SAMEA1906419-S001_METAG	0.683752	0.195773	0.0379128	0.0825627	156	Human gut
KARL13-1_SAMEA1906422-S001_METAG	0.392744	0.432589	0.10374	0.0709263	352	Human gut
KARL13-1_SAMEA1906424-S001_METAG	0.305781	0.501991	0.129001	0.0632266	467	Human gut
KARL13-1_SAMEA1906425-S001_METAG	0.327824	0.537942	0.094238	0.0399963	295	Human gut
KARL13-1_SAMEA1906426-S001_METAG	0.536616	0.329428	0.0722172	0.0617395	283	Human gut
KARL13-1_SAMEA1906427-S001_METAG	0.355807	0.529688	0.0712155	0.0432897	354	Human gut
KARL13-1_SAMEA1906429-S001_METAG	0.425446	0.43944	0.0773685	0.0577449	345	Human gut
KARL13-1_SAMEA1906431-S001_METAG	0.4261	0.428927	0.0506615	0.0943119	332	Human gut
KARL13-1_SAMEA1906434-S001_METAG	0.427535	0.4227	0.0620944	0.0876702	346	Human gut
KARL13-1_SAMEA1906436-S001_METAG	0.5	0.337961	0.0820437	0.0799954	302	Human gut
KARL13-1_SAMEA1906437-S001_METAG	0.692284	0.144937	0.090781	0.0719987	258	Human gut
KARL13-1_SAMEA1906440-S001_METAG	0.506394	0.364755	0.0521217	0.0767293	312	Human gut
KARL13-1_SAMEA1906441-S001_METAG	0.535132	0.332001	0.0351315	0.0977356	219	Human gut
KARL13-1_SAMEA1906442-S001_METAG	0.489265	0.413401	0.0642149	0.0331183	307	Human gut
KARL13-1_SAMEA1906443-S001_METAG	0.430246	0.444335	0.0682759	0.0571429	409	Human gut
KARL13-1_SAMEA1906444-S001_METAG	0.541946	0.355849	0.073651	0.0285545	319	Human gut
KARL13-1_SAMEA1906446-S001_METAG	0.499708	0.383897	0.0560093	0.0603851	246	Human gut
KARL13-1_SAMEA1906448-S001_METAG	0.422516	0.452265	0.0684425	0.0567762	362	Human gut
KARL13-1_SAMEA1906449-S001_METAG	0.452569	0.359571	0.0877193	0.10014	320	Human gut
KARL13-1_SAMEA1906450-S001_METAG	0.443816	0.425532	0.0620346	0.068617	316	Human gut
KARL13-1_SAMEA1906451-S001_METAG	0.616255	0.211731	0.105734	0.0662809	269	Human gut
KARL13-1_SAMEA1906452-S001_METAG	0.721236	0.19794	0.0399366	0.0408875	251	Human gut
KARL13-1_SAMEA1906455-S001_METAG	0.592949	0.293528	0.0567618	0.0567618	231	Human gut
KARL13-1_SAMEA1906456-S001_METAG	0.705219	0.157208	0.064606	0.0729668	174	Human gut
KARL13-1_SAMEA1906459-S001_METAG	0.53842	0.297496	0.0561396	0.107944	283	Human gut
KARL13-1_SAMEA1906460-S001_METAG	0.469222	0.413708	0.05929	0.0577795	352	Human gut
KARL13-1_SAMEA1906462-S001_METAG	0.468584	0.390109	0.0813777	0.0599293	297	Human gut
KARL13-1_SAMEA1906463-S001_METAG	0.477252	0.397245	0.0622098	0.0632931	334	Human gut
KARL13-1_SAMEA1906466-S001_METAG	0.449157	0.40927	0.0843449	0.0572284	311	Human gut
KARL13-1_SAMEA1906469-S001_METAG	0.428106	0.456398	0.0691484	0.0463471	384	Human gut
KARL13-1_SAMEA1906470-S001_METAG	0.402883	0.457297	0.074955	0.0648649	324	Human gut
KARL13-1_SAMEA1906472-S001_METAG	0.483747	0.301841	0.172458	0.0419536	276	Human gut
KARL13-1_SAMEA1906474-S001_METAG	0.353582	0.544213	0.0661323	0.0360721	362	Human gut
KARL13-1_SAMEA1906477-S001_METAG	0.415761	0.386273	0.14468	0.053285	360	Human gut
KARL13-1_SAMEA1906479-S001_METAG	0.623601	0.222824	0.0875767	0.0659986	249	Human gut
KARL13-1_SAMEA1906480-S001_METAG	0.588878	0.280249	0.0604986	0.0703739	230	Human gut
KARL13-1_SAMEA1906481-S001_METAG	0.559642	0.327709	0.0519027	0.0607471	365	Human gut
KARL13-1_SAMEA1906482-S001_METAG	0.62019	0.222755	0.0660131	0.0910418	221	Human gut
KARL13-1_SAMEA1906484-S001_METAG	0.341502	0.561195	0.0482889	0.0490139	318	Human gut
KARL13-1_SAMEA1906485-S001_METAG	0.27446	0.463357	0.0967387	0.165445	322	Human gut
KARL13-1_SAMEA1906486-S001_METAG	0.489262	0.422064	0.038275	0.0503983	307	Human gut
KARL13-1_SAMEA1906490-S001_METAG	0.477666	0.391796	0.0824066	0.0481313	355	Human gut
KARL13-1_SAMEA1906493-S001_METAG	0.330867	0.478042	0.119786	0.0713049	359	Human gut
KARL13-1_SAMEA1906495-S001_METAG	0.429573	0.447893	0.0685754	0.0539594	364	Human gut
KARL13-1_SAMEA1906497-S001_METAG	0.781707	0.124852	0.0375346	0.0559068	202	Human gut
KARL13-1_SAMEA1906498-S001_METAG	0.373776	0.497008	0.070185	0.0590316	385	Human gut
KARL13-1_SAMEA1906501-S001_METAG	0.748705	0.183454	0.0230451	0.0447954	207	Human gut
KARL13-1_SAMEA1906503-S001_METAG	0.475221	0.379528	0.0596504	0.085601	319	Human gut
KARL13-1_SAMEA1906505-S001_METAG	0.436869	0.414141	0.0484533	0.100537	264	Human gut
KARL13-1_SAMEA1906510-S001_METAG	0.217916	0.54677	0.109044	0.12627	261	Human gut
KARL13-1_SAMEA1906512-S001_METAG	0.484057	0.381579	0.0540722	0.080292	255	Human gut
KARL13-1_SAMEA1906514-S001_METAG	0.743212	0.140242	0.0305095	0.0860368	167	Human gut
KARL13-1_SAMEA1906516-S001_METAG	0.325247	0.561725	0.0575022	0.0555256	320	Human gut
KARL13-1_SAMEA1906520-S001_METAG	0.47165	0.431777	0.051701	0.0448726	262	Human gut
KARL13-1_SAMEA1906522-S001_METAG	0.480971	0.375951	0.0654164	0.0776613	363	Human gut
KARL13-1_SAMEA1906523-S001_METAG	0.454469	0.389001	0.0938128	0.0627181	341	Human gut
KARL13-1_SAMEA1906524-S001_METAG	0.615064	0.205495	0.066414	0.113027	235	Human gut
KARL13-1_SAMEA1906525-S001_METAG	0.491603	0.360383	0.077068	0.0709465	367	Human gut
KARL13-1_SAMEA1906526-S001_METAG	0.425987	0.397429	0.108203	0.0683809	413	Human gut
KARL13-1_SAMEA1906527-S001_METAG	0.586325	0.247067	0.103878	0.0627298	230	Human gut
KARL13-1_SAMEA1906528-S001_METAG	0.449064	0.402417	0.0804314	0.0680873	315	Human gut
KARL13-1_SAMEA1906529-S001_METAG	0.475979	0.38899	0.0645731	0.0704579	327	Human gut
KARL13-1_SAMEA1906531-S001_METAG	0.517162	0.315136	0.0887545	0.0789474	355	Human gut
KARL13-1_SAMEA1906532-S001_METAG	0.338978	0.517468	0.0929062	0.0506484	358	Human gut
KARL13-1_SAMEA1906533-S001_METAG	0.592593	0.292302	0.0635439	0.0515614	243	Human gut
KARL13-1_SAMEA1906534-S001_METAG	0.359967	0.494872	0.0840364	0.0611249	403	Human gut
KARL13-1_SAMEA1906535-S001_METAG	0.497849	0.390706	0.0491968	0.062249	374	Human gut
KARL13-1_SAMEA1906536-S001_METAG	0.563544	0.312512	0.062856	0.0610882	318	Human gut
KARL13-1_SAMEA1906537-S001_METAG	0.533091	0.326888	0.0643654	0.0756553	255	Human gut
KARL13-1_SAMEA1906538-S001_METAG	0.413286	0.417397	0.0690252	0.100292	319	Human gut
KARL13-1_SAMEA1906539-S001_METAG	0.428854	0.462639	0.0552427	0.0532643	321	Human gut
KARL13-1_SAMEA1906540-S001_METAG	0.504358	0.37233	0.0791318	0.0441805	407	Human gut
KARL13-1_SAMEA1906541-S001_METAG	0.569916	0.309192	0.0497679	0.0711235	314	Human gut
KARL13-1_SAMEA1906542-S001_METAG	0.64594	0.218976	0.0593153	0.0757688	258	Human gut
KARL13-1_SAMEA1906545-S001_METAG	0.488754	0.380558	0.0623061	0.0683816	248	Human gut
KARL13-1_SAMEA1906546-S001_METAG	0.66232	0.222052	0.0339406	0.0816874	200	Human gut
KARL13-1_SAMEA1906547-S001_METAG	0.643567	0.237726	0.0466682	0.0720382	222	Human gut
KARL13-1_SAMEA1906548-S001_METAG	0.432926	0.413641	0.0755409	0.0778928	287	Human gut
KARL13-1_SAMEA1906552-S001_METAG	0.469164	0.426427	0.0450365	0.0593725	293	Human gut
KARL13-1_SAMEA1906553-S001_METAG	0.525111	0.330509	0.0869945	0.0573849	275	Human gut
KARL13-1_SAMEA1906554-S001_METAG	0.514607	0.357658	0.0550145	0.0727204	245	Human gut
KARL13-1_SAMEA1906555-S001_METAG	0.456646	0.421505	0.0807869	0.0410619	417	Human gut
KARL13-1_SAMEA1906557-S001_METAG	0.580785	0.306116	0.0436998	0.0693993	273	Human gut
KARL13-1_SAMEA1906558-S001_METAG	0.428066	0.442361	0.0631725	0.0664002	366	Human gut
KARL13-1_SAMEA1906559-S001_METAG	0.630357	0.285583	0.0338625	0.0501973	188	Human gut
KARL13-1_SAMEA1906560-S001_METAG	0.519534	0.344971	0.0681629	0.0673317	399	Human gut
KARL13-1_SAMEA1906561-S001_METAG	0.466894	0.449415	0.0500667	0.0336246	329	Human gut
KARL13-1_SAMEA1906563-S001_METAG	0.606978	0.288128	0.055519	0.0493746	356	Human gut
KARL13-1_SAMEA1906565-S001_METAG	0.436396	0.416146	0.0911933	0.0562653	410	Human gut
KARL13-1_SAMEA1906567-S001_METAG	0.559197	0.291009	0.0907687	0.0590254	324	Human gut
KARL13-1_SAMEA1906568-S001_METAG	0.345444	0.527772	0.0506093	0.0761755	310	Human gut
KARL13-1_SAMEA1906569-S001_METAG	0.443082	0.381186	0.0942144	0.0815178	432	Human gut
KARL13-1_SAMEA1906570-S001_METAG	0.408408	0.395462	0.119014	0.0771158	363	Human gut
KARL13-1_SAMEA1906571-S001_METAG	0.385161	0.512743	0.0606243	0.0414719	438	Human gut
KARL13-1_SAMEA1906574-S001_METAG	0.581512	0.304848	0.0527527	0.0608874	188	Human gut
KARL13-1_SAMEA1906577-S001_METAG	0.470118	0.388816	0.0524826	0.0885833	317	Human gut
KARL13-1_SAMEA1906578-S001_METAG	0.627135	0.262034	0.0615295	0.0493012	274	Human gut
KARL13-1_SAMEA1906579-S001_METAG	0.880059	0.0291482	0.0209749	0.0698178	94	Human gut
KARL13-1_SAMEA1906581-S001_METAG	0.352038	0.491904	0.0914294	0.0646287	492	Human gut
KARL13-1_SAMEA1906582-S001_METAG	0.432234	0.470877	0.0622055	0.0346843	203	Human gut
KARL13-1_SAMEA1906583-S001_METAG	0.430894	0.41565	0.10437	0.0490854	322	Human gut
KOST15-1_SAMN03398715-S001_METAG	0.643075	0.209776	0.0906314	0.0565173	169	Human gut
KOST15-1_SAMN03398861-S001_METAG	0.835086	0.0463541	0.0486718	0.0698877	125	Human gut
KOST15-1_SAMN03398923-S001_METAG	0.734841	0.0375471	0.19445	0.033162	106	Human gut
KOST15-1_SAMN03398927-S001_METAG	0.863477	0.0256841	0.0489222	0.0619171	62	Human gut
KOST15-1_SAMN03398949-S001_METAG	0.837321	0.0623659	0.0374526	0.0628609	135	Human gut
KOST15-1_SAMN03399013-S001_METAG	0.806399	0.097467	0.0315509	0.064583	156	Human gut
KOST15-1_SAMN03399882-S001_METAG	0.745789	0.113642	0.0679715	0.0725979	105	Human gut
KOST15-1_SAMN03399887-S001_METAG	0.900367	0.0108584	0.0289068	0.0598679	71	Human gut
KOST15-1_SAMN03401214-S001_METAG	0.701188	0.201267	0.0633413	0.0342043	178	Human gut
KOST15-1_SAMN03401222-S001_METAG	0.980395	0.000318776	0.0167357	0.00255021	53	Human gut
KOST15-1_SAMN03401283-S001_METAG	0.987322	0.00156304	0.00868357	0.0024314	46	Human gut
KOST15-1_SAMN03491625-S001_METAG	0.868302	0.1	0.01	0.0216981	135	Human gut
LESK20-1_SAMEA5689805-S001_METAG	0.173788	0.0237815	0.731347	0.0710832	243	Mouse
LESK20-1_SAMEA5689806-S001_METAG	0.132846	0.0315246	0.78409	0.0515394	217	Mouse
LESK20-1_SAMEA5689817-S001_METAG	0.172019	0.0368089	0.715794	0.0753776	270	Mouse
LESK20-1_SAMEA5689824-S001_METAG	0.1217	0.000263992	0.757128	0.120908	343	Mouse
LESK20-1_SAMEA5689826-S001_METAG	0.12986	0	0.837387	0.0327523	125	Mouse
LESK20-1_SAMEA5689828-S001_METAG	0.165303	0	0.79788	0.0368167	116	Mouse
LESK20-1_SAMEA5689829-S001_METAG	0.0929847	0	0.866384	0.0406309	111	Mouse
LESK20-1_SAMEA5689830-S001_METAG	0.148752	0	0.757613	0.0936358	310	Mouse
LESK20-1_SAMEA5689831-S001_METAG	0.142224	0.00014301	0.768967	0.0886664	304	Mouse
LESK20-1_SAMEA5689835-S001_METAG	0.135878	0.00117813	0.768929	0.0940151	293	Mouse
LESK20-1_SAMEA5689842-S001_METAG	0.149577	0.00100387	0.754912	0.0945074	316	Mouse
LESK20-1_SAMEA5689843-S001_METAG	0.075649	0.00399389	0.824034	0.0963233	190	Mouse
LESK20-1_SAMEA5689844-S001_METAG	0.0675927	0.00298797	0.839457	0.089962	182	Mouse
LESK20-1_SAMEA5689848-S001_METAG	0.395849	0.0633062	0.502817	0.0380282	48	Mouse
LESK20-1_SAMEA5689852-S001_METAG	0.0964142	0.000328219	0.822023	0.0812341	235	Mouse
LESK20-1_SAMEA5689853-S001_METAG	0.101555	0.00063034	0.823084	0.0747304	230	Mouse
LESK20-1_SAMEA5689854-S001_METAG	0.431838	0.00116891	0.521259	0.0457335	32	Mouse
LESK20-1_SAMEA5689855-S001_METAG	0.0862579	0.0395272	0.798485	0.0757296	132	Mouse
LESK20-1_SAMEA5689858-S001_METAG	0.112247	0.0596918	0.76253	0.0655312	144	Mouse
LESK20-1_SAMEA5689860-S001_METAG	0.202233	0.0212019	0.708819	0.0677456	200	Mouse
LESK20-1_SAMEA5689868-S001_METAG	0.13101	0.0653368	0.730584	0.0730696	160	Mouse
LESK20-1_SAMEA5689869-S001_METAG	0.0653256	0.0297594	0.85815	0.0467648	197	Mouse
LESK20-1_SAMEA5689871-S001_METAG	0.0519	0.0169824	0.880339	0.0507791	218	Mouse
LESK20-1_SAMEA5690310-S001_METAG	0.138333	0	0.807918	0.0537496	183	Mouse
LESK20-1_SAMEA5690311-S001_METAG	0.286217	0.000285551	0.617837	0.0956596	158	Mouse
LESK20-1_SAMEA5690312-S001_METAG	0.0368936	0	0.86663	0.0964767	291	Mouse
LESK20-1_SAMEA5690313-S001_METAG	0.100662	0	0.785858	0.113479	250	Mouse
LESK20-1_SAMEA5690314-S001_METAG	0.266904	0.000165728	0.654209	0.0787206	229	Mouse
LESK20-1_SAMEA5690315-S001_METAG	0.132937	0.00100417	0.785416	0.0806427	266	Mouse
LESK20-1_SAMEA5690316-S001_METAG	0.0938784	0	0.767931	0.138191	147	Mouse
LESK20-1_SAMEA5690317-S001_METAG	0.0638603	0	0.833573	0.102567	162	Mouse
LESK20-1_SAMEA5690318-S001_METAG	0.0557731	7.83331e-05	0.913207	0.0309416	121	Mouse
LESK20-1_SAMEA5690319-S001_METAG	0.0416142	9.67773e-05	0.905255	0.053034	139	Mouse
LESK20-1_SAMEA5690320-S001_METAG	0.0540243	0	0.903196	0.0427798	145	Mouse
LESK20-1_SAMEA5690321-S001_METAG	0.068652	0.0015256	0.762067	0.167755	198	Mouse
LESK20-1_SAMEA5690322-S001_METAG	0.20651	0	0.740842	0.0526486	186	Mouse
LESK20-1_SAMEA5690323-S001_METAG	0.135766	0.00165218	0.794699	0.0678831	254	Mouse
LESK20-1_SAMEA5690324-S001_METAG	0.296446	0.00219394	0.653532	0.047828	143	Mouse
LESK20-1_SAMEA5690325-S001_METAG	0.25249	0	0.664965	0.0825448	175	Mouse
LESK20-1_SAMEA5690326-S001_METAG	0.831849	0	0.156392	0.0117588	36	Mouse
LESK20-1_SAMEA5690327-S001_METAG	0.266281	0.00715967	0.670753	0.0558062	148	Mouse
LESK20-1_SAMEA5690328-S001_METAG	0.0475577	0	0.807051	0.145391	137	Mouse
LESK20-1_SAMEA5690329-S001_METAG	0.0329752	0.000149209	0.856237	0.110639	186	Mouse
LESK20-1_SAMEA5690330-S001_METAG	0.357245	0.00823436	0.567696	0.066825	81	Mouse
LESK20-1_SAMEA5690331-S001_METAG	0.0666833	6.23208e-05	0.86277	0.0704849	167	Mouse
LESK20-1_SAMEA5690332-S001_METAG	0.0821422	6.13459e-05	0.848782	0.0690142	161	Mouse
LESK20-1_SAMEA5690333-S001_METAG	0.0257203	0.0017268	0.579387	0.393166	178	Mouse
LESK20-1_SAMEA5690334-S001_METAG	0.208829	0.00035743	0.7204	0.0704137	206	Mouse
LESK20-1_SAMEA5690335-S001_METAG	0.112677	0	0.83608	0.0512431	169	Mouse
LESK20-1_SAMEA5690336-S001_METAG	0.0825602	0	0.82424	0.0931994	133	Mouse
LESK20-1_SAMEA5690337-S001_METAG	0.480116	0.00244256	0.477444	0.0399969	155	Mouse
LESK20-1_SAMEA5690338-S001_METAG	0.158528	0	0.814829	0.0266439	123	Mouse
LESK20-1_SAMEA5690339-S001_METAG	0.0579328	0	0.895209	0.0468585	162	Mouse
LIAN20-1_SAMN11649382-S001_METAG	0.0173645	0	0.577079	0.405557	265	Wastewater
LIAN20-1_SAMN11649384-S001_METAG	0.124133	0.000187512	0.542846	0.332833	218	Wastewater
LIAN20-1_SAMN11649385-S001_METAG	0.170156	0	0.503391	0.326452	190	Wastewater
LIAN20-1_SAMN11649386-S001_METAG	0.0881028	0	0.650092	0.261805	223	Wastewater
LIAN20-1_SAMN11649387-S001_METAG	0.0407096	0	0.643511	0.31578	227	Wastewater
LIAN20-1_SAMN11649392-S001_METAG	0.118601	0	0.714766	0.166634	222	Wastewater
LIAN20-1_SAMN11649395-S001_METAG	0.356857	0.000129016	0.434267	0.208747	464	Wastewater
LIAN20-1_SAMN11649396-S001_METAG	0.0499717	0.00188573	0.557986	0.390157	209	Wastewater
LIAN20-1_SAMN11649397-S001_METAG	0.258322	0.0191557	0.337921	0.384601	337	Wastewater
LIAN20-1_SAMN11649398-S001_METAG	0.0647516	0.00380892	0.62498	0.306459	250	Wastewater
LIAN20-1_SAMN11649401-S001_METAG	0.0269962	0.000190114	0.63403	0.338783	380	Wastewater
LIAN20-1_SAMN11649402-S001_METAG	0.0306572	0.000169377	0.618564	0.35061	408	Wastewater
LIAN20-1_SAMN11649403-S001_METAG	0.0219906	0	0.644256	0.333753	360	Wastewater
LIAN20-1_SAMN11649404-S001_METAG	0.381992	0	0.354611	0.263397	509	Wastewater
LIAN20-1_SAMN11649405-S001_METAG	0.431326	0	0.346978	0.221696	399	Wastewater
LIAN20-1_SAMN11649406-S001_METAG	0.327166	0	0.43028	0.242554	395	Wastewater
LIAN20-1_SAMN11649409-S001_METAG	0.0458153	0	0.670635	0.28355	302	Wastewater
LIAN20-1_SAMN11649410-S001_METAG	0.0952955	0.000172325	0.64863	0.255902	264	Wastewater
LIAN20-1_SAMN11649412-S001_METAG	0.272553	0.000348311	0.475096	0.252003	390	Wastewater
LIAN20-1_SAMN11649414-S001_METAG	0.0178319	0.000141523	0.734362	0.247665	222	Wastewater
LIAN20-1_SAMN11649415-S001_METAG	0.0520269	0	0.664697	0.283276	279	Wastewater
LIAN20-1_SAMN11649416-S001_METAG	0.0580251	0.000596659	0.619183	0.322196	341	Wastewater
LIAN20-1_SAMN11649417-S001_METAG	0.046176	0	0.67292	0.280904	310	Wastewater
LIAN20-1_SAMN11649418-S001_METAG	0.0326807	0	0.749352	0.217967	269	Wastewater
LIAN20-1_SAMN11649419-S001_METAG	0.0483436	0	0.705508	0.246148	343	Wastewater
LIAN20-1_SAMN11649420-S001_METAG	0.0545703	0	0.66661	0.27882	323	Wastewater
LIAN20-1_SAMN11649422-S001_METAG	0.0981982	0.000540541	0.544324	0.356937	375	Wastewater
LIAN20-1_SAMN11649429-S001_METAG	0.0258977	0.000400481	0.7497	0.224002	271	Wastewater
LIAN20-1_SAMN11649430-S001_METAG	0.046311	0	0.745488	0.208201	200	Wastewater
LIAN20-1_SAMN11649431-S001_METAG	0.0192082	0	0.771332	0.20946	187	Wastewater
LIAN20-1_SAMN11649432-S001_METAG	0.168938	0	0.58694	0.244122	345	Wastewater
LIAN20-1_SAMN11649434-S001_METAG	0.0442631	0.000520743	0.611526	0.34369	239	Wastewater
LIAN20-1_SAMN11649435-S001_METAG	0.159032	0.000343112	0.600961	0.239664	284	Wastewater
LIAN20-1_SAMN11649436-S001_METAG	0.11782	0	0.649336	0.232844	248	Wastewater
LIAN20-1_SAMN11649438-S001_METAG	0.0930931	0	0.715215	0.191692	280	Wastewater
LIAN20-1_SAMN11649440-S001_METAG	0.0250086	0	0.673861	0.301131	275	Wastewater
LIAN20-1_SAMN11649441-S001_METAG	0.0655798	0	0.729438	0.204983	314	Wastewater
LIAN20-1_SAMN11649442-S001_METAG	0.0503989	0.000389181	0.736914	0.212298	205	Wastewater
LIAN20-1_SAMN11649447-S001_METAG	0.0392113	0	0.676787	0.284002	214	Wastewater
LIAN20-1_SAMN11649450-S001_METAG	0.178515	0.000197472	0.57425	0.247038	307	Wastewater
LIAN20-1_SAMN11649452-S001_METAG	0.147247	0	0.596803	0.25595	411	Wastewater
LIAN20-1_SAMN11649453-S001_METAG	0.169347	0.00037843	0.595648	0.234626	322	Wastewater
LIAN20-1_SAMN11649455-S001_METAG	0.0848495	0	0.614691	0.300459	412	Wastewater
LIAN20-1_SAMN11649461-S001_METAG	0.165115	0	0.599819	0.235066	335	Wastewater
LIAN20-1_SAMN11649462-S001_METAG	0.149677	0.000169895	0.562351	0.287802	451	Wastewater
LIAN20-1_SAMN11649463-S001_METAG	0.0217095	0.000124054	0.758095	0.220072	270	Wastewater
LIAN20-1_SAMN11649464-S001_METAG	0.0272789	0	0.72467	0.248052	247	Wastewater
LIAN20-1_SAMN11649467-S001_METAG	0.0366454	0.000104701	0.709978	0.253272	262	Wastewater
LIAN20-1_SAMN11649468-S001_METAG	0.0338908	0.000110754	0.71658	0.249419	246	Wastewater
LIAN20-1_SAMN11649469-S001_METAG	0.0213711	0	0.743652	0.234977	183	Wastewater
LIAN20-1_SAMN11649470-S001_METAG	0.0358772	0	0.661599	0.302524	294	Wastewater
LIAN20-1_SAMN11649471-S001_METAG	0.0300661	0	0.719159	0.250775	363	Wastewater
LIAN20-1_SAMN11649473-S001_METAG	0.0371893	0	0.777132	0.185679	250	Wastewater
LIAN20-1_SAMN11649474-S001_METAG	0.0205862	0	0.753783	0.225631	266	Wastewater
LIAN20-1_SAMN11649475-S001_METAG	0.0216023	0	0.733458	0.24494	257	Wastewater
LIAN20-1_SAMN11649480-S001_METAG	0.0378065	0	0.64186	0.320334	327	Wastewater
LIAN20-1_SAMN11649481-S001_METAG	0.171199	0	0.452222	0.376579	306	Wastewater
LIJU14-1_SAMEA2338623-S001_METAG	0.552919	0.368054	0.0482606	0.0307661	214	Human gut
LIJU14-1_SAMEA2338624-S001_METAG	0.909551	0.0548477	0.0145478	0.0210536	98	Human gut
LIJU14-1_SAMEA2338625-S001_METAG	0.35929	0.528166	0.0591517	0.0533925	353	Human gut
LIJU14-1_SAMEA2338626-S001_METAG	0.568113	0.301511	0.0679907	0.0623858	288	Human gut
LIJU14-1_SAMEA2338627-S001_METAG	0.419919	0.405819	0.108441	0.0658207	349	Human gut
LIJU14-1_SAMEA2338628-S001_METAG	0.517996	0.364569	0.0790381	0.0383968	391	Human gut
LIJU14-1_SAMEA2338629-S001_METAG	0.743966	0.184708	0.0305295	0.0407961	178	Human gut
LIJU14-1_SAMEA2338630-S001_METAG	0.307418	0.574403	0.059336	0.0588429	424	Human gut
LIJU14-1_SAMEA2338631-S001_METAG	0.343377	0.541739	0.0656288	0.0492551	323	Human gut
LIJU14-1_SAMEA2338632-S001_METAG	0.610415	0.268442	0.098042	0.0231018	339	Human gut
LIJU14-1_SAMEA2338633-S001_METAG	0.724069	0.221959	0.0357592	0.0182128	160	Human gut
LIJU14-1_SAMEA2338634-S001_METAG	0.263966	0.616533	0.0767913	0.0427094	352	Human gut
LIJU14-1_SAMEA2338635-S001_METAG	0.653873	0.240986	0.059507	0.0456338	292	Human gut
LIJU14-1_SAMEA2338636-S001_METAG	0.229531	0.683042	0.0372826	0.0501445	244	Human gut
LIJU14-1_SAMEA2338637-S001_METAG	0.711035	0.203598	0.0584795	0.0268879	234	Human gut
LIJU14-1_SAMEA2338638-S001_METAG	0.485113	0.406986	0.0603681	0.0475325	294	Human gut
LIJU14-1_SAMEA2338639-S001_METAG	0.61932	0.291818	0.0417989	0.0470625	258	Human gut
LIJU14-1_SAMEA2338640-S001_METAG	0.527774	0.313922	0.0874205	0.0708834	229	Human gut
LIJU14-1_SAMEA2338641-S001_METAG	0.529196	0.391098	0.0390722	0.0406329	302	Human gut
LIJU14-1_SAMEA2338642-S001_METAG	0.441517	0.377801	0.108114	0.0725676	255	Human gut
LIJU14-1_SAMEA2338643-S001_METAG	0.584358	0.364276	0.0338115	0.0175546	238	Human gut
LIJU14-1_SAMEA2338644-S001_METAG	0.598487	0.320874	0.0399552	0.0406837	283	Human gut
LIJU14-1_SAMEA2338645-S001_METAG	0.390367	0.504711	0.0652747	0.0396472	301	Human gut
LIJU14-1_SAMEA2338646-S001_METAG	0.396631	0.519662	0.0493788	0.0343282	293	Human gut
LIJU14-1_SAMEA2338647-S001_METAG	0.664783	0.218593	0.0531473	0.0634766	239	Human gut
LIJU14-1_SAMEA2338648-S001_METAG	0.397947	0.473016	0.0469095	0.0821273	330	Human gut
LIJU14-1_SAMEA2338649-S001_METAG	0.754538	0.215763	0.0164175	0.0132808	173	Human gut
LIJU14-1_SAMEA2338650-S001_METAG	0.592105	0.293572	0.0696721	0.0446506	209	Human gut
LIJU14-1_SAMEA2338651-S001_METAG	0.257324	0.552049	0.13005	0.0605769	408	Human gut
LIJU14-1_SAMEA2338652-S001_METAG	0.439723	0.460237	0.0518181	0.0482212	314	Human gut
LIJU14-1_SAMEA2338653-S001_METAG	0.44832	0.454787	0.05706	0.0398332	304	Human gut
LIJU14-1_SAMEA2338654-S001_METAG	0.596005	0.321964	0.0430582	0.0389728	238	Human gut
LIJU14-1_SAMEA2338655-S001_METAG	0.856219	0.106419	0.0135718	0.0237905	142	Human gut
LIJU14-1_SAMEA2338656-S001_METAG	0.493042	0.283738	0.178131	0.0450895	285	Human gut
LIJU14-1_SAMEA2338657-S001_METAG	0.547542	0.361966	0.0401289	0.0503626	289	Human gut
LIJU14-1_SAMEA2338658-S001_METAG	0.591325	0.291402	0.094268	0.0230054	241	Human gut
LIJU14-1_SAMEA2338659-S001_METAG	0.414821	0.485781	0.0578166	0.0415815	265	Human gut
LIJU14-1_SAMEA2338660-S001_METAG	0.547168	0.356578	0.0383417	0.057912	269	Human gut
LIJU14-1_SAMEA2338661-S001_METAG	0.440944	0.47436	0.0493632	0.0353319	301	Human gut
LIJU14-1_SAMEA2338662-S001_METAG	0.720807	0.198074	0.0339846	0.047134	138	Human gut
LIJU14-1_SAMEA2338663-S001_METAG	0.35	0.557126	0.0428738	0.05	293	Human gut
LIJU14-1_SAMEA2338664-S001_METAG	0.406863	0.454516	0.093462	0.0451588	416	Human gut
LIJU14-1_SAMEA2338665-S001_METAG	0.471848	0.446622	0.0484102	0.0331199	342	Human gut
LIJU14-1_SAMEA2338666-S001_METAG	0.811093	0.122639	0.0371014	0.0291673	169	Human gut
LIJU14-1_SAMEA2338667-S001_METAG	0.515468	0.420494	0.0298806	0.0341572	265	Human gut
LIJU14-1_SAMEA2338668-S001_METAG	0.689662	0.262401	0.0132347	0.034702	132	Human gut
LIJU14-1_SAMEA2338669-S001_METAG	0.560197	0.334364	0.050101	0.0553382	336	Human gut
LIJU14-1_SAMEA2338670-S001_METAG	0.303146	0.494254	0.14186	0.0607387	245	Human gut
LIJU14-1_SAMEA2338671-S001_METAG	0.423971	0.487181	0.0590427	0.0298055	306	Human gut
LIJU14-1_SAMEA2338672-S001_METAG	0.500735	0.423192	0.0366428	0.0394303	301	Human gut
LIJU14-1_SAMEA2338673-S001_METAG	0.564389	0.304363	0.0853228	0.045925	316	Human gut
LIJU14-1_SAMEA2338674-S001_METAG	0.853689	0.0931755	0.023168	0.0299673	112	Human gut
LIJU14-1_SAMEA2338675-S001_METAG	0.678424	0.218566	0.0329103	0.0701004	178	Human gut
LIJU14-1_SAMEA2338676-S001_METAG	0.471919	0.389151	0.0668485	0.0720814	269	Human gut
LIJU14-1_SAMEA2338677-S001_METAG	0.539935	0.320909	0.0839875	0.0551682	255	Human gut
LIJU14-1_SAMEA2338678-S001_METAG	0.479764	0.42186	0.0530086	0.0453677	296	Human gut
LIJU14-1_SAMEA2338679-S001_METAG	0.360644	0.545103	0.0589633	0.03529	215	Human gut
LIJU14-1_SAMEA2338680-S001_METAG	0.444747	0.427644	0.089458	0.0381512	242	Human gut
LIJU14-1_SAMEA2338681-S001_METAG	0.435365	0.490038	0.0398482	0.0347486	292	Human gut
LIJU14-1_SAMEA2338682-S001_METAG	0.485714	0.437232	0.034567	0.042487	292	Human gut
LIJU14-1_SAMEA2338683-S001_METAG	0.431104	0.507199	0.025778	0.0359189	148	Human gut
LIJU14-1_SAMEA2338684-S001_METAG	0.285959	0.629935	0.0389108	0.0451949	260	Human gut
LIJU14-1_SAMEA2338685-S001_METAG	0.399654	0.477231	0.0686096	0.0545047	405	Human gut
LIJU14-1_SAMEA2338686-S001_METAG	0.547865	0.329392	0.0705255	0.0522167	333	Human gut
LIJU14-1_SAMEA2338687-S001_METAG	0.280112	0.530982	0.123364	0.0655419	399	Human gut
LIJU14-1_SAMEA2338688-S001_METAG	0.62	0.257742	0.051129	0.071129	166	Human gut
LIJU14-1_SAMEA2338689-S001_METAG	0.4604	0.450322	0.0548964	0.0343817	238	Human gut
LIJU14-1_SAMEA2338690-S001_METAG	0.563991	0.359364	0.0365148	0.0401302	209	Human gut
LIJU14-1_SAMEA2338691-S001_METAG	0.660683	0.265598	0.031072	0.0426467	201	Human gut
LIJU14-1_SAMEA2338692-S001_METAG	0.412978	0.470869	0.0718222	0.0443316	320	Human gut
LIJU14-1_SAMEA2338693-S001_METAG	0.439111	0.47219	0.0368889	0.0518095	310	Human gut
LIJU14-1_SAMEA2338694-S001_METAG	0.481634	0.430958	0.0509214	0.0364865	343	Human gut
LIJU14-1_SAMEA2338695-S001_METAG	0.689959	0.222038	0.0574736	0.0305286	303	Human gut
LIJU14-1_SAMEA2338696-S001_METAG	0.316815	0.557262	0.0830571	0.0428663	304	Human gut
LIJU14-1_SAMEA2338697-S001_METAG	0.462573	0.441296	0.0381987	0.0579319	258	Human gut
LIJU14-1_SAMEA2338698-S001_METAG	0.462922	0.421219	0.0520558	0.0638032	283	Human gut
LIJU14-1_SAMEA2338699-S001_METAG	0.381829	0.436353	0.129049	0.0527688	328	Human gut
LIJU14-1_SAMEA2338700-S001_METAG	0.524156	0.142869	0.22361	0.109365	195	Human gut
LIJU14-1_SAMEA2338701-S001_METAG	0.546825	0.346451	0.0627001	0.0440235	331	Human gut
LIJU14-1_SAMEA2338702-S001_METAG	0.384647	0.515668	0.0457033	0.0539819	262	Human gut
LIJU14-1_SAMEA2338703-S001_METAG	0.334692	0.49621	0.117063	0.0520349	306	Human gut
LIJU14-1_SAMEA2338704-S001_METAG	0.474222	0.416386	0.0693721	0.0400204	408	Human gut
LIJU14-1_SAMEA2338705-S001_METAG	0.565698	0.334107	0.0482867	0.0519083	225	Human gut
LIJU14-1_SAMEA2338706-S001_METAG	0.39798	0.490195	0.0590936	0.0527317	353	Human gut
LIJU14-1_SAMEA2338707-S001_METAG	0.458636	0.410481	0.0829846	0.047898	366	Human gut
LIJU14-1_SAMEA2338708-S001_METAG	0.370159	0.521126	0.0594699	0.0492449	300	Human gut
LIJU14-1_SAMEA2338709-S001_METAG	0.64724	0.253925	0.0321821	0.0666536	283	Human gut
LIJU14-1_SAMEA2338710-S001_METAG	0.53236	0.322042	0.0832103	0.0623883	344	Human gut
LIJU14-1_SAMEA2338711-S001_METAG	0.516569	0.290845	0.128853	0.063733	255	Human gut
LIJU14-1_SAMEA2338712-S001_METAG	0.647764	0.26253	0.0354246	0.0542808	260	Human gut
LIJU14-1_SAMEA2338713-S001_METAG	0.678197	0.225496	0.0641669	0.0321404	292	Human gut
LIJU14-1_SAMEA2338714-S001_METAG	0.399458	0.487479	0.0749737	0.038089	396	Human gut
LIJU14-1_SAMEA2338715-S001_METAG	0.420123	0.477779	0.0641147	0.0379829	336	Human gut
LIJU14-1_SAMEA2338716-S001_METAG	0.877954	0.0773196	0.0226011	0.0221253	145	Human gut
LIJU14-1_SAMEA2338717-S001_METAG	0.671785	0.244809	0.0493806	0.0340255	259	Human gut
LIJU14-1_SAMEA2338718-S001_METAG	0.336702	0.547872	0.0771277	0.0382979	304	Human gut
LIJU14-1_SAMEA2338719-S001_METAG	0.288756	0.496578	0.135125	0.0795411	430	Human gut
LIJU14-1_SAMEA2338720-S001_METAG	0.478271	0.433517	0.0442679	0.0439436	306	Human gut
LIJU14-1_SAMEA2338721-S001_METAG	0.312391	0.582797	0.0443866	0.060425	318	Human gut
LIJU14-1_SAMEA2338722-S001_METAG	0.736813	0.161398	0.0565496	0.0452396	163	Human gut
LIJU14-1_SAMEA2338723-S001_METAG	0.590433	0.342089	0.0343415	0.0331365	288	Human gut
LIJU14-1_SAMEA2338724-S001_METAG	0.404488	0.477532	0.0701536	0.0478268	305	Human gut
LIJU14-1_SAMEA2338725-S001_METAG	0.570608	0.314909	0.0536506	0.0608332	293	Human gut
LIJU14-1_SAMEA2338726-S001_METAG	0.418502	0.452803	0.0798415	0.0488534	305	Human gut
LIJU14-1_SAMEA2338727-S001_METAG	0.404884	0.483753	0.0640555	0.0473077	370	Human gut
LIJU14-1_SAMEA2338728-S001_METAG	0.398254	0.494338	0.0496383	0.05777	355	Human gut
LIJU14-1_SAMEA2338729-S001_METAG	0.301316	0.616934	0.0509153	0.0308352	250	Human gut
LIJU14-1_SAMEA2338730-S001_METAG	0.593166	0.339932	0.0326016	0.0343003	261	Human gut
LIJU14-1_SAMEA2338731-S001_METAG	0.376531	0.47193	0.093003	0.0585353	446	Human gut
LIJU14-1_SAMEA2338732-S001_METAG	0.62329	0.287512	0.0485389	0.0406589	267	Human gut
LIJU14-1_SAMEA2338733-S001_METAG	0.82067	0.0624882	0.0435715	0.0732707	140	Human gut
LIJU14-1_SAMEA2338734-S001_METAG	0.650214	0.212375	0.109827	0.0275844	157	Human gut
LIJU14-1_SAMEA2338735-S001_METAG	0.818476	0.0834572	0.00458982	0.0934773	82	Human gut
LIJU14-1_SAMEA2338736-S001_METAG	0.61095	0.204189	0.081689	0.103172	189	Human gut
LIJU14-1_SAMEA2338737-S001_METAG	0.601534	0.341606	0.023917	0.0329422	230	Human gut
LIJU14-1_SAMEA2338738-S001_METAG	0.568668	0.330234	0.0621709	0.0389269	239	Human gut
LIJU14-1_SAMEA2338739-S001_METAG	0.379035	0.516479	0.0516762	0.0528107	320	Human gut
LIJU14-1_SAMEA2338740-S001_METAG	0.367198	0.544043	0.0530702	0.0356887	337	Human gut
LIJU14-1_SAMEA2338741-S001_METAG	0.633723	0.293918	0.0333288	0.0390307	301	Human gut
LIJU14-1_SAMEA2338742-S001_METAG	0.844128	0.107779	0.0176054	0.0304874	116	Human gut
LIJU14-1_SAMEA2338743-S001_METAG	0.722107	0.189485	0.0355624	0.0528459	212	Human gut
LIJU14-1_SAMEA2338744-S001_METAG	0.698645	0.239023	0.0210363	0.0412961	209	Human gut
LIJU14-1_SAMEA2338745-S001_METAG	0.257364	0.669773	0.0409091	0.0319545	314	Human gut
LIJU14-1_SAMEA2338746-S001_METAG	0.809497	0.132616	0.0320572	0.0258297	223	Human gut
LIJU14-1_SAMEA2338747-S001_METAG	0.476066	0.396632	0.0740971	0.0532043	288	Human gut
LIJU14-1_SAMEA2338748-S001_METAG	0.772617	0.13126	0.0144386	0.0816842	118	Human gut
LIJU14-1_SAMEA2338749-S001_METAG	0.54027	0.301814	0.0666388	0.0912779	218	Human gut
LIJU14-1_SAMEA2338750-S001_METAG	0.511637	0.383034	0.0641653	0.0411637	334	Human gut
LIJU14-1_SAMEA2338751-S001_METAG	0.703238	0.148815	0.0519659	0.0959815	286	Human gut
LIJU14-1_SAMEA2338752-S001_METAG	0.619848	0.254256	0.0726553	0.0532407	223	Human gut
LIJU14-1_SAMEA2338753-S001_METAG	0.49788	0.384452	0.0724382	0.0452297	343	Human gut
LIJU14-1_SAMEA2338754-S001_METAG	0.542081	0.36709	0.0436533	0.0471757	248	Human gut
LIJU14-1_SAMEA2338755-S001_METAG	0.929389	0.0152268	0.0257988	0.0295858	61	Human gut
LIJU14-1_SAMEA2338756-S001_METAG	0.575958	0.282933	0.0492989	0.0918103	208	Human gut
LIJU14-1_SAMEA2338757-S001_METAG	0.446437	0.454014	0.0575504	0.0419989	329	Human gut
LIJU14-1_SAMEA2338758-S001_METAG	0.568644	0.329196	0.0591081	0.0430515	315	Human gut
LIJU14-1_SAMEA2338759-S001_METAG	0.344847	0.539771	0.05961	0.0557722	330	Human gut
LIJU14-1_SAMEA2338760-S001_METAG	0.528037	0.418268	0.023927	0.0297681	274	Human gut
LIJU14-1_SAMEA2338761-S001_METAG	0.689579	0.20389	0.0519594	0.0545718	229	Human gut
LIJU14-1_SAMEA2338762-S001_METAG	0.720493	0.196282	0.051016	0.0322093	263	Human gut
LIJU14-1_SAMEA2338763-S001_METAG	0.45193	0.461595	0.0431809	0.043294	315	Human gut
LIJU14-1_SAMEA2338764-S001_METAG	0.615725	0.227276	0.0920362	0.064963	234	Human gut
LIJU14-1_SAMEA2338765-S001_METAG	0.722206	0.195196	0.0374534	0.0451453	279	Human gut
LIJU14-1_SAMEA2338766-S001_METAG	0.654051	0.180471	0.0898393	0.0756393	225	Human gut
LIJU14-1_SAMEA2338767-S001_METAG	0.722328	0.184366	0.0543035	0.0390021	218	Human gut
LIJU14-1_SAMEA2338768-S001_METAG	0.677942	0.201604	0.0527548	0.0676995	158	Human gut
LIJU14-1_SAMEA2338769-S001_METAG	0.677676	0.22067	0.0556468	0.0460072	237	Human gut
LIJU14-1_SAMEA2338770-S001_METAG	0.433257	0.463368	0.0532473	0.0501278	393	Human gut
LIJU14-1_SAMEA2338771-S001_METAG	0.562317	0.302203	0.0606878	0.0747921	287	Human gut
LIJU14-1_SAMEA2338772-S001_METAG	0.657024	0.245676	0.0579549	0.0393446	254	Human gut
LIJU14-1_SAMEA2338773-S001_METAG	0.44785	0.481141	0.0426058	0.0284039	187	Human gut
LIJU14-1_SAMEA2338774-S001_METAG	0.513557	0.387783	0.0632172	0.0354423	326	Human gut
LIJU14-1_SAMEA2338775-S001_METAG	0.540724	0.347166	0.0673658	0.0447441	175	Human gut
LIJU14-1_SAMEA2338776-S001_METAG	0.308499	0.567598	0.0672447	0.0566589	331	Human gut
LIJU14-1_SAMEA2338777-S001_METAG	0.617174	0.264487	0.0611896	0.0571491	253	Human gut
LIJU14-1_SAMEA2338778-S001_METAG	0.742901	0.149542	0.0775591	0.0299981	175	Human gut
LIJU14-1_SAMEA2338779-S001_METAG	0.637601	0.293058	0.0497638	0.0195772	144	Human gut
LIJU14-1_SAMEA2338780-S001_METAG	0.677657	0.256102	0.0379921	0.028248	171	Human gut
LIJU14-1_SAMEA2338781-S001_METAG	0.663118	0.220058	0.0817147	0.0351096	178	Human gut
LIJU14-1_SAMEA2338782-S001_METAG	0.78683	0.128271	0.0290027	0.0558961	262	Human gut
LIJU14-1_SAMEA2338783-S001_METAG	0.555309	0.342047	0.0520603	0.0505834	296	Human gut
LIJU14-1_SAMEA2338784-S001_METAG	0.654432	0.240995	0.0465319	0.0580404	176	Human gut
LIJU14-1_SAMEA2338785-S001_METAG	0.663862	0.197856	0.0748405	0.0634414	195	Human gut
LIJU14-1_SAMEA2338786-S001_METAG	0.55665	0.306684	0.0650048	0.0716615	248	Human gut
LIJU14-1_SAMEA2338787-S001_METAG	0.647392	0.235426	0.0750958	0.0420866	202	Human gut
LIJU14-1_SAMEA2338788-S001_METAG	0.558068	0.343326	0.0398201	0.0587852	238	Human gut
LIJU14-1_SAMEA2338789-S001_METAG	0.82039	0.092931	0.0358259	0.0508536	169	Human gut
LIJU14-1_SAMEA2338790-S001_METAG	0.680024	0.24408	0.00825744	0.0676381	78	Human gut
LIJU14-1_SAMEA2338791-S001_METAG	0.721412	0.180934	0.0383288	0.059325	241	Human gut
LIJU14-1_SAMEA2338792-S001_METAG	0.756081	0.13385	0.0565294	0.0535399	125	Human gut
LIJU14-1_SAMEA2338793-S001_METAG	0.829402	0.0692518	0.0551787	0.0461679	134	Human gut
LIJU14-1_SAMEA2338794-S001_METAG	0.666386	0.300763	0.0104113	0.0224392	82	Human gut
LIJU14-1_SAMEA2338795-S001_METAG	0.787415	0.159064	0.0342933	0.0192276	105	Human gut
LIJU14-1_SAMEA2338796-S001_METAG	0.701573	0.23045	0.00182081	0.0661562	84	Human gut
LIJU14-1_SAMEA2338797-S001_METAG	0.722663	0.218859	0.0235732	0.0349049	144	Human gut
LIJU14-1_SAMEA2338798-S001_METAG	0.803534	0.1418	0.0226019	0.0320642	99	Human gut
LIJU14-1_SAMEA2338799-S001_METAG	0.891907	0.0702199	0.00494993	0.0329228	72	Human gut
LIJU14-1_SAMEA2338800-S001_METAG	0.697182	0.232119	0.0244726	0.0462261	132	Human gut
LIJU14-1_SAMEA2338801-S001_METAG	0.726812	0.187768	0.0503063	0.0351131	348	Human gut
LIJU14-1_SAMEA2338802-S001_METAG	0.648342	0.256083	0.0544404	0.0411344	259	Human gut
LIJU14-1_SAMEA2338803-S001_METAG	0.848853	0.124835	0.00108134	0.0252313	47	Human gut
LIJU14-1_SAMEA2338804-S001_METAG	0.553021	0.246479	0.173728	0.0267722	242	Human gut
LIJU14-1_SAMEA2338805-S001_METAG	0.526305	0.430578	0.0270282	0.0160892	108	Human gut
LIJU14-1_SAMEA2338806-S001_METAG	0.514552	0.42151	0.0344687	0.0294691	99	Human gut
LIJU14-1_SAMEA2338807-S001_METAG	0.773409	0.172531	0.0236159	0.030444	206	Human gut
LIJU14-1_SAMEA2338808-S001_METAG	0.83366	0.0810417	0.025203	0.0600952	154	Human gut
LIJU14-1_SAMEA2338809-S001_METAG	0.800653	0.146171	0.00954055	0.0436355	123	Human gut
LIJU14-1_SAMEA2338810-S001_METAG	0.680174	0.226667	0.0515517	0.0416071	230	Human gut
LIJU14-1_SAMEA2338811-S001_METAG	0.438525	0.467351	0.0526713	0.0414529	304	Human gut
LIJU14-1_SAMEA2338812-S001_METAG	0.963452	0.0115911	0.0024957	0.0224613	51	Human gut
LIJU14-1_SAMEA2338813-S001_METAG	0.574114	0.324213	0.0538789	0.0477934	277	Human gut
LIJU14-1_SAMEA2338814-S001_METAG	0.599433	0.279547	0.0553607	0.0656593	275	Human gut
LIJU14-1_SAMEA2338815-S001_METAG	0.935667	0.0142199	0.0358929	0.0142199	81	Human gut
LIJU14-1_SAMEA2338816-S001_METAG	0.852807	0.0502283	0.0484153	0.0485496	111	Human gut
LIJU14-1_SAMEA2338817-S001_METAG	0.50232	0.393122	0.0674012	0.0371576	347	Human gut
LIJU14-1_SAMEA2338818-S001_METAG	0.453339	0.35765	0.131261	0.0577498	299	Human gut
LIJU14-1_SAMEA2338819-S001_METAG	0.349146	0.555418	0.0489733	0.0464628	301	Human gut
LIJU14-1_SAMEA2338820-S001_METAG	0.926525	0.0249802	0.000122152	0.0483723	44	Human gut
LIJU14-1_SAMEA2338821-S001_METAG	0.62533	0.301409	0.0245893	0.0486717	221	Human gut
LIJU14-1_SAMEA2338822-S001_METAG	0.59984	0.305001	0.0414477	0.0537118	270	Human gut
LIJU14-1_SAMEA2338823-S001_METAG	0.57774	0.351933	0.0240934	0.0462332	254	Human gut
LIJU14-1_SAMEA2338824-S001_METAG	0.820445	0.0927666	0.0342947	0.0524933	221	Human gut
LIJU14-1_SAMEA2338825-S001_METAG	0.569932	0.34137	0.0593099	0.0293889	291	Human gut
LIJU14-1_SAMEA2338826-S001_METAG	0.783708	0.0903996	0.0602442	0.0656481	230	Human gut
LIJU14-1_SAMEA2338827-S001_METAG	0.614681	0.289895	0.0454355	0.0499884	274	Human gut
LIJU14-1_SAMEA2338828-S001_METAG	0.418102	0.478212	0.0556296	0.0480559	291	Human gut
LIJU14-1_SAMEA2338829-S001_METAG	0.772904	0.150621	0.0321096	0.0443656	185	Human gut
LIJU14-1_SAMEA2338830-S001_METAG	0.272129	0.613638	0.0665936	0.0476386	359	Human gut
LIJU14-1_SAMEA2338831-S001_METAG	0.562857	0.371834	0.0335199	0.0317891	148	Human gut
LIJU14-1_SAMEA2338832-S001_METAG	0.73893	0.187752	0.0380549	0.0352638	293	Human gut
LIJU14-1_SAMEA2338833-S001_METAG	0.534213	0.400032	0.0380186	0.0277368	276	Human gut
LIJU14-1_SAMEA2338834-S001_METAG	0.78923	0.120326	0.0439438	0.0465005	195	Human gut
LIJU14-1_SAMEA2338835-S001_METAG	0.260729	0.573637	0.118269	0.0473646	401	Human gut
LIJU14-1_SAMEA2338836-S001_METAG	0.537204	0.354438	0.0472732	0.0610854	313	Human gut
LIJU14-1_SAMEA2338837-S001_METAG	0.566447	0.343233	0.0533365	0.0369831	298	Human gut
LIJU14-1_SAMEA2338838-S001_METAG	0.421976	0.473702	0.0683071	0.0360147	306	Human gut
LIJU14-1_SAMEA2338839-S001_METAG	0.740385	0.132321	0.102382	0.0249126	140	Human gut
LIJU14-1_SAMEA2338840-S001_METAG	0.646847	0.225951	0.0648254	0.0623762	271	Human gut
LIJU14-1_SAMEA2338841-S001_METAG	0.69828	0.179017	0.0635295	0.0591732	250	Human gut
LIJU14-1_SAMEA2338842-S001_METAG	0.734037	0.214801	0.0183738	0.0327885	141	Human gut
LIJU14-1_SAMEA2338843-S001_METAG	0.816068	0.0766203	0.0417001	0.065612	136	Human gut
LIJU14-1_SAMEA2338844-S001_METAG	0.832732	0.0883734	0.00631883	0.0725763	57	Human gut
LIJU14-1_SAMEA2338845-S001_METAG	0.732123	0.189517	0.0438413	0.0345189	269	Human gut
LIJU14-1_SAMEA2338846-S001_METAG	0.679478	0.195701	0.0666591	0.0581627	279	Human gut
LIJU14-1_SAMEA2338847-S001_METAG	0.526136	0.3655	0.0671364	0.0412273	344	Human gut
LIJU14-1_SAMEA2338848-S001_METAG	0.600524	0.294722	0.0376209	0.0671334	266	Human gut
LIJU14-1_SAMEA2338849-S001_METAG	0.557302	0.311794	0.0508398	0.0800648	255	Human gut
LIJU14-1_SAMEA2338850-S001_METAG	0.545066	0.34357	0.0266477	0.0847168	158	Human gut
LIJU14-1_SAMEA2338851-S001_METAG	0.402204	0.494178	0.057351	0.0462669	313	Human gut
LIJU14-1_SAMEA2338852-S001_METAG	0.635004	0.27205	0.0438596	0.0490868	323	Human gut
[truncated: 3,757 more rows]

## Sheet: Supplementary Table 6
Adjusted p-value	generalized fold change	Tool	Taxonomy	Group
0.00250393	-2.1085	MetaPhlAn3	k__Archaea|p__Euryarchaeota|c__Methanobacteria|o__Methanobacteriales|f__Methanobacteriaceae|g__Methanosphaera|s__Methanosphaera_sp_SHI1033	ref. available
0.00550555	1.20699	MetaPhlAn3	k__Archaea|p__Euryarchaeota|c__Methanobacteria|o__Methanobacteriales|f__Methanobacteriaceae|g__Methanosphaera|s__Methanosphaera_sp_SHI613	ref. available
0.268135	0.0607798	MetaPhlAn3	k__Archaea|p__Euryarchaeota|c__Thermoplasmata|o__Thermoplasmata_unclassified|f__Thermoplasmata_unclassified|g__Thermoplasmata_unclassified|s__methanogenic_archaeon_ISO4_H5	ref. available
0.00218727	-1.79188	MetaPhlAn3	k__Bacteria|p__Actinobacteria|c__Coriobacteriia|o__Coriobacteriales|f__Coriobacteriaceae|g__Collinsella|s__Collinsella_aerofaciens	ref. available
0.0422679	-1.40615	MetaPhlAn3	k__Bacteria|p__Bacteroidetes|c__Bacteroidia|o__Bacteroidales|f__Prevotellaceae|g__Prevotella|s__Prevotella_bryantii	ref. available
0.175581	0.485529	MetaPhlAn3	k__Bacteria|p__Bacteroidetes|c__Bacteroidia|o__Bacteroidales|f__Prevotellaceae|g__Prevotella|s__Prevotella_ruminicola	ref. available
0.11749	0.575535	MetaPhlAn3	k__Bacteria|p__Bacteroidetes|c__Bacteroidia|o__Bacteroidales|f__Prevotellaceae|g__Prevotella|s__Prevotella_sp_ne3005	ref. available
0.677585	-0.0417451	MetaPhlAn3	k__Bacteria|p__Bacteroidetes|c__Bacteroidia|o__Bacteroidales|f__Prevotellaceae|g__Prevotella|s__Prevotella_sp_tc2_28	ref. available
0.0896873	0.608977	MetaPhlAn3	k__Bacteria|p__Bacteroidetes|c__Bacteroidia|o__Bacteroidales|f__Prevotellaceae|g__Prevotella|s__Prevotella_sp_tf2_5	ref. available
0.00412571	1.71361	MetaPhlAn3	k__Bacteria|p__Fibrobacteres|c__Fibrobacteria|o__Fibrobacterales|f__Fibrobacteraceae|g__Fibrobacter|s__Fibrobacter_sp_UWP2	ref. available
0.268135	-0.504227	MetaPhlAn3	k__Bacteria|p__Fibrobacteres|c__Fibrobacteria|o__Fibrobacterales|f__Fibrobacteraceae|g__Fibrobacter|s__Fibrobacter_succinogenes	ref. available
0.00218727	-1.00844	MetaPhlAn3	k__Bacteria|p__Firmicutes|c__Bacilli|o__Lactobacillales|f__Lactobacillaceae|g__Sharpea|s__Sharpea_azabuensis	ref. available
0.001749	-2.4067	MetaPhlAn3	k__Bacteria|p__Firmicutes|c__Clostridia|o__Clostridiales|f__Clostridiaceae|g__Clostridium|s__Clostridium_sp_SY8519	ref. available
0.138813	0.170587	MetaPhlAn3	k__Bacteria|p__Firmicutes|c__Clostridia|o__Clostridiales|f__Lachnospiraceae|g__Butyrivibrio|s__Butyrivibrio_proteoclasticus	ref. available
0.0567437	-0.797791	MetaPhlAn3	k__Bacteria|p__Firmicutes|c__Clostridia|o__Clostridiales|f__Lachnospiraceae|g__Dorea|s__Dorea_longicatena	ref. available
0.00233136	-1.84569	MetaPhlAn3	k__Bacteria|p__Firmicutes|c__Erysipelotrichia|o__Erysipelotrichales|f__Erysipelotrichaceae|g__Kandleria|s__Kandleria_vitulina	ref. available
0.00218727	1.85393	MetaPhlAn3	k__Bacteria|p__Firmicutes|c__Negativicutes|o__Acidaminococcales|f__Acidaminococcaceae|g__Succiniclasticum|s__Succiniclasticum_ruminis	ref. available
0.0984955	-0.339165	MetaPhlAn3	k__Bacteria|p__Firmicutes|c__Negativicutes|o__Selenomonadales|f__Selenomonadaceae|g__Anaerovibrio|s__Anaerovibrio_lipolyticus	ref. available
0.0331809	-0.89728	MetaPhlAn3	k__Bacteria|p__Firmicutes|c__Negativicutes|o__Selenomonadales|f__Selenomonadaceae|g__Mitsuokella|s__Mitsuokella_jalaludinii	ref. available
0.420453	-0.987886	MetaPhlAn3	k__Bacteria|p__Firmicutes|c__Negativicutes|o__Veillonellales|f__Veillonellaceae|g__Megasphaera|s__Megasphaera_elsdenii	ref. available
0.0958374	-0.665574	mOTUs3	2 Bacteria__1239 Firmicutes__91061 Bacilli__186826 Lactobacillales__1300 Streptococcaceae__1301 Streptococcus__NA Streptococcus sp. [Streptococcus infantarius/Streptococcus equinus/Streptococcus lutetiensis/Streptococcus sp. 45]	ref-mOTU
0.910387	-0.538569	mOTUs3	2 Bacteria__1239 Firmicutes__909932 Negativicutes__1843489 Veillonellales__31977 Veillonellaceae__906 Megasphaera__907 Megasphaera elsdenii [Megasphaera elsdenii CAG:570/Megasphaera elsdenii]	ref-mOTU
0.198504	-0.28527	mOTUs3	2 Bacteria__1239 Firmicutes__909932 Negativicutes__909929 Selenomonadales__1843491 Selenomonadaceae__82373 Anaerovibrio__82374 Anaerovibrio lipolyticus	ref-mOTU
0.869585	0.0319604	mOTUs3	2 Bacteria__1239 Firmicutes__186801 Clostridia__186802 Clostridiales__186803 Lachnospiraceae__830 Butyrivibrio__831 Butyrivibrio fibrisolvens [Butyrivibrio sp. TB/Butyrivibrio fibrisolvens]	ref-mOTU
0.545024	-0.281972	mOTUs3	2 Bacteria__1224 Proteobacteria__1236 Gammaproteobacteria__135624 Aeromonadales__83763 Succinivibrionaceae__83770 Succinivibrio__83771 Succinivibrio dextrinosolvens	ref-mOTU
0.399265	0.307625	mOTUs3	2 Bacteria__976 Bacteroidetes__200643 Bacteroidia__171549 Bacteroidales__171552 Prevotellaceae__838 Prevotella__839 Prevotella ruminicola [Prevotella sp. RM4/Prevotella sp. khp1/Prevotella ruminicola]	ref-mOTU
0.0497431	-0.891908	mOTUs3	2 Bacteria__1239 Firmicutes__186801 Clostridia__186802 Clostridiales__186803 Lachnospiraceae__189330 Dorea__88431 Dorea longicatena [Dorea longicatena CAG:42/Dorea longicatena]	ref-mOTU
0.372146	0.284957	mOTUs3	2 Bacteria__1239 Firmicutes__186801 Clostridia__186802 Clostridiales__541000 Ruminococcaceae__1263 Ruminococcus__1264 Ruminococcus albus	ref-mOTU
0.00430375	2.07069	mOTUs3	2 Bacteria__1239 Firmicutes__186801 Clostridia__186802 Clostridiales__186803 Lachnospiraceae__830 Butyrivibrio__NA Butyrivibrio sp. [Butyrivibrio sp. XBB1001/Butyrivibrio sp. INlla14]	ref-mOTU
0.832692	0.0546409	mOTUs3	2 Bacteria__1239 Firmicutes__186801 Clostridia__186802 Clostridiales__186803 Lachnospiraceae__830 Butyrivibrio__43305 Butyrivibrio proteoclasticus	ref-mOTU
0.0433324	-1.53155	mOTUs3	2 Bacteria__976 Bacteroidetes__200643 Bacteroidia__171549 Bacteroidales__171552 Prevotellaceae__838 Prevotella__77095 Prevotella bryantii	ref-mOTU
0.0985209	-0.420651	mOTUs3	2 Bacteria__1239 Firmicutes__909932 Negativicutes__909929 Selenomonadales__1843491 Selenomonadaceae__970 Selenomonas__971 Selenomonas ruminantium [Selenomonas sp. FC4001/Selenomonas ruminantium]	ref-mOTU
0.545024	-0.190907	mOTUs3	2 Bacteria__1239 Firmicutes__909932 Negativicutes__909929 Selenomonadales__1843491 Selenomonadaceae__970 Selenomonas__971 Selenomonas ruminantium	ref-mOTU
0.476609	0.350782	mOTUs3	2 Bacteria__1239 Firmicutes__186801 Clostridia__186802 Clostridiales__186803 Lachnospiraceae__28050 Lachnospira__28051 Lachnospira multipara	ref-mOTU
0.248785	1.10726	mOTUs3	2 Bacteria__1239 Firmicutes__909932 Negativicutes__909929 Selenomonadales__1843491 Selenomonadaceae__970 Selenomonas__971 Selenomonas ruminantium	ref-mOTU
0.00430375	2.35596	mOTUs3	2 Bacteria__1239 Firmicutes__186801 Clostridia__186802 Clostridiales__186803 Lachnospiraceae__830 Butyrivibrio__185008 Butyrivibrio hungatei [Butyrivibrio sp. AE3003/Butyrivibrio sp. AE2005/Butyrivibrio hungatei/Butyrivibrio sp. M55]	ref-mOTU
0.910387	0.03072	mOTUs3	2 Bacteria__1239 Firmicutes__186801 Clostridia__186802 Clostridiales__186803 Lachnospiraceae__265975 Oribacterium__NA Oribacterium sp. [Oribacterium sp. FC2011/Oribacterium sp. KHPX15/Oribacterium sp. NK2B42]	ref-mOTU
0.910387	0.278738	mOTUs3	2 Bacteria__976 Bacteroidetes__200643 Bacteroidia__171549 Bacteroidales__815 Bacteroidaceae__816 Bacteroides__NA Bacteroides sp. [Bacteroides sp. Ga6A1/Bacteroides sp. Ga6A2/Bacteroidales bacterium KHT7]	ref-mOTU
0.675304	0.138084	mOTUs3	2 Bacteria__1239 Firmicutes__186801 Clostridia__186802 Clostridiales__186803 Lachnospiraceae__NA Lachnospiraceae gen. incertae sedis__NA Lachnospiraceae bacterium [Lachnospiraceae bacterium NC2008/Lachnospiraceae bacterium NK4A136]	ref-mOTU
0.0100171	-1.8184	mOTUs3	2 Bacteria__1239 Firmicutes__526524 Erysipelotrichia__526525 Erysipelotrichales__128827 Erysipelotrichaceae__1279388 Kandleria__1630 Kandleria vitulina	ref-mOTU
0.0504066	-1.35234	mOTUs3	2 Bacteria__1239 Firmicutes__909932 Negativicutes__909929 Selenomonadales__1843491 Selenomonadaceae__52225 Mitsuokella__187979 Mitsuokella jalaludinii	ref-mOTU
0.0045303	-1.04314	mOTUs3	2 Bacteria__1239 Firmicutes__91061 Bacilli__186826 Lactobacillales__33958 Lactobacillaceae__519427 Sharpea__322505 Sharpea azabuensis	ref-mOTU
0.0097595	-2.23235	mOTUs3	2 Bacteria__1239 Firmicutes__186801 Clostridia__186802 Clostridiales__186806 Eubacteriaceae__1730 Eubacterium__155865 Eubacterium pyruvativorans	ref-mOTU
0.545024	0.161483	mOTUs3	2 Bacteria__203691 Spirochaetes__203692 Spirochaetia__136 Spirochaetales__137 Spirochaetaceae__157 Treponema__163 Treponema bryantii	ref-mOTU
0.0985209	-0.543385	mOTUs3	2 Bacteria__1239 Firmicutes__909932 Negativicutes__1843489 Veillonellales__31977 Veillonellaceae__1980685 Caecibacter__1852378 Caecibacter massiliensis [Caecibacter massiliensis/Megasphaera sp. DJF_B143]	ref-mOTU
0.476609	-0.403468	mOTUs3	2 Bacteria__65842 Fibrobacteres__204430 Fibrobacteria__218872 Fibrobacterales__204431 Fibrobacteraceae__832 Fibrobacter__NA Fibrobacter sp. [Fibrobacter sp. UWB11/Fibrobacter sp. UWB12]	ref-mOTU
0.372146	-0.421573	mOTUs3	2 Bacteria__65842 Fibrobacteres__204430 Fibrobacteria__218872 Fibrobacterales__204431 Fibrobacteraceae__832 Fibrobacter__833 Fibrobacter succinogenes [Fibrobacter sp. UWB13/Fibrobacter sp. UWB7/Fibrobacter succinogenes]	ref-mOTU
0.832692	0.14541	mOTUs3	2 Bacteria__65842 Fibrobacteres__204430 Fibrobacteria__218872 Fibrobacterales__204431 Fibrobacteraceae__832 Fibrobacter__NA Fibrobacter sp. [Fibrobacter sp. UWB8/Fibrobacter sp. UWOV1/Fibrobacter sp. UWB15]	ref-mOTU
0.910387	0.0528936	mOTUs3	2 Bacteria__65842 Fibrobacteres__204430 Fibrobacteria__218872 Fibrobacterales__204431 Fibrobacteraceae__832 Fibrobacter__NA Fibrobacter sp. [Fibrobacter sp. UWCM/Fibrobacter sp. UWR3]	ref-mOTU
0.0188194	-1.25328	mOTUs3	2 Bacteria__201174 Actinobacteria__84998 Coriobacteriia__84999 Coriobacteriales__1643824 Atopobiaceae__133925 Olsenella__604330 Olsenella umbonata	ref-mOTU
0.00430375	-2.92316	mOTUs3	2 Bacteria__1239 Firmicutes__186801 Clostridia__186802 Clostridiales__31979 Clostridiaceae__1485 Clostridium__1042156 Clostridium sp. SY8519	ref-mOTU
0.984899	-0.046796	mOTUs3	2 Bacteria__1239 Firmicutes__186801 Clostridia__186802 Clostridiales__541000 Ruminococcaceae__1263 Ruminococcus__1265 Ruminococcus flavefaciens	ref-mOTU
0.381009	0.727869	mOTUs3	2 Bacteria__1239 Firmicutes__186801 Clostridia__186802 Clostridiales__186803 Lachnospiraceae__NA Lachnospiraceae gen. incertae sedis__1410633 Lachnospiraceae bacterium YSB2008	ref-mOTU
0.476609	0.0818643	mOTUs3	2157 Archaea__28890 Euryarchaeota__183967 Thermoplasmata__NA Thermoplasmata order incertae sedis__NA Thermoplasmata fam. incertae sedis__NA Thermoplasmata gen. incertae sedis__1495144 methanogenic archaeon ISO4-H5	ref-mOTU
0.334805	0.198563	mOTUs3	2 Bacteria__1239 Firmicutes__186801 Clostridia__186802 Clostridiales__186803 Lachnospiraceae__NA Lachnospiraceae gen. incertae sedis__1520820 Lachnospiraceae bacterium XBD2001	ref-mOTU
0.497562	0.490722	mOTUs3	2 Bacteria__976 Bacteroidetes__200643 Bacteroidia__171549 Bacteroidales__171552 Prevotellaceae__838 Prevotella__1761887 Prevotella sp. ne3005	ref-mOTU
0.632741	-0.27313	mOTUs3	2 Bacteria__976 Bacteroidetes__200643 Bacteroidia__171549 Bacteroidales__171552 Prevotellaceae__838 Prevotella__1761888 Prevotella sp. tc2-28	ref-mOTU
0.108917	1.1686	mOTUs3	2 Bacteria__976 Bacteroidetes__200643 Bacteroidia__171549 Bacteroidales__171552 Prevotellaceae__838 Prevotella__1761889 Prevotella sp. tf2-5	ref-mOTU
0.0045303	1.90667	mOTUs3	2 Bacteria__NA Bacteria phylum incertae sedis__NA Bacteria class incertae sedis__NA Bacteria order incertae sedis__NA Bacteria fam. incertae sedis__NA Bacteria gen. incertae sedis__1768115 bacterium F082	ref-mOTU
0.0225115	0.831577	mOTUs3	2 Bacteria__65842 Fibrobacteres__204430 Fibrobacteria__218872 Fibrobacterales__204431 Fibrobacteraceae__832 Fibrobacter__1896216 Fibrobacter sp. UWP2	ref-mOTU
0.113658	-0.39963	mOTUs3	2 Bacteria__1239 Firmicutes__186801 Clostridia__186802 Clostridiales__541000 Ruminococcaceae__1263 Ruminococcus__1264 Ruminococcus albus	ref-mOTU
0.399265	0.247573	mOTUs3	2 Bacteria__1239 Firmicutes__186801 Clostridia__186802 Clostridiales__186806 Eubacteriaceae__1730 Eubacterium__39495 Eubacterium uniforme	ref-mOTU
0.0045303	2.09197	mOTUs3	2 Bacteria__1239 Firmicutes__909932 Negativicutes__1843488 Acidaminococcales__909930 Acidaminococcaceae__40840 Succiniclasticum__40841 Succiniclasticum ruminis	ref-mOTU
0.334805	-0.329969	mOTUs3	2 Bacteria__1239 Firmicutes__186801 Clostridia__186802 Clostridiales__541000 Ruminococcaceae__1263 Ruminococcus__1265 Ruminococcus flavefaciens	ref-mOTU
0.476609	-0.358951	mOTUs3	2 Bacteria__1239 Firmicutes__526524 Erysipelotrichia__526525 Erysipelotrichales__128827 Erysipelotrichaceae__NA Erysipelotrichaceae gen. incertae sedis__877415 Erysipelotrichaceae bacterium NK3D112	ref-mOTU
0.00522353	-1.94994	mOTUs3	2 Bacteria__1239 Firmicutes__NA Firmicutes class incertae sedis__NA Firmicutes order incertae sedis__NA Firmicutes fam. incertae sedis__NA Firmicutes gen. incertae sedis__NA Firmicutes species incertae sedis	meta-mOTU
0.542057	-0.0250029	mOTUs3	2 Bacteria__1239 Firmicutes__186801 Clostridia__186802 Clostridiales__31979 Clostridiaceae__580596 Butyricicoccus__1945634 Butyricicoccus sp. BB10	meta-mOTU
0.0135808	-1.47772	mOTUs3	2 Bacteria__201174 Actinobacteria__84998 Coriobacteriia__84999 Coriobacteriales__1643824 Atopobiaceae__NA Atopobiaceae gen. incertae sedis__NA Atopobiaceae species incertae sedis	meta-mOTU
0.832692	-0.310185	mOTUs3	2 Bacteria__976 Bacteroidetes__200643 Bacteroidia__171549 Bacteroidales__NA Bacteroidales fam. incertae sedis__NA Bacteroidales gen. incertae sedis__NA Bacteroidales species incertae sedis	ext-mOTU
0.584019	0.092761	mOTUs3	2 Bacteria__976 Bacteroidetes__200643 Bacteroidia__171549 Bacteroidales__NA Bacteroidales fam. incertae sedis__NA Bacteroidales gen. incertae sedis__NA Bacteroidales species incertae sedis	ext-mOTU
0.941698	-0.085025	mOTUs3	2 Bacteria__976 Bacteroidetes__200643 Bacteroidia__171549 Bacteroidales__NA Bacteroidales fam. incertae sedis__NA Bacteroidales gen. incertae sedis__NA Bacteroidales species incertae sedis	ext-mOTU
0.172763	1.18423	mOTUs3	2 Bacteria__1239 Firmicutes__186801 Clostridia__186802 Clostridiales__186803 Lachnospiraceae__NA Lachnospiraceae gen. incertae sedis__NA Lachnospiraceae species incertae sedis	ext-mOTU
0.2772	-0.990515	mOTUs3	2 Bacteria__1239 Firmicutes__186801 Clostridia__186802 Clostridiales__31979 Clostridiaceae__1485 Clostridium__NA Clostridium species incertae sedis	ext-mOTU
0.248785	0.948464	mOTUs3	2 Bacteria__976 Bacteroidetes__200643 Bacteroidia__171549 Bacteroidales__171552 Prevotellaceae__838 Prevotella__NA Prevotella species incertae sedis	ext-mOTU
0.0223259	1.9751	mOTUs3	2 Bacteria__976 Bacteroidetes__200643 Bacteroidia__171549 Bacteroidales__171552 Prevotellaceae__838 Prevotella__NA Prevotella species incertae sedis	ext-mOTU
0.0158653	2.11341	mOTUs3	2 Bacteria__976 Bacteroidetes__200643 Bacteroidia__171549 Bacteroidales__171552 Prevotellaceae__838 Prevotella__NA Prevotella species incertae sedis	ext-mOTU
0.832692	-0.0501574	mOTUs3	2 Bacteria__1239 Firmicutes__186801 Clostridia__186802 Clostridiales__186803 Lachnospiraceae__NA Lachnospiraceae gen. incertae sedis__NA Lachnospiraceae species incertae sedis	ext-mOTU
0.0169959	1.65531	mOTUs3	2 Bacteria__976 Bacteroidetes__200643 Bacteroidia__171549 Bacteroidales__NA Bacteroidales fam. incertae sedis__NA Bacteroidales gen. incertae sedis__NA Bacteroidales species incertae sedis	ext-mOTU
0.0146426	2.0123	mOTUs3	2 Bacteria__976 Bacteroidetes__200643 Bacteroidia__171549 Bacteroidales__NA Bacteroidales fam. incertae sedis__NA Bacteroidales gen. incertae sedis__NA Bacteroidales species incertae sedis	ext-mOTU
0.153914	0.693644	mOTUs3	2 Bacteria__1239 Firmicutes__186801 Clostridia__186802 Clostridiales__541000 Ruminococcaceae__NA Ruminococcaceae gen. incertae sedis__NA Ruminococcaceae species incertae sedis	ext-mOTU
0.0346204	1.3617	mOTUs3	2 Bacteria__976 Bacteroidetes__200643 Bacteroidia__171549 Bacteroidales__171552 Prevotellaceae__838 Prevotella__NA Prevotella species incertae sedis	ext-mOTU
0.545024	0.153333	mOTUs3	2157 Archaea__28890 Euryarchaeota__183925 Methanobacteria__2158 Methanobacteriales__2159 Methanobacteriaceae__2172 Methanobrevibacter__NA Methanobrevibacter species incertae sedis	ext-mOTU
0.0367459	1.71038	mOTUs3	2 Bacteria__1239 Firmicutes__186801 Clostridia__186802 Clostridiales__NA Clostridiales fam. incertae sedis__NA Clostridiales gen. incertae sedis__NA Clostridiales species incertae sedis	ext-mOTU
0.0221455	1.18541	mOTUs3	2 Bacteria__976 Bacteroidetes__200643 Bacteroidia__171549 Bacteroidales__171552 Prevotellaceae__838 Prevotella__NA Prevotella species incertae sedis	ext-mOTU
0.372146	0.367154	mOTUs3	2 Bacteria__976 Bacteroidetes__200643 Bacteroidia__171549 Bacteroidales__NA Bacteroidales fam. incertae sedis__NA Bacteroidales gen. incertae sedis__NA Bacteroidales species incertae sedis	ext-mOTU
0.0367459	1.01682	mOTUs3	2 Bacteria__976 Bacteroidetes__200643 Bacteroidia__171549 Bacteroidales__NA Bacteroidales fam. incertae sedis__NA Bacteroidales gen. incertae sedis__NA Bacteroidales species incertae sedis	ext-mOTU
0.675304	0.181692	mOTUs3	2 Bacteria__1239 Firmicutes__186801 Clostridia__186802 Clostridiales__541000 Ruminococcaceae__NA Ruminococcaceae gen. incertae sedis__NA Ruminococcaceae species incertae sedis	ext-mOTU
0.697459	0.722533	mOTUs3	2 Bacteria__976 Bacteroidetes__200643 Bacteroidia__171549 Bacteroidales__NA Bacteroidales fam. incertae sedis__NA Bacteroidales gen. incertae sedis__NA Bacteroidales species incertae sedis	ext-mOTU
0.869585	-0.110537	mOTUs3	2 Bacteria__976 Bacteroidetes__200643 Bacteroidia__171549 Bacteroidales__171552 Prevotellaceae__838 Prevotella__NA Prevotella species incertae sedis	ext-mOTU
0.832692	0.265723	mOTUs3	2 Bacteria__976 Bacteroidetes__200643 Bacteroidia__171549 Bacteroidales__171552 Prevotellaceae__838 Prevotella__NA Prevotella species incertae sedis	ext-mOTU
0.510128	0.555072	mOTUs3	2 Bacteria__976 Bacteroidetes__200643 Bacteroidia__171549 Bacteroidales__171552 Prevotellaceae__838 Prevotella__NA Prevotella species incertae sedis	ext-mOTU
0.706212	0.33835	mOTUs3	2 Bacteria__1239 Firmicutes__186801 Clostridia__186802 Clostridiales__541000 Ruminococcaceae__NA Ruminococcaceae gen. incertae sedis__NA Ruminococcaceae species incertae sedis	ext-mOTU
0.510128	-0.300567	mOTUs3	2 Bacteria__976 Bacteroidetes__200643 Bacteroidia__171549 Bacteroidales__171552 Prevotellaceae__838 Prevotella__NA Prevotella species incertae sedis	ext-mOTU
0.455511	0.692003	mOTUs3	2 Bacteria__1224 Proteobacteria__1236 Gammaproteobacteria__135624 Aeromonadales__NA Aeromonadales fam. incertae sedis__NA Aeromonadales gen. incertae sedis__NA Aeromonadales species incertae sedis	ext-mOTU
0.632741	0.12211	mOTUs3	2157 Archaea__28890 Euryarchaeota__183925 Methanobacteria__2158 Methanobacteriales__2159 Methanobacteriaceae__2172 Methanobrevibacter__NA Methanobrevibacter species incertae sedis	ext-mOTU
0.0985209	1.21263	mOTUs3	2 Bacteria__1239 Firmicutes__NA Firmicutes class incertae sedis__NA Firmicutes order incertae sedis__NA Firmicutes fam. incertae sedis__NA Firmicutes gen. incertae sedis__NA Firmicutes species incertae sedis	ext-mOTU
0.129912	1.08222	mOTUs3	2 Bacteria__976 Bacteroidetes__200643 Bacteroidia__171549 Bacteroidales__171552 Prevotellaceae__838 Prevotella__NA Prevotella species incertae sedis	ext-mOTU
0.00522353	1.86327	mOTUs3	2 Bacteria__976 Bacteroidetes__200643 Bacteroidia__171549 Bacteroidales__171552 Prevotellaceae__838 Prevotella__NA Prevotella species incertae sedis	ext-mOTU
0.0555445	0.726432	mOTUs3	2 Bacteria__976 Bacteroidetes__200643 Bacteroidia__171549 Bacteroidales__171552 Prevotellaceae__838 Prevotella__NA Prevotella species incertae sedis	ext-mOTU
0.910387	-0.200366	mOTUs3	2 Bacteria__976 Bacteroidetes__200643 Bacteroidia__171549 Bacteroidales__171552 Prevotellaceae__838 Prevotella__NA Prevotella species incertae sedis	ext-mOTU
0.0433324	-1.1212	mOTUs3	2 Bacteria__1239 Firmicutes__186801 Clostridia__186802 Clostridiales__186803 Lachnospiraceae__NA Lachnospiraceae gen. incertae sedis__NA Lachnospiraceae species incertae sedis	ext-mOTU
0.941698	0.000320611	mOTUs3	2157 Archaea__28890 Euryarchaeota__183925 Methanobacteria__2158 Methanobacteriales__2159 Methanobacteriaceae__2172 Methanobrevibacter__NA Methanobrevibacter species incertae sedis	ext-mOTU
0.510128	-0.183607	mOTUs3	2 Bacteria__1239 Firmicutes__NA Firmicutes class incertae sedis__NA Firmicutes order incertae sedis__NA Firmicutes fam. incertae sedis__NA Firmicutes gen. incertae sedis__NA Firmicutes species incertae sedis	ext-mOTU
0.0985209	0.514259	mOTUs3	2 Bacteria__1239 Firmicutes__NA Firmicutes class incertae sedis__NA Firmicutes order incertae sedis__NA Firmicutes fam. incertae sedis__NA Firmicutes gen. incertae sedis__NA Firmicutes species incertae sedis	ext-mOTU
0.71526	-0.120988	mOTUs3	2 Bacteria__976 Bacteroidetes__200643 Bacteroidia__171549 Bacteroidales__171552 Prevotellaceae__838 Prevotella__NA Prevotella species incertae sedis	ext-mOTU
0.0264506	1.97298	mOTUs3	2 Bacteria__976 Bacteroidetes__200643 Bacteroidia__171549 Bacteroidales__171552 Prevotellaceae__838 Prevotella__NA Prevotella species incertae sedis	ext-mOTU
0.798195	0.0966813	mOTUs3	2 Bacteria__1239 Firmicutes__186801 Clostridia__186802 Clostridiales__186803 Lachnospiraceae__NA Lachnospiraceae gen. incertae sedis__NA Lachnospiraceae species incertae sedis	ext-mOTU
0.0115597	1.84408	mOTUs3	2 Bacteria__976 Bacteroidetes__200643 Bacteroidia__171549 Bacteroidales__171552 Prevotellaceae__838 Prevotella__NA Prevotella species incertae sedis	ext-mOTU
0.0313183	0.701405	mOTUs3	2157 Archaea__28890 Euryarchaeota__183925 Methanobacteria__2158 Methanobacteriales__2159 Methanobacteriaceae__2172 Methanobrevibacter__NA Methanobrevibacter species incertae sedis	ext-mOTU
0.0164878	0.811322	mOTUs3	2157 Archaea__28890 Euryarchaeota__183925 Methanobacteria__2158 Methanobacteriales__2159 Methanobacteriaceae__2172 Methanobrevibacter__NA Methanobrevibacter species incertae sedis	ext-mOTU
0.810946	0.214457	mOTUs3	2 Bacteria__976 Bacteroidetes__200643 Bacteroidia__171549 Bacteroidales__NA Bacteroidales fam. incertae sedis__NA Bacteroidales gen. incertae sedis__NA Bacteroidales species incertae sedis	ext-mOTU
0.00590321	-1.9364	mOTUs3	2 Bacteria__201174 Actinobacteria__84998 Coriobacteriia__84999 Coriobacteriales__84107 Coriobacteriaceae__102106 Collinsella__NA Collinsella species incertae sedis	ext-mOTU
0.0045303	-1.80744	mOTUs3	2 Bacteria__1239 Firmicutes__186801 Clostridia__186802 Clostridiales__186803 Lachnospiraceae__NA Lachnospiraceae gen. incertae sedis__NA Lachnospiraceae species incertae sedis	ext-mOTU
0.0266677	1.45247	mOTUs3	2 Bacteria__1239 Firmicutes__186801 Clostridia__186802 Clostridiales__186803 Lachnospiraceae__NA Lachnospiraceae gen. incertae sedis__NA Lachnospiraceae species incertae sedis	ext-mOTU
0.0146426	1.91679	mOTUs3	2 Bacteria__976 Bacteroidetes__200643 Bacteroidia__171549 Bacteroidales__171552 Prevotellaceae__838 Prevotella__NA Prevotella species incertae sedis	ext-mOTU
0.133398	0.544462	mOTUs3	2 Bacteria__1239 Firmicutes__186801 Clostridia__186802 Clostridiales__186803 Lachnospiraceae__NA Lachnospiraceae gen. incertae sedis__NA Lachnospiraceae species incertae sedis	ext-mOTU
0.00522353	2.19519	mOTUs3	2 Bacteria__976 Bacteroidetes__200643 Bacteroidia__171549 Bacteroidales__NA Bacteroidales fam. incertae sedis__NA Bacteroidales gen. incertae sedis__NA Bacteroidales species incertae sedis	ext-mOTU
0.941698	0.0265821	mOTUs3	2 Bacteria__1239 Firmicutes__186801 Clostridia__186802 Clostridiales__541000 Ruminococcaceae__NA Ruminococcaceae gen. incertae sedis__NA Ruminococcaceae species incertae sedis	ext-mOTU
0.0164878	2.1144	mOTUs3	2 Bacteria__1239 Firmicutes__186801 Clostridia__186802 Clostridiales__541000 Ruminococcaceae__NA Ruminococcaceae gen. incertae sedis__NA Ruminococcaceae species incertae sedis	ext-mOTU
0.584019	-0.252756	mOTUs3	2 Bacteria__976 Bacteroidetes__200643 Bacteroidia__171549 Bacteroidales__171552 Prevotellaceae__838 Prevotella__NA Prevotella species incertae sedis	ext-mOTU
0.301904	0.403633	mOTUs3	2 Bacteria__1239 Firmicutes__186801 Clostridia__186802 Clostridiales__186803 Lachnospiraceae__NA Lachnospiraceae gen. incertae sedis__NA Lachnospiraceae species incertae sedis	ext-mOTU
0.0549778	1.27142	mOTUs3	2 Bacteria__1224 Proteobacteria__28216 Betaproteobacteria__80840 Burkholderiales__995019 Sutterellaceae__40544 Sutterella__NA Sutterella species incertae sedis	ext-mOTU
0.510128	0.239469	mOTUs3	2 Bacteria__976 Bacteroidetes__200643 Bacteroidia__171549 Bacteroidales__171552 Prevotellaceae__838 Prevotella__NA Prevotella species incertae sedis	ext-mOTU
0.967649	0.0593914	mOTUs3	2 Bacteria__976 Bacteroidetes__200643 Bacteroidia__171549 Bacteroidales__NA Bacteroidales fam. incertae sedis__NA Bacteroidales gen. incertae sedis__NA Bacteroidales species incertae sedis	ext-mOTU
0.0773756	0.670094	mOTUs3	2 Bacteria__976 Bacteroidetes__200643 Bacteroidia__171549 Bacteroidales__171552 Prevotellaceae__838 Prevotella__NA Prevotella species incertae sedis	ext-mOTU
0.0773756	0.692912	mOTUs3	2 Bacteria__976 Bacteroidetes__200643 Bacteroidia__171549 Bacteroidales__171552 Prevotellaceae__838 Prevotella__NA Prevotella species incertae sedis	ext-mOTU
0.0497431	0.791385	mOTUs3	2 Bacteria__976 Bacteroidetes__200643 Bacteroidia__171549 Bacteroidales__NA Bacteroidales fam. incertae sedis__NA Bacteroidales gen. incertae sedis__NA Bacteroidales species incertae sedis	ext-mOTU
0.791042	0.28446	mOTUs3	2 Bacteria__1239 Firmicutes__186801 Clostridia__186802 Clostridiales__186803 Lachnospiraceae__NA Lachnospiraceae gen. incertae sedis__NA Lachnospiraceae species incertae sedis	ext-mOTU
0.0609067	1.342	mOTUs3	2 Bacteria__976 Bacteroidetes__200643 Bacteroidia__171549 Bacteroidales__171552 Prevotellaceae__838 Prevotella__NA Prevotella species incertae sedis	ext-mOTU
0.301904	0.662104	mOTUs3	2 Bacteria__976 Bacteroidetes__200643 Bacteroidia__171549 Bacteroidales__171552 Prevotellaceae__838 Prevotella__NA Prevotella species incertae sedis	ext-mOTU
0.0146426	1.59957	mOTUs3	2 Bacteria__1239 Firmicutes__186801 Clostridia__186802 Clostridiales__186803 Lachnospiraceae__NA Lachnospiraceae gen. incertae sedis__NA Lachnospiraceae species incertae sedis	ext-mOTU
0.0225115	1.57637	mOTUs3	2 Bacteria__1239 Firmicutes__186801 Clostridia__186802 Clostridiales__186803 Lachnospiraceae__NA Lachnospiraceae gen. incertae sedis__NA Lachnospiraceae species incertae sedis	ext-mOTU
0.0338116	2.13611	mOTUs3	2 Bacteria__976 Bacteroidetes__200643 Bacteroidia__171549 Bacteroidales__NA Bacteroidales fam. incertae sedis__NA Bacteroidales gen. incertae sedis__NA Bacteroidales species incertae sedis	ext-mOTU
0.984899	0.051863	mOTUs3	2 Bacteria__976 Bacteroidetes__200643 Bacteroidia__171549 Bacteroidales__NA Bacteroidales fam. incertae sedis__NA Bacteroidales gen. incertae sedis__NA Bacteroidales species incertae sedis	ext-mOTU
0.510128	-0.257528	mOTUs3	2 Bacteria__976 Bacteroidetes__200643 Bacteroidia__171549 Bacteroidales__NA Bacteroidales fam. incertae sedis__NA Bacteroidales gen. incertae sedis__NA Bacteroidales species incertae sedis	ext-mOTU
0.832692	0.253831	mOTUs3	2 Bacteria__1239 Firmicutes__186801 Clostridia__186802 Clostridiales__31979 Clostridiaceae__1485 Clostridium__NA Clostridium species incertae sedis	ext-mOTU
0.00430375	0.972927	mOTUs3	2 Bacteria__976 Bacteroidetes__200643 Bacteroidia__171549 Bacteroidales__171550 Rikenellaceae__239759 Alistipes__NA Alistipes species incertae sedis	ext-mOTU
0.71526	0.335403	mOTUs3	2 Bacteria__976 Bacteroidetes__200643 Bacteroidia__171549 Bacteroidales__171552 Prevotellaceae__838 Prevotella__NA Prevotella species incertae sedis	ext-mOTU
0.00721711	2.19962	mOTUs3	2 Bacteria__976 Bacteroidetes__200643 Bacteroidia__171549 Bacteroidales__NA Bacteroidales fam. incertae sedis__NA Bacteroidales gen. incertae sedis__NA Bacteroidales species incertae sedis	ext-mOTU
1	-0.0226343	mOTUs3	2 Bacteria__203691 Spirochaetes__203692 Spirochaetia__136 Spirochaetales__137 Spirochaetaceae__157 Treponema__NA Treponema species incertae sedis	ext-mOTU
0.0562007	1.30038	mOTUs3	2 Bacteria__1239 Firmicutes__186801 Clostridia__186802 Clostridiales__186803 Lachnospiraceae__NA Lachnospiraceae gen. incertae sedis__NA Lachnospiraceae species incertae sedis	ext-mOTU
0.441809	-0.254594	mOTUs3	2 Bacteria__1239 Firmicutes__526524 Erysipelotrichia__526525 Erysipelotrichales__128827 Erysipelotrichaceae__NA Erysipelotrichaceae gen. incertae sedis__NA Erysipelotrichaceae species incertae sedis	ext-mOTU
0.832692	0.256463	mOTUs3	2 Bacteria__1239 Firmicutes__186801 Clostridia__186802 Clostridiales__541000 Ruminococcaceae__NA Ruminococcaceae gen. incertae sedis__NA Ruminococcaceae species incertae sedis	ext-mOTU
0.0662121	-0.747821	mOTUs3	2 Bacteria__976 Bacteroidetes__200643 Bacteroidia__171549 Bacteroidales__NA Bacteroidales fam. incertae sedis__NA Bacteroidales gen. incertae sedis__NA Bacteroidales species incertae sedis	ext-mOTU
0.0313183	0.978284	mOTUs3	2 Bacteria__1239 Firmicutes__186801 Clostridia__186802 Clostridiales__541000 Ruminococcaceae__NA Ruminococcaceae gen. incertae sedis__NA Ruminococcaceae species incertae sedis	ext-mOTU
0.248785	-0.404149	mOTUs3	2 Bacteria__544448 Tenericutes__31969 Mollicutes__2085 Mycoplasmatales__2092 Mycoplasmataceae__2093 Mycoplasma__NA Mycoplasma species incertae sedis	ext-mOTU
0.273953	-0.669534	mOTUs3	2 Bacteria__544448 Tenericutes__31969 Mollicutes__2085 Mycoplasmatales__2092 Mycoplasmataceae__2093 Mycoplasma__NA Mycoplasma species incertae sedis	ext-mOTU
0.0135808	1.89619	mOTUs3	2 Bacteria__1239 Firmicutes__186801 Clostridia__186802 Clostridiales__186803 Lachnospiraceae__NA Lachnospiraceae gen. incertae sedis__NA Lachnospiraceae species incertae sedis	ext-mOTU
0.0164878	1.45065	mOTUs3	2 Bacteria__976 Bacteroidetes__200643 Bacteroidia__171549 Bacteroidales__171552 Prevotellaceae__838 Prevotella__NA Prevotella species incertae sedis	ext-mOTU
0.0707372	-1.52995	mOTUs3	2 Bacteria__203691 Spirochaetes__203692 Spirochaetia__136 Spirochaetales__137 Spirochaetaceae__NA Spirochaetaceae gen. incertae sedis__NA Spirochaetaceae species incertae sedis	ext-mOTU
0.941698	-0.0650449	mOTUs3	2 Bacteria__976 Bacteroidetes__200643 Bacteroidia__171549 Bacteroidales__171552 Prevotellaceae__838 Prevotella__NA Prevotella species incertae sedis	ext-mOTU
0.0896688	0.836551	mOTUs3	2 Bacteria__976 Bacteroidetes__200643 Bacteroidia__171549 Bacteroidales__171552 Prevotellaceae__838 Prevotella__NA Prevotella species incertae sedis	ext-mOTU
0.0135808	2.09884	mOTUs3	2 Bacteria__NA Bacteria phylum incertae sedis__NA Bacteria class incertae sedis__NA Bacteria order incertae sedis__NA Bacteria fam. incertae sedis__NA Bacteria gen. incertae sedis__NA Bacteria species incertae sedis	ext-mOTU
0.542057	0.0178254	mOTUs3	2 Bacteria__95818 Candidatus Saccharibacteria__NA Candidatus Saccharibacteria class incertae sedis__NA Candidatus Saccharibacteria order incertae sedis__NA Candidatus Saccharibacteria fam. incertae sedis__NA Candidatus Saccharibacteria gen. incertae sedis__NA Candidatus Saccharibacteria species incertae sedis	ext-mOTU
1	-0.0227786	mOTUs3	2 Bacteria__976 Bacteroidetes__200643 Bacteroidia__171549 Bacteroidales__171552 Prevotellaceae__838 Prevotella__NA Prevotella species incertae sedis	ext-mOTU
0.0188194	0.821411	mOTUs3	2 Bacteria__976 Bacteroidetes__200643 Bacteroidia__171549 Bacteroidales__171552 Prevotellaceae__838 Prevotella__NA Prevotella species incertae sedis	ext-mOTU
0.0896688	-0.612054	mOTUs3	2 Bacteria__976 Bacteroidetes__200643 Bacteroidia__171549 Bacteroidales__171552 Prevotellaceae__838 Prevotella__NA Prevotella species incertae sedis	ext-mOTU
0.00783637	1.85955	mOTUs3	2 Bacteria__976 Bacteroidetes__200643 Bacteroidia__171549 Bacteroidales__NA Bacteroidales fam. incertae sedis__NA Bacteroidales gen. incertae sedis__NA Bacteroidales species incertae sedis	ext-mOTU
0.0146426	1.5226	mOTUs3	2 Bacteria__976 Bacteroidetes__200643 Bacteroidia__171549 Bacteroidales__NA Bacteroidales fam. incertae sedis__NA Bacteroidales gen. incertae sedis__NA Bacteroidales species incertae sedis	ext-mOTU
0.0163674	1.69923	mOTUs3	2 Bacteria__976 Bacteroidetes__200643 Bacteroidia__171549 Bacteroidales__NA Bacteroidales fam. incertae sedis__NA Bacteroidales gen. incertae sedis__NA Bacteroidales species incertae sedis	ext-mOTU
0.869585	-0.142656	mOTUs3	2 Bacteria__976 Bacteroidetes__200643 Bacteroidia__171549 Bacteroidales__171552 Prevotellaceae__838 Prevotella__NA Prevotella species incertae sedis	ext-mOTU
0.00721711	0.891209	mOTUs3	2 Bacteria__NA Bacteria phylum incertae sedis__NA Bacteria class incertae sedis__NA Bacteria order incertae sedis__NA Bacteria fam. incertae sedis__NA Bacteria gen. incertae sedis__NA Bacteria species incertae sedis	ext-mOTU
0.0188194	1.17004	mOTUs3	2 Bacteria__976 Bacteroidetes__200643 Bacteroidia__171549 Bacteroidales__NA Bacteroidales fam. incertae sedis__NA Bacteroidales gen. incertae sedis__NA Bacteroidales species incertae sedis	ext-mOTU
0.0115597	1.83071	mOTUs3	2 Bacteria__976 Bacteroidetes__200643 Bacteroidia__171549 Bacteroidales__171552 Prevotellaceae__838 Prevotella__NA Prevotella species incertae sedis	ext-mOTU
0.984899	0.0117263	mOTUs3	2 Bacteria__976 Bacteroidetes__200643 Bacteroidia__171549 Bacteroidales__815 Bacteroidaceae__NA Bacteroidaceae gen. incertae sedis__NA Bacteroidaceae species incertae sedis	ext-mOTU
0.763099	-0.300588	mOTUs3	2 Bacteria__976 Bacteroidetes__200643 Bacteroidia__171549 Bacteroidales__171552 Prevotellaceae__838 Prevotella__NA Prevotella species incertae sedis	ext-mOTU
0.00590321	1.36768	mOTUs3	2 Bacteria__1239 Firmicutes__186801 Clostridia__186802 Clostridiales__541000 Ruminococcaceae__NA Ruminococcaceae gen. incertae sedis__NA Ruminococcaceae species incertae sedis	ext-mOTU
0.284112	0.597967	mOTUs3	2 Bacteria__1239 Firmicutes__186801 Clostridia__186802 Clostridiales__186803 Lachnospiraceae__NA Lachnospiraceae gen. incertae sedis__NA Lachnospiraceae species incertae sedis	ext-mOTU
0.00430375	-2.97057	mOTUs3	2 Bacteria__1239 Firmicutes__186801 Clostridia__186802 Clostridiales__186803 Lachnospiraceae__NA Lachnospiraceae gen. incertae sedis__NA Lachnospiraceae species incertae sedis	ext-mOTU
0.0146426	1.17056	mOTUs3	2 Bacteria__976 Bacteroidetes__200643 Bacteroidia__171549 Bacteroidales__171552 Prevotellaceae__838 Prevotella__NA Prevotella species incertae sedis	ext-mOTU
0.242516	-0.758618	mOTUs3	2 Bacteria__976 Bacteroidetes__200643 Bacteroidia__171549 Bacteroidales__171552 Prevotellaceae__838 Prevotella__NA Prevotella species incertae sedis	ext-mOTU
0.00430375	-2.36259	mOTUs3	2 Bacteria__1239 Firmicutes__186801 Clostridia__186802 Clostridiales__186803 Lachnospiraceae__NA Lachnospiraceae gen. incertae sedis__NA Lachnospiraceae species incertae sedis	ext-mOTU
0.0773756	1.1593	mOTUs3	2 Bacteria__1239 Firmicutes__186801 Clostridia__186802 Clostridiales__541000 Ruminococcaceae__NA Ruminococcaceae gen. incertae sedis__NA Ruminococcaceae species incertae sedis	ext-mOTU
0.0367459	-0.257024	mOTUs3	2 Bacteria__976 Bacteroidetes__200643 Bacteroidia__171549 Bacteroidales__171552 Prevotellaceae__838 Prevotella__NA Prevotella species incertae sedis	ext-mOTU
0.832692	-0.14156	mOTUs3	2 Bacteria__976 Bacteroidetes__200643 Bacteroidia__171549 Bacteroidales__171552 Prevotellaceae__838 Prevotella__NA Prevotella species incertae sedis	ext-mOTU
0.0164878	1.49869	mOTUs3	2 Bacteria__1239 Firmicutes__186801 Clostridia__186802 Clostridiales__541000 Ruminococcaceae__NA Ruminococcaceae gen. incertae sedis__NA Ruminococcaceae species incertae sedis	ext-mOTU
0.0266677	1.38134	mOTUs3	2 Bacteria__1239 Firmicutes__186801 Clostridia__186802 Clostridiales__541000 Ruminococcaceae__NA Ruminococcaceae gen. incertae sedis__NA Ruminococcaceae species incertae sedis	ext-mOTU
0.941698	0.0441076	mOTUs3	2 Bacteria__976 Bacteroidetes__200643 Bacteroidia__171549 Bacteroidales__NA Bacteroidales fam. incertae sedis__NA Bacteroidales gen. incertae sedis__NA Bacteroidales species incertae sedis	ext-mOTU
0.545024	-0.226551	mOTUs3	2 Bacteria__1239 Firmicutes__186801 Clostridia__186802 Clostridiales__541000 Ruminococcaceae__1263 Ruminococcus__NA Ruminococcus species incertae sedis	ext-mOTU
0.0555445	0.87431	mOTUs3	2 Bacteria__1239 Firmicutes__186801 Clostridia__186802 Clostridiales__541000 Ruminococcaceae__NA Ruminococcaceae gen. incertae sedis__NA Ruminococcaceae species incertae sedis	ext-mOTU
0.198504	-0.471094	mOTUs3	2 Bacteria__1239 Firmicutes__186801 Clostridia__186802 Clostridiales__541000 Ruminococcaceae__NA Ruminococcaceae gen. incertae sedis__NA Ruminococcaceae species incertae sedis	ext-mOTU
0.584019	-0.253111	mOTUs3	2 Bacteria__1239 Firmicutes__186801 Clostridia__186802 Clostridiales__31979 Clostridiaceae__1485 Clostridium__NA Clostridium species incertae sedis	ext-mOTU
0.545024	-0.0301205	mOTUs3	2 Bacteria__1239 Firmicutes__186801 Clostridia__186802 Clostridiales__31979 Clostridiaceae__1485 Clostridium__NA Clostridium species incertae sedis	ext-mOTU
0.399265	0.227834	mOTUs3	2 Bacteria__976 Bacteroidetes__200643 Bacteroidia__171549 Bacteroidales__171552 Prevotellaceae__838 Prevotella__NA Prevotella species incertae sedis	ext-mOTU
0.798195	-0.14749	mOTUs3	2 Bacteria__1239 Firmicutes__186801 Clostridia__186802 Clostridiales__186803 Lachnospiraceae__NA Lachnospiraceae gen. incertae sedis__NA Lachnospiraceae species incertae sedis	ext-mOTU
0.23615	0.686928	mOTUs3	2 Bacteria__1239 Firmicutes__186801 Clostridia__186802 Clostridiales__541000 Ruminococcaceae__NA Ruminococcaceae gen. incertae sedis__NA Ruminococcaceae species incertae sedis	ext-mOTU
0.273953	-0.190172	mOTUs3	2 Bacteria__1239 Firmicutes__186801 Clostridia__186802 Clostridiales__543314 Clostridiales Family XIII. Incertae Sedis__NA Clostridiales Family XIII. Incertae Sedis gen. incertae sedis__NA Clostridiales Family XIII. Incertae Sedis species incertae sedis	ext-mOTU
0.0274655	1.90191	mOTUs3	2 Bacteria__976 Bacteroidetes__200643 Bacteroidia__171549 Bacteroidales__171552 Prevotellaceae__838 Prevotella__NA Prevotella species incertae sedis	ext-mOTU
0.0433324	1.4968	mOTUs3	2 Bacteria__976 Bacteroidetes__200643 Bacteroidia__171549 Bacteroidales__NA Bacteroidales fam. incertae sedis__NA Bacteroidales gen. incertae sedis__NA Bacteroidales species incertae sedis	ext-mOTU
0.584019	0.184573	mOTUs3	2 Bacteria__976 Bacteroidetes__200643 Bacteroidia__171549 Bacteroidales__NA Bacteroidales fam. incertae sedis__NA Bacteroidales gen. incertae sedis__NA Bacteroidales species incertae sedis	ext-mOTU
0.909874	-0.132637	mOTUs3	2 Bacteria__1239 Firmicutes__NA Firmicutes class incertae sedis__NA Firmicutes order incertae sedis__NA Firmicutes fam. incertae sedis__NA Firmicutes gen. incertae sedis__NA Firmicutes species incertae sedis	ext-mOTU
0.0985209	0.379965	mOTUs3	2 Bacteria__203691 Spirochaetes__203692 Spirochaetia__136 Spirochaetales__137 Spirochaetaceae__NA Spirochaetaceae gen. incertae sedis__NA Spirochaetaceae species incertae sedis	ext-mOTU
0.273953	0.312477	mOTUs3	2 Bacteria__65842 Fibrobacteres__204430 Fibrobacteria__218872 Fibrobacterales__204431 Fibrobacteraceae__832 Fibrobacter__NA Fibrobacter species incertae sedis	ext-mOTU
0.0223259	1.81332	mOTUs3	2 Bacteria__976 Bacteroidetes__200643 Bacteroidia__171549 Bacteroidales__171552 Prevotellaceae__838 Prevotella__NA Prevotella species incertae sedis	ext-mOTU
0.798195	0.108495	mOTUs3	2157 Archaea__28890 Euryarchaeota__183967 Thermoplasmata__NA Thermoplasmata order incertae sedis__NA Thermoplasmata fam. incertae sedis__NA Thermoplasmata gen. incertae sedis__NA Thermoplasmata species incertae sedis	ext-mOTU
0.0985209	0.293113	mOTUs3	2 Bacteria__976 Bacteroidetes__200643 Bacteroidia__171549 Bacteroidales__NA Bacteroidales fam. incertae sedis__NA Bacteroidales gen. incertae sedis__NA Bacteroidales species incertae sedis	ext-mOTU
0.198504	0.867522	mOTUs3	2 Bacteria__976 Bacteroidetes__200643 Bacteroidia__171549 Bacteroidales__NA Bacteroidales fam. incertae sedis__NA Bacteroidales gen. incertae sedis__NA Bacteroidales species incertae sedis	ext-mOTU
0.0985209	0.589009	mOTUs3	2 Bacteria__976 Bacteroidetes__200643 Bacteroidia__171549 Bacteroidales__NA Bacteroidales fam. incertae sedis__NA Bacteroidales gen. incertae sedis__NA Bacteroidales species incertae sedis	ext-mOTU
0.399265	0.454201	mOTUs3	2 Bacteria__976 Bacteroidetes__200643 Bacteroidia__171549 Bacteroidales__171552 Prevotellaceae__838 Prevotella__NA Prevotella species incertae sedis	ext-mOTU
0.0266677	-0.568783	mOTUs3	2 Bacteria__976 Bacteroidetes__200643 Bacteroidia__171549 Bacteroidales__NA Bacteroidales fam. incertae sedis__NA Bacteroidales gen. incertae sedis__NA Bacteroidales species incertae sedis	ext-mOTU
0.584019	-0.147307	mOTUs3	2 Bacteria__976 Bacteroidetes__200643 Bacteroidia__171549 Bacteroidales__NA Bacteroidales fam. incertae sedis__NA Bacteroidales gen. incertae sedis__NA Bacteroidales species incertae sedis	ext-mOTU
0.510128	-0.429587	mOTUs3	2 Bacteria__976 Bacteroidetes__200643 Bacteroidia__171549 Bacteroidales__NA Bacteroidales fam. incertae sedis__NA Bacteroidales gen. incertae sedis__NA Bacteroidales species incertae sedis	ext-mOTU
0.441809	-0.451077	mOTUs3	2 Bacteria__976 Bacteroidetes__200643 Bacteroidia__171549 Bacteroidales__NA Bacteroidales fam. incertae sedis__NA Bacteroidales gen. incertae sedis__NA Bacteroidales species incertae sedis	ext-mOTU
0.226699	1.10504	mOTUs3	2 Bacteria__1224 Proteobacteria__28211 Alphaproteobacteria__NA Alphaproteobacteria order incertae sedis__NA Alphaproteobacteria fam. incertae sedis__NA Alphaproteobacteria gen. incertae sedis__NA Alphaproteobacteria species incertae sedis	ext-mOTU
0.0549778	1.85892	mOTUs3	2 Bacteria__976 Bacteroidetes__200643 Bacteroidia__171549 Bacteroidales__171552 Prevotellaceae__838 Prevotella__NA Prevotella species incertae sedis	ext-mOTU
0.0188194	2.16221	mOTUs3	2 Bacteria__976 Bacteroidetes__200643 Bacteroidia__171549 Bacteroidales__171552 Prevotellaceae__838 Prevotella__NA Prevotella species incertae sedis	ext-mOTU
0.00430375	1.97681	mOTUs3	2 Bacteria__NA Bacteria phylum incertae sedis__NA Bacteria class incertae sedis__NA Bacteria order incertae sedis__NA Bacteria fam. incertae sedis__NA Bacteria gen. incertae sedis__NA Bacteria species incertae sedis	ext-mOTU
0.798195	-0.120258	mOTUs3	2 Bacteria__976 Bacteroidetes__200643 Bacteroidia__171549 Bacteroidales__171552 Prevotellaceae__838 Prevotella__NA Prevotella species incertae sedis	ext-mOTU
0.177779	0.432419	mOTUs3	2 Bacteria__976 Bacteroidetes__200643 Bacteroidia__171549 Bacteroidales__171552 Prevotellaceae__838 Prevotella__NA Prevotella species incertae sedis	ext-mOTU
0.584019	0.533131	mOTUs3	2 Bacteria__95818 Candidatus Saccharibacteria__NA Candidatus Saccharibacteria class incertae sedis__NA Candidatus Saccharibacteria order incertae sedis__NA Candidatus Saccharibacteria fam. incertae sedis__NA Candidatus Saccharibacteria gen. incertae sedis__NA Candidatus Saccharibacteria species incertae sedis	ext-mOTU
0.584019	0.495928	mOTUs3	2 Bacteria__976 Bacteroidetes__200643 Bacteroidia__171549 Bacteroidales__171552 Prevotellaceae__838 Prevotella__NA Prevotella species incertae sedis	ext-mOTU
0.476609	0.400343	mOTUs3	2 Bacteria__976 Bacteroidetes__200643 Bacteroidia__171549 Bacteroidales__NA Bacteroidales fam. incertae sedis__NA Bacteroidales gen. incertae sedis__NA Bacteroidales species incertae sedis	ext-mOTU
0.399265	-0.45598	mOTUs3	2 Bacteria__976 Bacteroidetes__200643 Bacteroidia__171549 Bacteroidales__171552 Prevotellaceae__838 Prevotella__NA Prevotella species incertae sedis	ext-mOTU
0.763099	-0.288543	mOTUs3	2 Bacteria__976 Bacteroidetes__200643 Bacteroidia__171549 Bacteroidales__171552 Prevotellaceae__838 Prevotella__NA Prevotella species incertae sedis	ext-mOTU
0.223243	0.880614	mOTUs3	2 Bacteria__976 Bacteroidetes__200643 Bacteroidia__171549 Bacteroidales__NA Bacteroidales fam. incertae sedis__NA Bacteroidales gen. incertae sedis__NA Bacteroidales species incertae sedis	ext-mOTU
0.675304	0.184632	mOTUs3	2 Bacteria__976 Bacteroidetes__200643 Bacteroidia__171549 Bacteroidales__NA Bacteroidales fam. incertae sedis__NA Bacteroidales gen. incertae sedis__NA Bacteroidales species incertae sedis	ext-mOTU
0.372146	0.156135	mOTUs3	2 Bacteria__1239 Firmicutes__NA Firmicutes class incertae sedis__NA Firmicutes order incertae sedis__NA Firmicutes fam. incertae sedis__NA Firmicutes gen. incertae sedis__NA Firmicutes species incertae sedis	ext-mOTU
0.399265	0.306653	mOTUs3	2 Bacteria__976 Bacteroidetes__200643 Bacteroidia__171549 Bacteroidales__NA Bacteroidales fam. incertae sedis__NA Bacteroidales gen. incertae sedis__NA Bacteroidales species incertae sedis	ext-mOTU
0.869585	0.251492	mOTUs3	2 Bacteria__1239 Firmicutes__186801 Clostridia__186802 Clostridiales__541000 Ruminococcaceae__1263 Ruminococcus__NA Ruminococcus species incertae sedis	ext-mOTU
0.933681	-0.12098	mOTUs3	2 Bacteria__976 Bacteroidetes__200643 Bacteroidia__171549 Bacteroidales__171552 Prevotellaceae__838 Prevotella__NA Prevotella species incertae sedis	ext-mOTU
0.153914	0.364375	mOTUs3	2 Bacteria__1239 Firmicutes__186801 Clostridia__186802 Clostridiales__NA Clostridiales fam. incertae sedis__NA Clostridiales gen. incertae sedis__NA Clostridiales species incertae sedis	ext-mOTU
0.545024	0.145867	mOTUs3	2 Bacteria__1239 Firmicutes__NA Firmicutes class incertae sedis__NA Firmicutes order incertae sedis__NA Firmicutes fam. incertae sedis__NA Firmicutes gen. incertae sedis__NA Firmicutes species incertae sedis	ext-mOTU
0.0497431	-1.33303	mOTUs3	2 Bacteria__976 Bacteroidetes__200643 Bacteroidia__171549 Bacteroidales__171552 Prevotellaceae__838 Prevotella__NA Prevotella species incertae sedis	ext-mOTU
0.510128	-0.182503	mOTUs3	2 Bacteria__1239 Firmicutes__186801 Clostridia__186802 Clostridiales__31979 Clostridiaceae__1485 Clostridium__NA Clostridium species incertae sedis	ext-mOTU
0.00590321	-2.91595	mOTUs3	2 Bacteria__1239 Firmicutes__186801 Clostridia__186802 Clostridiales__31979 Clostridiaceae__1485 Clostridium__NA Clostridium species incertae sedis	ext-mOTU
0.153914	-0.888185	mOTUs3	2 Bacteria__976 Bacteroidetes__200643 Bacteroidia__171549 Bacteroidales__NA Bacteroidales fam. incertae sedis__NA Bacteroidales gen. incertae sedis__NA Bacteroidales species incertae sedis	ext-mOTU
0.0958374	-0.761358	mOTUs3	2 Bacteria__1239 Firmicutes__186801 Clostridia__186802 Clostridiales__31979 Clostridiaceae__1485 Clostridium__NA Clostridium species incertae sedis	ext-mOTU
0.0282369	-1.9284	mOTUs3	2 Bacteria__1239 Firmicutes__186801 Clostridia__186802 Clostridiales__NA Clostridiales fam. incertae sedis__NA Clostridiales gen. incertae sedis__NA Clostridiales species incertae sedis	ext-mOTU
0.00430375	-2.25685	mOTUs3	2 Bacteria__1239 Firmicutes__186801 Clostridia__186802 Clostridiales__186803 Lachnospiraceae__NA Lachnospiraceae gen. incertae sedis__NA Lachnospiraceae species incertae sedis	ext-mOTU
0.334805	-0.127207	mOTUs3	2 Bacteria__1239 Firmicutes__909932 Negativicutes__1843488 Acidaminococcales__909930 Acidaminococcaceae__NA Acidaminococcaceae gen. incertae sedis__NA Acidaminococcaceae species incertae sedis	ext-mOTU
0.643922	-0.495923	mOTUs3	2 Bacteria__95818 Candidatus Saccharibacteria__NA Candidatus Saccharibacteria class incertae sedis__NA Candidatus Saccharibacteria order incertae sedis__NA Candidatus Saccharibacteria fam. incertae sedis__NA Candidatus Saccharibacteria gen. incertae sedis__NA Candidatus Saccharibacteria species incertae sedis	ext-mOTU
0.910387	-0.150013	mOTUs3	2 Bacteria__1239 Firmicutes__186801 Clostridia__186802 Clostridiales__541000 Ruminococcaceae__1263 Ruminococcus__NA Ruminococcus species incertae sedis	ext-mOTU
0.0858711	1.28941	mOTUs3	2 Bacteria__1798710 Candidatus Melainabacteria__NA Candidatus Melainabacteria class incertae sedis__1906119 Candidatus Gastranaerophilales__NA Candidatus Gastranaerophilales fam. incertae sedis__NA Candidatus Gastranaerophilales gen. incertae sedis__NA Candidatus Gastranaerophilales species incertae sedis	ext-mOTU
[truncated: 553 more rows]
